# Supplementary material for: Genomic Architecture and Evolution of the Cellulose synthase Gene Superfamily as Revealed by Phylogenomic Analysis
Source: Front Plant Sci. 2022 Apr 18;13:870818. doi: 10.3389/fpls.2022.870818 (PMC9062648; doi:10.3389/fpls.2022.870818)
Supplement: Supplementary file 2 [file Table_1.XLSX]

## Sheet: Table S1
Supplementary Table 1 - The 242 genomes used in the study.
Species	Family	Broad evolutionary clade	Common Name	Analysis ID	Genome assembly version/ID	Genome assembly source	Proteins/genes in assembly	Genome size (Mb)	Total scaffolds	Average number of genes per scaffold	N50 (To cover 50% of genes)	BUSCO Viridiplantae
Bathycoccus prasinos	Bathycoccaceae	Green algae		BO	GCA_002220235.1	NCBI - FTP Genbank	7900	14.958	21	376	7	C:81.1%[S:78.1%,D:3.0%],F:4.4%,M:14.5%,n:430
Ostreococcus lucimarinus	Bathycoccaceae	Green algae		HG	GCF_000092065.1	NCBI - FTP RefSeq	7603	13.2049	21	364	8	C:83.2%[S:79.5%,D:3.7%],F:6.0%,M:10.8%,n:430
Ostreococcus tauri	Bathycoccaceae	Green algae		HO	GCA_002158475.1	NCBI	8099	14.7627	69	119	8	C:87.0%[S:83.3%,D:3.7%],F:4.2%,M:8.8%,n:430
Ostreococcus tauri	Bathycoccaceae	Green algae		HP	GCF_000214015.3	NCBI - FTP RefSeq	7722	12.9169	22	356	8	C:89.3%[S:87.0%,D:2.3%],F:1.9%,M:8.8%,n:430
Micromonas commoda	Maiellaceae	Green algae		GC	GCF_000090985.2	NCBI - FTP RefSeq	10049	21.1093	19	533	7	C:89.6%[S:87.0%,D:2.6%],F:4.9%,M:5.5%,n:430
Micromonas pusilla	Maiellaceae	Green algae		GP	GCF_000151265.2	NCBI - FTP RefSeq	10238	21.9583	21	488	7	C:86.0%[S:84.4%,D:1.6%],F:6.3%,M:7.7%,n:430
Micromonas sp.	Maiellaceae	Green algae		GR	v3.0	Phytozome	10103	20.9893	17	594	7	C:89.7%[S:86.0%,D:3.7%],F:4.9%,M:5.4%,n:430
Botryococcus braunii	Botryococcaceae	Green algae		BE	v2.1	Phytozome	20284	170.2	830	24	98	C:73.9%[S:73.0%,D:0.9%],F:9.5%,M:16.6%,n:430
Coccomyxa subellipsoidea (strain C-169)	Coccomyxaceae	Green algae		DP	GCF_000258705.1	NCBI - FTP RefSeq	9834	48.8266	29	342	8	C:87.0%[S:86.3%,D:0.7%],F:6.0%,M:7.0%,n:430
Auxenochlorella protothecoides	Chlorellaceae	Green algae	Auxenochlorella	AS	GCA_003709365.1	NCBI	5852	21.0757	205	29	12	C:76.8%[S:75.6%,D:1.2%],F:8.6%,M:14.6%,n:430
Auxenochlorella protothecoides	Chlorellaceae	Green algae	Auxenochlorella	AT	GCF_000733215.1	NCBI - FTP RefSeq	7010	22.9246	178	39	23	C:79.1%[S:77.9%,D:1.2%],F:9.3%,M:11.6%,n:430
Chlorella variabilis	Chlorellaceae	Green algae		DR	GCF_000147415.1	NCBI - FTP RefSeq	9780	46.1595	253	39	11	C:84.9%[S:83.7%,D:1.2%],F:8.4%,M:6.7%,n:430
Micractinium conductrix	Chlorellaceae	Green algae		GD	GCA_002245815.2	NCBI - FTP Genbank	9217	60.7739	146	63	12	C:91.9%[S:89.3%,D:2.6%],F:3.0%,M:5.1%,n:430
Monoraphidium neglectum	Selenastraceae	Green algae		GL	GCF_000611645.1	NCBI - FTP RefSeq	16755	69.4826	6289	3	1443	C:55.6%[S:54.0%,D:1.6%],F:20.7%,M:23.7%,n:430
Raphidocelis subcapitata	Selenastraceae	Green algae		LG	GCA_003203535.1	NCBI - FTP Genbank	13383	51.1627	299	45	46	C:90.2%[S:88.8%,D:1.4%],F:4.9%,M:4.9%,n:430
Chromochloris zofingiensis	Chromochloridaceae	Green algae		DT	v5.2.3.2	Phytozome	15369	57.7193	202	76	8	C:89.5%[S:87.9%,D:1.6%],F:7.2%,M:3.3%,n:430
Tetrabaena socialis	Tetrabaenaceae	Green algae		MN	GCA_002891735.1	NCBI - FTP Genbank	14296	135.78	2824	5	261	C:34.2%[S:33.0%,D:1.2%],F:22.8%,M:43.0%,n:430
Volvox carteri	Volvocaceae	Green algae	Volvox	MS	GCF_000143455.1	NCBI - FTP RefSeq	14434	137.684	660	22	30	C:84.6%[S:83.0%,D:1.6%],F:4.7%,M:10.7%,n:430
Chlamydomonas eustigma	Chlamydomonadaceae	Green algae		CQ	GCA_002335675.1	NCBI - FTP Genbank	14068	66.6052	463	30	43	C:94.2%[S:90.0%,D:4.2%],F:2.3%,M:3.5%,n:430
Chlamydomonas reinhardtii	Chlamydomonadaceae	Green algae		DL	GCF_000002595.1	NCBI - FTP RefSeq	14415	120.185	549	26	20	C:76.3%[S:74.9%,D:1.4%],F:10.9%,M:12.8%,n:430
Dunaliella salina	Dunaliellaceae	Green algae	Dunaliella	EB	v1.0	Phytozome	16697	624.5	2464	7	303	C:73.1%[S:71.2%,D:1.9%],F:17.4%,M:9.5%,n:430
Gonium pectorale	Goniaceae	Green algae		EU	GCA_001584585.1	NCBI - FTP Genbank	16290	148.806	930	18	24	C:76.3%[S:74.4%,D:1.9%],F:10.2%,M:13.5%,n:430
Chara braunii	Characeae	Charophytes		CG	GCA_003427395.1	NCBI - FTP Genbank	34719	1751.21	2259	16	239	C:75.6%[S:71.2%,D:4.4%],F:10.2%,M:14.2%,n:430
Klebsormidium nitens	Klebsormidiaceae	Charophytes		FO	GCA_000708835.1	NCBI - FTP Genbank	16195	103.922	1682	10	234	C:97.5%[S:97.0%,D:0.5%],F:1.6%,M:0.9%,n:430
Marchantia polymorpha	Marchantiaceae	Bryophytes	Common liverwort	GN	GCA_003032435.1	NCBI - FTP Genbank	19287	225.761	763	25	50	C:97.0%[S:96.3%,D:0.7%],F:1.4%,M:1.6%,n:430
Sphagnum fallax	Sphagnaceae	Bryophytes	Bog moss	LI	v0.5	Phytozome	26939	395	684	39	61	C:99.1%[S:91.2%,D:7.9%],F:0.2%,M:0.7%,n:430
Physcomitrella patens	Funariaceae	Bryophytes		IN	GCF_000002425.4	NCBI - FTP RefSeq	20454	471.853	87	273	11	C:98.2%[S:84.2%,D:14.0%],F:0.7%,M:1.1%,n:430
Selaginella moellendorffii	Selaginellaceae	Lycophytes	Selaginella	LQ	GCF_000143415.4	NCBI - FTP RefSeq	33936	212.315	481	79	34	C:98.1%[S:6.7%,D:91.4%],F:0.2%,M:1.7%,n:430
Azolla filiculoides	Salviniaceae	Ferns		PC	FernBase_HighConfidence_v1.1	FernBase	20201	75	1664	12	70	C:85.1%[S:77.2%,D:7.9%],F:8.4%,M:6.5%,n:430
Salvinia cucullata	Salviniaceae	Ferns		PD	FernBase_HighConfidence_v1.1	FernBase	19914	26	730	27	54	C:90.7%[S:87.2%,D:3.5%],F:4.0%,M:5.3%,n:430
Cycas micholitzii	Cycas	Gymnosperms		DS	oneKP	Plaza gymnosperms	28901		24249	1	9798	C:40.5%[S:39.8%,D:0.7%],F:34.2%,M:25.3%,n:430
Ginkgo biloba	Ginkgoaceae	Gymnosperms	Maidenhair tree	EQ	oneKP	Plaza gymnosperms	30404		25425	1	10223	C:47.2%[S:45.1%,D:2.1%],F:29.3%,M:23.5%,n:430
Gnetum montanum	Gnetaceae	Gymnosperms		ET	oneKP	Plaza gymnosperms	32549		26332	1	10057	C:42.4%[S:41.2%,D:1.2%],F:36.0%,M:21.6%,n:430
Picea abies	Pinaceae	Gymnosperms	Norway spruce	HR	v1.0 (ConGenIE)	Plaza gymnosperms	66632		58983	1	25667	C:34.4%[S:29.5%,D:4.9%],F:40.9%,M:24.7%,n:430
Picea glauca	Pinaceae	Gymnosperms	White spruce	ID	SMarTForests	Plaza gymnosperms	28909		26337	1	11882	C:63.7%[S:57.9%,D:5.8%],F:19.8%,M:16.5%,n:430
Pseudotsuga meziesii	Pinaceae	Gymnosperms	Douglas fir	II	PineRefSeq	Plaza gymnosperms	149717		111662	1	36803	C:95.6%[S:75.8%,D:19.8%],F:2.6%,M:1.8%,n:430
Pinus pinaster	Pinaceae	Gymnosperms	Maritime pine	IP	ProCoGen	Plaza gymnosperms	76426		69425	1	31212	C:84.9%[S:78.4%,D:6.5%],F:10.5%,M:4.6%,n:430
Picea sitchensis	Pinaceae	Gymnosperms	Sitka spruce	IQ	ProCoGen	Plaza gymnosperms	20434		18905	1	8688	C:48.6%[S:44.9%,D:3.7%],F:14.4%,M:37.0%,n:430
Pinus sylvestris	Pinaceae	Gymnosperms	Scots pine	IS	ProCoGen	Plaza gymnosperms	35894		30485	1	12450	C:88.3%[S:85.3%,D:3.0%],F:8.4%,M:3.3%,n:430
Pinus taeda	Pinaceae	Gymnosperms	Loblolly pine	IT	PineRefSeq	Plaza gymnosperms	84445		49636	2	12537	C:46.8%[S:39.8%,D:7.0%],F:20.9%,M:32.3%,n:430
Picea glauca	Pinaceae	Gymnosperms	White spruce	NH	GCA_000411955.5	NCBI - FTP Genbank	6445	24627	37	174	5	C:0.2%[S:0.2%,D:0.0%],F:0.0%,M:99.8%,n:430
Taxus baccata	Taxaceae	Gymnosperms	English yew	MD	oneKP	Plaza gymnosperms	32062		25312	1	9281	C:64.6%[S:63.0%,D:1.6%],F:21.9%,M:13.5%,n:430
Amborella trichopoda	Amborellaceae	Basal angiosperms	Amborella	BD	GCF_000471905.2	NCBI - FTP RefSeq	17106	706.333	771	25	35	C:97.7%[S:96.3%,D:1.4%],F:1.9%,M:0.4%,n:430
Cinnamomum micranthum	Lauraceae	Basal angiosperms		DC	GCA_003546025.1	NCBI - FTP Genbank	26531	730.416	384	73	5	C:93.0%[S:87.2%,D:5.8%],F:2.1%,M:4.9%,n:430
Lemna minor	Lemnaceae	Angiosperms (monocots)	Common duckweed	FS	CoGe_ID:27408	CoGe - Tao & Schranz (2019)	22382	481	11369	2	2445	C:85.1%[S:77.4%,D:7.7%],F:9.5%,M:5.4%,n:430
Zostera marina	Zosteraceae	Angiosperms (monocots)	Eelgrass, seawrack	NA/PB	GCA_001185155.1	NCBI - FTP Genbank	20436	203.914	855	24	77	C:97.9%[S:96.0%,D:1.9%],F:0.9%,M:1.2%,n:430
Spirodela polyrhiza	Araceae	Angiosperms (monocots)	Great duckweed	LV	v2	Phytozome - Tao & Schranz (2019)	19623	158	33	595	10	C:91.9%[S:91.2%,D:0.7%],F:6.3%,M:1.8%,n:430
Apostasia shenzhenica	Orchidaceae	Angiosperms (monocots)	Grass orchid	AZ	GCA_002786265.1	NCBI - FTP Genbank	21743	348.733	610	36	33	C:89.3%[S:88.1%,D:1.2%],F:6.5%,M:4.2%,n:430
Dendrobium catenatum	Orchidaceae	Angiosperms (monocots)		DV	GCA_001605985.2	NCBI - FTP Genbank	29149	1104.11	3022	10	125	C:83.1%[S:81.9%,D:1.2%],F:10.2%,M:6.7%,n:430
Phalaenopsis equestris	Orchidaceae	Angiosperms (monocots)		IB	GCF_001263595.1	NCBI - FTP RefSeq	20154	1064.05	4695	5	102	C:95.6%[S:92.3%,D:3.3%],F:2.6%,M:1.8%,n:430
Asparagus officinalis	Asparagaceae	Angiosperms (monocots)	Garden asparagus	AQ	GCF_001876935.1	NCBI - FTP RefSeq	26460	1187.54	775	42	5	C:95.1%[S:90.7%,D:4.4%],F:3.5%,M:1.4%,n:430
Elaeis guineensis	Arecaceae	Angiosperms (monocots)	African oil palm	EE	GCF_000442705.1	NCBI - FTP RefSeq	26344	1535.02	2798	11	9	C:98.1%[S:88.1%,D:10.0%],F:1.6%,M:0.3%,n:430
Phoenix dactylifera	Arecaceae	Angiosperms (monocots)	Date palm	HZ	GCF_000413155.1	NCBI - FTP RefSeq	25836	555.607	4319	7	159	C:93.5%[S:84.7%,D:8.8%],F:5.3%,M:1.2%,n:430
Ananas comosus	Bromeliaceae	Angiosperms (monocots)	Pineapple	AG	GCA_001661175.1	NCBI	23598	524.07	4108	6	380	C:90.0%[S:78.6%,D:11.4%],F:3.5%,M:6.5%,n:430
Ananas comosus	Bromeliaceae	Angiosperms (monocots)	Pineapple	AH	GCF_001540865.1	NCBI - FTP RefSeq	22251	381.896	1168	22	11	C:97.4%[S:94.4%,D:3.0%],F:2.1%,M:0.5%,n:430
Aegilops tauschii	Poaceae	Angiosperms (monocots)	Tausch's goatgrass	BA	GCF_001957025.1	NCBI - FTP RefSeq	45398	4327.21	12587	4	1647	C:99.3%[S:93.7%,D:5.6%],F:0.5%,M:0.2%,n:430
Brachypodium distachyon	Poaceae	Angiosperms (monocots)	Stiff Brome	BG	GCF_000005505.3	NCBI - FTP RefSeq	25535	271.163	11	2849	2	C:99.1%[S:98.4%,D:0.7%],F:0.9%,M:-0.0%,n:430
Brachypodium hybridum	Poaceae	Angiosperms (monocots)		BH	v1.1	Phytozome	70160	509	15	4677	5	C:100.0%[S:2.6%,D:97.4%],F:0.0%,M:0.0%,n:430
Brachypodium stacei	Poaceae	Angiosperms (monocots)		BR	v1.1	Phytozome	29898	234	27	1107	5	C:100.0%[S:99.3%,D:0.7%],F:0.0%,M:0.0%,n:430
Brachypodium sylvaticum	Poaceae	Angiosperms (monocots)		BT	v1.1	Phytozome	36927	346	313	118	4	C:99.1%[S:94.9%,D:4.2%],F:0.5%,M:0.4%,n:430
Dicanthelium oligosanthes	Poaceae	Angiosperms (monocots)		EA	GCA_001633215.2	NCBI - FTP Genbank	26468	589.166	6536	4	1090	C:76.6%[S:74.7%,D:1.9%],F:8.8%,M:14.6%,n:430
Hordeum vulgare	Poaceae	Angiosperms (monocots)	Barley	FG	IBSC_PGSB_r1	IPK - Gatersleben - Tao & Schranz (2019)	39734	4790	8	4967	4	C:84.8%[S:79.5%,D:5.3%],F:6.5%,M:8.7%,n:430
Leersia perrieri	Poaceae	Angiosperms (monocots)	Cutgrass	FT	Lperr_V1.4	Ensembl - Tao & Schranz (2019)	38960	267	12	3247	5	C:95.5%[S:65.3%,D:30.2%],F:2.3%,M:2.2%,n:430
Miscanthus sinensis	Poaceae	Angiosperms (monocots)	Miscanthus	GQ	v7.1	Phytozome	67789	2000	2149	32	8	C:97.6%[S:26.7%,D:70.9%],F:1.9%,M:0.5%,n:430
Oryza brachyantha	Poaceae	Angiosperms (monocots)	Wild rice	HD	GCF_000231095.1	NCBI - FTP RefSeq	21808	259.908	307	81	5	C:97.2%[S:95.8%,D:1.4%],F:2.1%,M:0.7%,n:430
Oryza glaberrima	Poaceae	Angiosperms (monocots)	African rice	HF	AGI1.1	Tao & Schranz (2019)	33164	316	904	37	6	C:90.4%[S:85.1%,D:5.3%],F:3.0%,M:6.6%,n:430
Oryza rufipogon	Poaceae	Angiosperms (monocots)	Wild rice	HH	OR_W1943	Ensembl - Tao & Schranz (2019)	47441	339	12	3953	5	C:97.4%[S:68.8%,D:28.6%],F:2.1%,M:0.5%,n:430
Oryza sativa	Poaceae	Angiosperms (monocots)	Rice (Japonica group)	HI	GCF_000005425.2	NCBI - FTP Refseq	28165	382.151	14	2181	5	C:82.1%[S:80.2%,D:1.9%],F:10.9%,M:7.0%,n:430
Oryza sativa	Poaceae	Angiosperms (monocots)	Rice (Japonica group)	HL	GCA_000149285.1	NCBI	35394	391.148	12	3086	5	C:94.9%[S:93.3%,D:1.6%],F:2.8%,M:2.3%,n:430
Oryza sativa	Poaceae	Angiosperms (monocots)	Rice (Indica group)	HM	GCA_000004655.2	NCBI	37358	426.337	12	3274	5	C:96.7%[S:95.3%,D:1.4%],F:2.3%,M:1.0%,n:430
Oryza sativa	Poaceae	Angiosperms (monocots)	Rice (Japonica group)	HN	GCF_001433935.1	NCBI - FTP RefSeq	28738	373.796	32	1101	5	C:100.0%[S:99.1%,D:0.9%],F:0.0%,M:0.0%,n:430
Oropetium thomaeum	Poaceae	Angiosperms (monocots)		HQ	v1.0	Phytozome - Tao & Schranz (2019)	28437	250	473	60	24	C:82.8%[S:79.1%,D:3.7%],F:12.1%,M:5.1%,n:430
Panicum hallii	Poaceae	Angiosperms (monocots)		IG	GCF_002211085.1	NCBI - FTP RefSeq	26380	535.889	76	415	4	C:99.5%[S:97.9%,D:1.6%],F:0.2%,M:0.3%,n:430
Phyllostachys heterocycla	Poaceae	Angiosperms (monocots)	Moso bamboo	IH	v1.0	BambooGDB - Tao & Schranz (2019)	31987	2050	6169	5	784	C:76.5%[S:62.1%,D:14.4%],F:12.1%,M:11.4%,n:430
Panicum miliaceum	Poaceae	Angiosperms (monocots)	Common millet	IL	GCA_003046395.2	NCBI	55964	854.653	153	366	7	C:96.3%[S:32.8%,D:63.5%],F:1.6%,M:2.1%,n:430
Panicum virgatum	Poaceae	Angiosperms (monocots)	Switchgrass	IV	v5.1	Phytozome	69358	1165.7	113	710	8	C:97.0%[S:31.9%,D:65.1%],F:0.2%,M:2.8%,n:430
Sorghum bicolor	Poaceae	Angiosperms (monocots)	Sorghum	LH	GCF_000003195.3	NCBI - FTP RefSeq	28236	708.735	127	259	4	C:98.6%[S:97.7%,D:0.9%],F:1.4%,M:-0.0%,n:430
Setaria italica	Poaceae	Angiosperms (monocots)	Foxtail millet	LN	GCF_000263155.2	NCBI - FTP RefSeq	27505	405.733	82	392	4	C:99.0%[S:97.4%,D:1.6%],F:0.7%,M:0.3%,n:430
Setaria viridis	Poaceae	Angiosperms (monocots)	Green foxtail	MB	GCA_005286985.1	NCBI - FTP Genbank	38334	395.732	10	3833	4	C:97.5%[S:95.6%,D:1.9%],F:2.3%,M:0.2%,n:430
Triticum aestivum	Poaceae	Angiosperms (monocots)	Bread wheat	MC	TGACv1	Ensembl - Tao & Schranz (2019)	100147	13428	37956	3	17	C:93.1%[S:28.4%,D:64.7%],F:5.6%,M:1.3%,n:430
Triticum urartu	Poaceae	Angiosperms (monocots)	Red wild einkorn wheat	MP	ASM34745v1	Ensembl - Tao & Schranz (2019)	33424	4660	16735	2	3988	C:75.1%[S:70.9%,D:4.2%],F:14.0%,M:10.9%,n:430
Zea mays	Poaceae	Angiosperms (monocots)	Maize (Line Mo17)	NB	v1.0 (Zm-Mo17-REFERENCE-CAU-1.0)	MaizeGDB	38620	26.0869	492	78	5	C:90.9%[S:83.0%,D:7.9%],F:5.8%,M:3.3%,n:430
Zea mays	Poaceae	Angiosperms (monocots)	Maize (Line PH207)	NC	v1.0 (Zm-PH207-REFERENCE_NS-UIUC_UMN-1.0)	MaizeGDB	40557	2102	746	54	5	C:91.8%[S:85.1%,D:6.7%],F:5.8%,M:2.4%,n:430
Zea mays	Poaceae	Angiosperms (monocots)	Maize - Representative (Line B73)	ND	GCF_000005005.2	NCBI - FTP RefSeq	37534	2134.37	131	377	5	C:95.6%[S:87.2%,D:8.4%],F:3.3%,M:1.1%,n:430
Zea mays	Poaceae	Angiosperms (monocots)	Maize (Line W22)	NE	v2.0 (Zm-W22-REFERENCE-NRGENE-2.0)	MaizeGDB	40690		27	1507	5	C:91.7%[S:82.6%,D:9.1%],F:5.8%,M:2.5%,n:430
Ensete ventricosum	Musaceae	Angiosperms (monocots)	Ethiopian banana	EH	GCA_001884845.1	NCBI	58998	444.842	19781	3	4524	C:24.2%[S:21.2%,D:3.0%],F:38.4%,M:37.4%,n:430
Ensete ventricosum	Musaceae	Angiosperms (monocots)	Ethiopian banana	EI	GCA_000331365.3	NCBI	55115	437.269	21580	3	5356	C:22.1%[S:19.5%,D:2.6%],F:36.3%,M:41.6%,n:430
Ensete ventricosum	Musaceae	Angiosperms (monocots)	Ethiopian banana	EL	GCA_000818735.3	NCBI - FTP Genbank	58438	451.279	16509	4	3307	C:24.0%[S:21.9%,D:2.1%],F:38.1%,M:37.9%,n:430
Musa acuminata	Musaceae	Angiosperms (monocots)	Dwarf banana	GA	GCF_000313855.2	NCBI - FTP RefSeq	30737	472.231	922	37	6	C:98.6%[S:91.6%,D:7.0%],F:1.4%,M:0.0%,n:430
Macleaya cordata	Papaveraceae	Angiosperms (eudicots)	Five-seeded plume-poppy	GE	GCA_002174775.1	NCBI - FTP Genbank	21911	377.834	1920	11	106	C:97.4%[S:94.4%,D:3.0%],F:0.9%,M:1.7%,n:430
Papaver somniferum	Papaveraceae	Angiosperms (eudicots)	Opium poppy	IR	GCF_003573695.1	NCBI - FTP RefSeq	63018	2715.38	839	109	6	C:99.6%[S:14.0%,D:85.6%],F:0.5%,M:-0.1%,n:430
Aquilegia coerulea	Ranunculaceae	Angiosperms (eudicots)	Colorado blue columbine	AF	GCA_002738505.1	NCBI - FTP Genbank	24823	301.98	275	90	15	C:94.9%[S:91.9%,D:3.0%],F:4.2%,M:0.9%,n:430
Nelumbo nucifera	Nelumbonaceae	Angiosperms (eudicots)	Sacred Lotus	GZ	GCF_000365185.1	NCBI - FTP RefSeq	24073	804.484	741	38	42	C:97.4%[S:91.4%,D:6.0%],F:2.1%,M:0.5%,n:430
Kalanchoe fedtschenkoi	Crassulaceae	Angiosperms (eudicots; super-Rosids)	Diploid Kalanchoe	FM	v1.1	Phytozome	30964	256	778	40	27	C:96.5%[S:88.1%,D:8.4%],F:3.3%,M:0.2%,n:430
Kalanchoe laxiflora	Crassulaceae	Angiosperms (eudicots; super-Rosids)	Milky widow's thrill	FN	v1.1	Phytozome	50461	422	2120	24	231	C:100.0%[S:12.1%,D:87.9%],F:0.0%,M:0.0%,n:430
Vitis vinifera	Vitaceae	Angiosperms (eudicots; Rosids)	Wine grape	MV	GCF_000003745.3	NCBI - FTP RefSeq	25834	485.263	854	35	10	C:98.8%[S:96.5%,D:2.3%],F:1.2%,M:0.0%,n:430
Cephalotus follicularis	Cephalotaceae	Angiosperms (eudicots; Rosids)	Albany pitcher plant (carnivorous plant)	CR	GCA_001972305.1	NCBI - FTP Genbank	36503	1614.52	6283	6	644	C:97.2%[S:95.1%,D:2.1%],F:1.6%,M:1.2%,n:430
Hevea brasiliensis	Euphorbiaceae	Angiosperms (eudicots; Rosids)	Para Rubber tree	FC	GCF_001654055.1	NCBI - FTP RefSeq	34928	1373.37	3637	12	328	C:97.7%[S:82.6%,D:15.1%],F:1.9%,M:0.4%,n:430
Jatropha curcas	Euphorbiaceae	Angiosperms (eudicots; Rosids)	Physic nut	FI	GCF_000696525.1	NCBI - FTP RefSeq	21819	318.363	933	26	27	C:98.8%[S:97.9%,D:0.9%],F:1.2%,M:-0.0%,n:430
Manihot esculenta	Euphorbiaceae	Angiosperms (eudicots; Rosids)	Cassava	GH	GCF_001659605.1	NCBI - FTP RefSeq	28299	582.118	573	56	8	C:98.2%[S:92.6%,D:5.6%],F:1.6%,M:0.2%,n:430
Ricinus communis	Euphorbiaceae	Angiosperms (eudicots; Rosids)	Castor Bean	LC	GCF_000151685.1	NCBI - FTP RefSeq	20643	350.459	2603	10	90	C:98.1%[S:97.9%,D:0.2%],F:1.6%,M:0.3%,n:430
Linum usitatissimum	Linaceae	Angiosperms (eudicots; Rosids)	Flax	FZ	v1.0	Phytozome - Tao & Schranz (2019)	43471	318	1028	42	89	C:99.1%[S:34.7%,D:64.4%],F:0.2%,M:0.7%,n:430
Populus deltoides	Salicaceae	Angiosperms (eudicots; Rosids)	Eastern cottonwood	IA	v2.1	Phytozome	44853	446.8	1031	44	8	C:97.2%[S:77.4%,D:19.8%],F:1.6%,M:1.2%,n:430
Populus euphratica	Salicaceae	Angiosperms (eudicots; Rosids)		IC	GCF_000495115.1	NCBI - FTP RefSeq	30448	495.876	2884	13	84	C:97.4%[S:79.3%,D:18.1%],F:1.4%,M:1.2%,n:430
Populus trichocarpa	Salicaceae	Angiosperms (eudicots; Rosids)	Black cottonwood	IU	GCF_000002775.4	NCBI - FTP RefSeq	31641	434.133	421	89	8	C:98.8%[S:78.8%,D:20.0%],F:1.2%,M:0.0%,n:430
Salix purpurea	Salicaceae	Angiosperms (eudicots; Rosids)	Purple osier willow	LZ	v1.0	Phytozome	37865	348	2780	14	10	C:99.5%[S:80.2%,D:19.3%],F:0.2%,M:0.3%,n:430
Arachis duranensis	Fabaceae	Angiosperms (eudicots; Rosids)	Peanut	AI	v14167	PeanutBase - Tao & Schranz (2019)	36734	1084	350	105	5	C:94.9%[S:87.2%,D:7.7%],F:2.6%,M:2.5%,n:430
Arachis ipaensis	Fabaceae	Angiosperms (eudicots; Rosids)		AN	GCF_000816755.2	NCBI - FTP RefSeq	37716	1353.5	117	426	5	C:97.2%[S:86.5%,D:10.7%],F:1.6%,M:1.2%,n:430
Abrus precatorius	Fabaceae	Angiosperms (eudicots; Rosids)	Jequirty bean	AR	GCF_003935025.1	NCBI - FTP RefSeq	24789	347.23	95	308	5	C:99.3%[S:97.0%,D:2.3%],F:0.5%,M:0.2%,n:430
Arachis hypogaea	Fabaceae	Angiosperms (eudicots; Rosids)	Peanut	AU	GCA_004170445.1	NCBI	72233	2551.68	29	2865	9	C:97.7%[S:29.3%,D:68.4%],F:0.7%,M:1.6%,n:430
Arachis hypogaea	Fabaceae	Angiosperms (eudicots; Rosids)	Peanut	AV	GCF_003086295.1	NCBI - FTP RefSeq	68149	2538.28	21	5288	9	C:99.8%[S:5.1%,D:94.7%],F:0.2%,M:0.0%,n:430
Cicer arietinum	Fabaceae	Angiosperms (eudicots; Rosids)	Chickpea	CC	GCF_000331145.1	NCBI - FTP RefSeq	25037	530.769	995	30	5	C:99.3%[S:97.0%,D:2.3%],F:0.2%,M:0.5%,n:430
Cajanus cajan	Fabaceae	Angiosperms (eudicots; Rosids)	Pigeon pea	CH	GCA_000340665.1	NCBI - FTP Genbank	48331	592.817	4428	11	20	C:94.2%[S:91.6%,D:2.6%],F:4.2%,M:1.6%,n:430
Glycine max	Fabaceae	Angiosperms (eudicots; Rosids)	Soybean	ES	GCF_000004515.5	NCBI - FTP RefSeq	46993	978.491	207	289	10	C:98.9%[S:40.5%,D:58.4%],F:0.7%,M:0.4%,n:430
Glycine soja	Fabaceae	Angiosperms (eudicots; Rosids)	Soybean	EZ	GCA_000722935.2	NCBI	50399	863.568	3149	16	148	C:95.1%[S:47.7%,D:47.4%],F:2.6%,M:2.3%,n:430
Glycine soja	Fabaceae	Angiosperms (eudicots; Rosids)	Soybean	FA	GCA_004193775.2	NCBI - FTP Genbank	55539	1013.21	165	337	9	C:98.4%[S:45.1%,D:53.3%],F:1.4%,M:0.2%,n:430
Lupinus angustifolius	Fabaceae	Angiosperms (eudicots; Rosids)	Narrow-leaved blue lupine	FQ	GCF_001865875.1	NCBI - FTP RefSeq	33884	609.203	2051	19	10	C:99.0%[S:78.8%,D:20.2%],F:0.7%,M:0.3%,n:430
Lotus japonicus	Fabaceae	Angiosperms (eudicots; Rosids)		FR	Lotus_r3.0	Miyakogusa	39352	232	9	4372	2	C:77.5%[S:67.0%,D:10.5%],F:13.5%,M:9.0%,n:430
Mucuna pruriens	Fabaceae	Angiosperms (eudicots; Rosids)	Velvet bean	GO	GCA_003370565.1	NCBI - FTP Genbank	56019	397.042	15667	4	3227	C:90.9%[S:88.1%,D:2.8%],F:4.0%,M:5.1%,n:430
Medicago truncatula	Fabaceae	Angiosperms (eudicots; Rosids)	Barrel medic	GS	GCA_003473485.2	NCBI	44450	429.612	31	1639	4	C:99.6%[S:94.9%,D:4.7%],F:0.5%,M:-0.1%,n:430
Medicago truncatula	Fabaceae	Angiosperms (eudicots; Rosids)	Barrel medic	GT	GCF_000219495.3	NCBI - FTP RefSeq	50520	412.8	1037	50	4	C:96.8%[S:91.2%,D:5.6%],F:1.6%,M:1.6%,n:430
Phaseolus vulgaris	Fabaceae	Angiosperms (eudicots; Rosids)	Common bean	IZ	GCF_000499845.1	NCBI - FTP RefSeq	28134	521.077	91	309	5	C:95.8%[S:93.7%,D:2.1%],F:3.3%,M:0.9%,n:430
Trifolium medium	Fabaceae	Angiosperms (eudicots; Rosids)	Zigzag clover	MH	GCA_003490085.1	NCBI - FTP Genbank	119102	492.653	118162	1	58365	C:5.8%[S:4.9%,D:0.9%],F:42.8%,M:51.4%,n:430
Trifolium pratense	Fabaceae	Angiosperms (eudicots; Rosids)	Red clover	ML	v2	Phytozome - Tao & Schranz (2019)	39943	309	8591	5	7	C:93.0%[S:89.5%,D:3.5%],F:5.6%,M:1.4%,n:430
Trifolium subterraneum	Fabaceae	Angiosperms (eudicots; Rosids)	Subterranean clover	MO	GCA_001742945.1	NCBI - FTP Genbank	41942	471.834	3324	17	246	C:86.7%[S:78.6%,D:8.1%],F:8.8%,M:4.5%,n:430
Vigna angularis	Fabaceae	Angiosperms (eudicots; Rosids)	Adzuki bean	MQ	GCA_004320505.1	NCBI	31241	522.761	464	74	5	C:97.9%[S:95.1%,D:2.8%],F:1.2%,M:0.9%,n:430
Vigna angularis	Fabaceae	Angiosperms (eudicots; Rosids)	Adzuki bean	MR	GCF_001190045.1	NCBI - FTP RefSeq	26741	466.744	623	47	6	C:99.3%[S:95.6%,D:3.7%],F:0.2%,M:0.5%,n:430
Vigna radiata	Fabaceae	Angiosperms (eudicots; Rosids)	Mung bean	MT	GCF_000741045.1	NCBI - FTP RefSeq	27075	463.085	632	47	6	C:98.9%[S:96.3%,D:2.6%],F:1.2%,M:-0.1%,n:430
Vigna unguiculata	Fabaceae	Angiosperms (eudicots; Rosids)	Cowpea	MU	GCF_004118075.1	NCBI - FTP RefSeq	28314	518.914	310	111	5	C:99.7%[S:97.4%,D:2.3%],F:0.2%,M:0.1%,n:430
Morus notabilis	Moraceae	Angiosperms (eudicots; Rosids)	Mulberry	GM	GCF_000414095.1	NCBI - FTP RefSeq	21636	320.379	2491	10	202	C:97.7%[S:94.2%,D:3.5%],F:2.1%,M:0.2%,n:430
Ziziphus jujuba	Rhamnaceae	Angiosperms (eudicots; Rosids)	Common jujube	MZ	GCF_000826755.1	NCBI - FTP RefSeq	30007	437.754	3351	11	8	C:93.7%[S:82.8%,D:10.9%],F:3.5%,M:2.8%,n:430
Cannabis sativa	Cannabaceae	Angiosperms (eudicots; Rosids)	Hemp (cv. Finola)	CD	Finola v1 vanBakel representative transcriptome	Jordi Blast2Go + van Bakel	80248		31983	3	5567	C:82.8%[S:9.8%,D:73.0%],F:12.1%,M:5.1%,n:430
Humulus lupulus	Cannabaceae	Angiosperms (eudicots; Rosids)	European hop	FE	v1.1	HopBase - Tao & Schranz (2019)	22715	2500	16350	1	4993	C:42.8%[S:37.0%,D:5.8%],F:13.3%,M:43.9%,n:430
Parasponia andersonii	Cannabaceae	Angiosperms (eudicots; Rosids)		HS	GCA_002914805.1	NCBI - FTP Genbank	37224	475.834	1158	32	165	C:96.9%[S:96.0%,D:0.9%],F:2.1%,M:1.0%,n:430
Trema orientale	Cannabaceae	Angiosperms (eudicots; Rosids)	Charcoal tree	MI	GCA_002914845.1	NCBI - FTP Genbank	35846	387.958	1180	30	127	C:96.3%[S:94.2%,D:2.1%],F:3.0%,M:0.7%,n:430
Cannabis sativa	Cannabaceae	Angiosperms (eudicots; Rosids)	Hemp (biosample SAMEA5040675)	NF	GCF_900626175.1	NCBI - FTP RefSeq	25297	875.732	98	318	5	C:94.9%[S:87.0%,D:7.9%],F:2.3%,M:2.8%,n:430
Fragaria vesca	Rosaceae	Angiosperms (eudicots; Rosids)	Wild strawberry	EM	GCF_000184155.1	NCBI - FTP RefSeq	24141	214.217	264	105	4	C:98.8%[S:97.4%,D:1.4%],F:0.7%,M:0.5%,n:430
Malus domestica	Rosaceae	Angiosperms (eudicots; Rosids)	Apple	GF	GCA_004115385.1	NCBI	42841	660.463	207	207	8	C:97.2%[S:62.3%,D:34.9%],F:0.9%,M:1.9%,n:430
Malus domestica	Rosaceae	Angiosperms (eudicots; Rosids)	Apple	GG	GCF_002114115.1	NCBI - FTP RefSeq	35926	702.961	518	88	8	C:98.4%[S:58.4%,D:40.0%],F:0.5%,M:1.1%,n:430
Prunus avium	Rosaceae	Angiosperms (eudicots; Rosids)	Sweet cherry	HT	GCF_002207925.1	NCBI - FTP RefSeq	25838	272.362	3977	8	202	C:98.3%[S:95.3%,D:3.0%],F:0.9%,M:0.8%,n:430
Pyrus x bretschneideri	Rosaceae	Angiosperms (eudicots; Rosids)	Chinese white pear	HV	GCF_000315295.1	NCBI - FTP RefSeq	34996	508.551	1685	25	184	C:92.6%[S:54.0%,D:38.6%],F:1.4%,M:6.0%,n:430
Prunus mume	Rosaceae	Angiosperms (eudicots; Rosids)	Japanese apricot	IM	GCF_000346735.1	NCBI - FTP RefSeq	23423	233.873	731	36	4	C:98.6%[S:95.6%,D:3.0%],F:0.9%,M:0.5%,n:430
Prunus persica	Rosaceae	Angiosperms (eudicots; Rosids)	Peach	IO	GCF_000346465.2	NCBI - FTP RefSeq	23135	227.411	53	498	4	C:98.8%[S:97.4%,D:1.4%],F:0.5%,M:0.7%,n:430
Rosa chinensis	Rosaceae	Angiosperms (eudicots; Rosids)	Chinese rose	LB	GCF_002994745.1	NCBI - FTP RefSeq	30216	513.854	40	1009	4	C:98.9%[S:94.9%,D:4.0%],F:0.7%,M:0.4%,n:430
Rubus occidentalis	Rosaceae	Angiosperms (eudicots; Rosids)	Black raspberry	LD	v1.0	GDR - Tao & Schranz (2019)	27392	293	1389	20	125	C:92.1%[S:87.7%,D:4.4%],F:2.1%,M:5.8%,n:430
Cucurbita argyrosperma	Cucurbitaceae	Angiosperms (eudicots; Rosids)	Silver-seed gourd	CB		Cucurbitgenomics	28298		611	46	63	C:91.8%[S:74.4%,D:17.4%],F:4.7%,M:3.5%,n:430
Citrullus lanatus	Cucurbitaceae	Angiosperms (eudicots; Rosids)	Watermelon	CZ	v1.0	icugi.org - Tao & Schranz (2019)	23440	321	12	1953	5	C:90.2%[S:88.8%,D:1.4%],F:7.0%,M:2.8%,n:430
Cucurbita maxima	Cucurbitaceae	Angiosperms (eudicots; Rosids)	Cultivated squash	DA	GCF_002738345.1	NCBI - FTP RefSeq	27229	271.413	944	37	17	C:99.1%[S:78.4%,D:20.7%],F:0.2%,M:0.7%,n:430
Cucumis melo	Cucurbitaceae	Angiosperms (eudicots; Rosids)	Muskmelon	DB	GCF_000313045.1	NCBI - FTP RefSeq	19590	374.772	669	34	18	C:98.6%[S:98.1%,D:0.5%],F:1.2%,M:0.2%,n:430
Cucurbita moschiata	Cucurbitaceae	Angiosperms (eudicots; Rosids)	Pumpkin	DE	GCF_002738365.1	NCBI - FTP RefSeq	27814	269.943	424	83	18	C:99.0%[S:76.7%,D:22.3%],F:0.2%,M:0.8%,n:430
Cucurbita pepo	Cucurbitaceae	Angiosperms (eudicots; Rosids)	Zucchini	DH	GCF_002806865.1	NCBI - FTP RefSeq	29225	260.372	1540	23	10	C:99.1%[S:76.3%,D:22.8%],F:0.2%,M:0.7%,n:430
Cucumis sativus	Cucurbitaceae	Angiosperms (eudicots; Rosids)	Cucumber	DQ	GCF_000004075.2	NCBI - FTP RefSeq	18860	193.829	66	309	3	C:99.1%[S:98.4%,D:0.7%],F:0.7%,M:0.2%,n:430
Lagenaria siceraria	Cucurbitaceae	Angiosperms (eudicots; Rosids)	Bottle gourd, Calabash	FV	*	Cucurbitgenomics	22472		12	1873	5	C:92.3%[S:92.1%,D:0.2%],F:4.7%,M:3.0%,n:430
Momordica charantia	Cucurbitaceae	Angiosperms (eudicots; Rosids)	Bitter gourd	GB	GCF_001995035.1	NCBI - FTP RefSeq	19430	285.614	639	34	26	C:98.3%[S:97.4%,D:0.9%],F:1.2%,M:0.5%,n:430
Betula pendula	Betulaceae	Angiosperms (eudicots; Rosids)	Silver birch	BN	CoGe_ID:35079	CoGe - Tao & Schranz (2019)	29414	435	3273	9	275	C:97.4%[S:91.4%,D:6.0%],F:1.9%,M:0.7%,n:430
Castanea mollissima	Fagaceae	Angiosperms (eudicots; Rosids)	Chinese chestnut	DD	v1.1	Hardwood Genomics Project - Tao & Schranz (2019)	38112	833	17072	2	3698	C:90.0%[S:78.1%,D:11.9%],F:7.9%,M:2.1%,n:430
Quercus suber	Fagaceae	Angiosperms (eudicots; Rosids)	Cork oak	LA	GCF_002906115.1	NCBI - FTP RefSeq	49380	953.299	6779	9	464	C:99.1%[S:87.2%,D:11.9%],F:0.5%,M:0.4%,n:430
Juglans regia	Juglandaceae	Angiosperms (eudicots; Rosids)	English walnut	FL	GCF_001411555.1	NCBI - FTP RefSeq	36861	699.673	9516	5	386	C:97.9%[S:85.3%,D:12.6%],F:1.2%,M:0.9%,n:430
Eucalyptus grandis	Myrtaceae	Angiosperms (eudicots; Rosids)	Flooded gum	ED	GCF_000612305.1	NCBI - FTP RefSeq	36005	691.27	1984	23	5	C:98.4%[S:94.0%,D:4.4%],F:1.2%,M:0.4%,n:430
Eucalyptus grandis	Myrtaceae	Angiosperms (eudicots; Rosids)	Flooded gum	NG	v2.0	Phytozome	36349	641	1302	28	5	C:97.2%[S:93.7%,D:3.5%],F:1.9%,M:0.9%,n:430
Punica granatum	Lythraceae	Angiosperms (eudicots; Rosids)	Pomegranate	IE	GCA_002837095.1	NCBI	50476	380.178	6554	8	414	C:78.8%[S:77.2%,D:1.6%],F:17.7%,M:3.5%,n:430
Punica granatum	Lythraceae	Angiosperms (eudicots; Rosids)	Pomegranate	IF	GCA_002201585.1	NCBI - FTP Genbank	29127	296.383	835	35	29	C:89.1%[S:87.7%,D:1.4%],F:2.8%,M:8.1%,n:430
Anacardium occidentalis	Anacardaceae	Angiosperms (eudicots; Rosids)	Cashew	AP	v0.9	Phytozome	41197	443.219	1414	29	11	C:93.7%[S:66.5%,D:27.2%],F:5.3%,M:1.0%,n:430
Citrus clementina	Rutaceae	Angiosperms (eudicots; Rosids)	Clementine	CO	GCF_000493195.1	NCBI - FTP RefSeq	22826	301.365	141	194	4	C:99.7%[S:98.8%,D:0.9%],F:0.2%,M:0.1%,n:430
Citrus sinensis	Rutaceae	Angiosperms (eudicots; Rosids)	Sweet orange	CU	GCA_000695605.1	NCBI	28195	319.225	3880	7	72	C:80.2%[S:79.3%,D:0.9%],F:17.2%,M:2.6%,n:430
Citrus sinensis	Rutaceae	Angiosperms (eudicots; Rosids)	Sweet orange	CV	GCF_000317415.1	NCBI - FTP RefSeq	24543	327.669	769	39	5	C:98.2%[S:97.0%,D:1.2%],F:1.9%,M:-0.1%,n:430
Corchorus capsularis	Malvaceae	Angiosperms (eudicots; Rosids)	White jute	CL	GCA_001974805.1	NCBI - FTP Genbank	29356	317.178	8701	4	1354	C:95.1%[S:92.8%,D:2.3%],F:1.9%,M:3.0%,n:430
Corchorus olitorius	Malvaceae	Angiosperms (eudicots; Rosids)	Nalta jute	DF	GCA_001974825.1	NCBI - FTP Genbank	35704	334.912	11033	3	1380	C:89.0%[S:86.0%,D:3.0%],F:5.3%,M:5.7%,n:430
Durio zibethinus	Malvaceae	Angiosperms (eudicots; Rosids)	Durian (Tropical fruit)	EC	GCF_002303985.1	NCBI - FTP RefSeq	35832	715.23	281	159	12	C:98.3%[S:79.5%,D:18.8%],F:1.6%,M:0.1%,n:430
Gossypium arboreum	Malvaceae	Angiosperms (eudicots; Rosids)	Tree cotton	EN	GCA_000787975.1	NCBI	32490	1862.24	22297	1	6052	C:80.7%[S:71.6%,D:9.1%],F:3.5%,M:15.8%,n:430
Gossypium arboreum	Malvaceae	Angiosperms (eudicots; Rosids)	Tree cotton	EO	GCF_000612285.1	NCBI - FTP RefSeq	34486	1694.44	754	53	6	C:99.0%[S:91.6%,D:7.4%],F:0.5%,M:0.5%,n:430
Gossypium barbadense	Malvaceae	Angiosperms (eudicots; Rosids)	Extra-long Staple Cotton (G. arboreum x G. raimondii)	EP	GCA_002928715.1	NCBI	40359	1394.24	6980	6	1243	C:85.4%[S:74.9%,D:10.5%],F:7.0%,M:7.6%,n:430
Gossypium hirsutum	Malvaceae	Angiosperms (eudicots; Rosids)	Upland cotton (G. arboreum x G. raimondii)	ER	GCF_000987745.1	NCBI - FTP RefSeq	62268	2188.31	1689	46	14	C:98.9%[S:24.9%,D:74.0%],F:0.7%,M:0.4%,n:430
Gossypium raimondii	Malvaceae	Angiosperms (eudicots; Rosids)	Cotton	EV	GCF_000327365.1	NCBI - FTP RefSeq	35609	761.405	244	183	6	C:98.8%[S:92.1%,D:6.7%],F:0.9%,M:0.3%,n:430
Herrania umbratica	Malvaceae	Angiosperms (eudicots; Rosids)	Wild colombian cocoa	FF	GCF_002168275.1	NCBI - FTP RefSeq	18915	234.039	177	117	7	C:95.2%[S:94.7%,D:0.5%],F:1.4%,M:3.4%,n:430
Theobroma cacao	Malvaceae	Angiosperms (eudicots; Rosids)	Cacao	ME	GCF_000208745.1	NCBI - FTP RefSeq	21518	324.719	137	182	4	C:98.8%[S:98.6%,D:0.2%],F:0.9%,M:0.3%,n:430
Arabis alpina	Brassicaceae	Angiosperms (eudicots; Rosids)	Gray rockcress	AA	GCA_000733195.1	NCBI	21609	308.03	2162	14	4	C:86.0%[S:84.4%,D:1.6%],F:1.2%,M:12.8%,n:430
Arabis alpina	Brassicaceae	Angiosperms (eudicots; Rosids)	Gray rockcress	AB	CoGe_ID:34640	CoGe - Tao & Schranz (2019)	30065	309	154	195	4	C:96.0%[S:94.4%,D:1.6%],F:1.4%,M:2.6%,n:430
Aethionema arabicum	Brassicaceae	Angiosperms (eudicots; Rosids)	Dick/Stonecress	AD	CoGe_ID:23428	CoGe - Tao & Schranz (2019)	22229	118	804	28	19	C:93.9%[S:93.0%,D:0.9%],F:2.3%,M:3.8%,n:430
Arabidopsis halleri	Brassicaceae	Angiosperms (eudicots; Rosids)		AL	v1.1	Phytozome	25008	266.5	6508	4	897	C:91.9%[S:90.7%,D:1.2%],F:6.3%,M:1.8%,n:430
Arabidopsis lyrata	Brassicaceae	Angiosperms (eudicots; Rosids)		AO	GCF_000004255.2	NCBI - FTP RefSeq	29817	206.668	454	76	4	C:99.7%[S:98.8%,D:0.9%],F:0.2%,M:0.1%,n:430
Arabidopsis thaliana	Brassicaceae	Angiosperms (eudicots; Rosids)	Thale cress	BB	GCA_001651475.1	NCBI	26966	118.269	30	906	3	C:96.3%[S:95.6%,D:0.7%],F:1.9%,M:1.8%,n:430
Arabidopsis thaliana	Brassicaceae	Angiosperms (eudicots; Rosids)	Thale cress	BC	GCF_000001735.4	NCBI - FTP RefSeq	27562	119.146	7	5474	3	C:97.6%[S:97.4%,D:0.2%],F:2.3%,M:0.1%,n:430
Brassica cretica	Brassicaceae	Angiosperms (eudicots; Rosids)		BF	GCA_003260655.1	NCBI - FTP Genbank	30360	412.521	14234	2	4072	C:49.1%[S:42.6%,D:6.5%],F:7.4%,M:43.5%,n:430
Brassica napus	Brassicaceae	Angiosperms (eudicots; Rosids)	Rape	BI	GCA_000751015.1	NCBI	61153	848.2	7751	8	381	C:85.6%[S:43.5%,D:42.1%],F:2.6%,M:11.8%,n:430
Brassica napus	Brassicaceae	Angiosperms (eudicots; Rosids)	Rape	BL	GCF_000686985.2	NCBI - FTP RefSeq	96972	975.804	1393	86	9	C:99.5%[S:10.0%,D:89.5%],F:0.5%,M:0.0%,n:430
Brassica oleracea	Brassicaceae	Angiosperms (eudicots; Rosids)	Wild cabbage	BM	GCF_000695525.1	NCBI - FTP RefSeq	44382	488.594	1403	39	5	C:99.7%[S:80.9%,D:18.8%],F:0.2%,M:0.1%,n:430
Brassica rapa	Brassicaceae	Angiosperms (eudicots; Rosids)	Field mustard	BP	GCA_003434825.1	NCBI	40454	314.865	642	63	5	C:98.1%[S:82.8%,D:15.3%],F:0.9%,M:1.0%,n:430
Brassica rapa	Brassicaceae	Angiosperms (eudicots; Rosids)	Field mustard	BQ	GCF_000309985.1	NCBI - FTP RefSeq	40583	283.976	787	62	5	C:99.5%[S:80.7%,D:18.8%],F:0.5%,M:-0.0%,n:430
Boechera stricta	Brassicaceae	Angiosperms (eudicots; Rosids)	Canada rockcress	BS	v1.2	Phytozome - Tao & Schranz (2019)	27416	197	854	32	22	C:97.9%[S:97.4%,D:0.5%],F:1.6%,M:0.5%,n:430
Capsella grandiflora	Brassicaceae	Angiosperms (eudicots; Rosids)	Grand shepherd's-purse	CS	v1.1	Phytozome - Tao & Schranz (2019)	24805	112	2710	9	176	C:97.4%[S:97.2%,D:0.2%],F:1.9%,M:0.7%,n:430
Capsella rubella	Brassicaceae	Angiosperms (eudicots; Rosids)	Pink shepherd's-purse	DM	GCF_000375325.1	NCBI - FTP RefSeq	26410	133.064	169	173	4	C:99.5%[S:98.6%,D:0.9%],F:0.5%,M:0.0%,n:430
Camelina sativa	Brassicaceae	Angiosperms (eudicots; Rosids)	False flax	DN	GCF_000633955.1	NCBI - FTP RefSeq	82569	641.356	2046	48	10	C:100.0%[S:2.6%,D:97.4%],F:0.0%,M:0.0%,n:430
Eutrema salsugineum	Brassicaceae	Angiosperms (eudicots; Rosids)	Salt cress	EG	GCF_000478725.1	NCBI - FTP RefSeq	26943	243.11	130	254	6	C:99.6%[S:98.4%,D:1.2%],F:0.5%,M:-0.1%,n:430
Leavenworthia alabamica	Brassicaceae	Angiosperms (eudicots; Rosids)	Gladecress	FP	*	Brassica Database - Tao & Schranz (2019)	38676	174	7561	5	566	C:97.4%[S:80.0%,D:17.4%],F:1.2%,M:1.4%,n:430
Raphanus raphanistrum	Brassicaceae	Angiosperms (eudicots; Rosids)	Wild radish	LE	CoGe_ID:25862	CoGe - Tao & Schranz (2019)	38174	254	18817	2	3904	C:91.2%[S:80.5%,D:10.7%],F:4.4%,M:4.4%,n:430
Raphanus sativus	Brassicaceae	Angiosperms (eudicots; Rosids)	Radish	LF	GCF_000801105.1	NCBI - FTP RefSeq	49855	426.202	4941	12	5	C:99.1%[S:67.2%,D:31.9%],F:0.5%,M:0.4%,n:430
Sisymbrium irio	Brassicaceae	Angiosperms (eudicots; Rosids)	London rocket	LM	*	Brassica Database - Tao & Schranz (2019)	49956	246	8309	6	371	C:98.4%[S:96.5%,D:1.9%],F:0.7%,M:0.9%,n:430
Schrenkiella parvula	Brassicaceae	Angiosperms (eudicots; Rosids)		LT	v7.0	Brassica Database - Tao & Schranz (2019)	28178	137	1044	27	4	C:96.5%[S:77.4%,D:19.1%],F:1.4%,M:2.1%,n:430
Thellungiella halophila	Brassicaceae	Angiosperms (eudicots; Rosids)	Salt cress (Eutrema halophilum)	MF	173	Brassica Database - Tao & Schranz (2019)	29284	241	61	480	5	C:99.8%[S:89.1%,D:10.7%],F:0.2%,M:0.0%,n:430
Thellungiella salsuginea	Brassicaceae	Angiosperms (eudicots; Rosids)	Salt cress (Eutrema salsugineum)	MM	v1.0	Brassica Database - Tao & Schranz (2019)	28457	234	1030	28	25	C:98.1%[S:95.3%,D:2.8%],F:0.7%,M:1.2%,n:430
Carica papaya	Caricaceae	Angiosperms (eudicots; Rosids)	Papaya	DG	GCF_000150535.2	NCBI - FTP RefSeq	18126	369.782	2619	8	56	C:84.9%[S:83.5%,D:1.4%],F:11.9%,M:3.2%,n:430
Cleome gynandra	Cleomaceae	Angiosperms (eudicots; Rosids)	Spider plant (Traditional leafy vegetable in Africa and some parts of Asia)	CT	CoGe_ID:23319	CoGe - Tao & Schranz (2019)	29879	740	3218	9	257	C:97.5%[S:89.8%,D:7.7%],F:2.1%,M:0.4%,n:430
Tarenaya hassleriana	Cleomaceae	Angiosperms (eudicots; Rosids)	Spiny spiderflower	MG	GCF_000463585.1	NCBI - FTP RefSeq	27396	249.93	938	32	12	C:99.8%[S:90.0%,D:9.8%],F:0.2%,M:-0.0%,n:430
Amaranthus hypochondriacus	Amaranthaceae	Angiosperms (eudicots; super-Asterids)	Grain Amaranth	AM	v2.1	Phytozome - Tao & Schranz (2019)	23830	404	74	322	7	C:89.1%[S:86.3%,D:2.8%],F:7.7%,M:3.2%,n:430
Beta vulgaris	Amaranthaceae	Angiosperms (eudicots; super-Asterids)	Common beet	BU	GCF_000511025.2	NCBI - FTP RefSeq	24491	566.182	1980	14	6	C:98.9%[S:97.0%,D:1.9%],F:1.2%,M:-0.1%,n:430
Chenopodium quinoa	Amaranthaceae	Angiosperms (eudicots; super-Asterids)	Quinoa	DI	GCF_001683475.1	NCBI - FTP RefSeq	49222	1333.4	1109	53	61	C:100.0%[S:13.0%,D:87.0%],F:0.0%,M:0.0%,n:430
Spinacia oleracea	Amaranthaceae	Angiosperms (eudicots; super-Asterids)	Spinach	LR	GCA_000510995.2	NCBI	21539	493.772	10432	2	1999	C:96.5%[S:95.8%,D:0.7%],F:3.0%,M:0.5%,n:430
Spinacia oleracea	Amaranthaceae	Angiosperms (eudicots; super-Asterids)	Spinach	LS	GCF_002007265.1	NCBI - FTP RefSeq	25705	869.796	5023	6	365	C:98.8%[S:96.7%,D:2.1%],F:0.9%,M:0.3%,n:430
Chenopodium quinoa	Amaranthaceae	Angiosperms (eudicots; super-Asterids)	Quinoa (Chromosome level)	PA		Dr. Robert van Loo	44776		19	2357	7	C:100.0%[S:13.0%,D:87.0%],F:0.0%,M:0.0%,n:430
Camellia sinensis	Theaceae	Angiosperms (eudicots; Asterids)	Tea plant	DO	GCF_004153795.1	NCBI - FTP RefSeq	50834	3105.21	4545	15	596	C:95.4%[S:86.3%,D:9.1%],F:3.3%,M:1.3%,n:430
Actinidia chinensis	Actinidiaceae	Angiosperms (eudicots; Asterids)	Kiwifruit	AE	GCA_003024255.1	NCBI - FTP Genbank	33044	553.842	101	327	13	C:97.0%[S:73.0%,D:24.0%],F:0.7%,M:2.3%,n:430
Cuscuta australis	Convolvulaceae	Angiosperms (eudicots; Asterids)	Australian dodder	CE	GCA_003260385.1	NCBI - FTP Genbank	18157	262.63	162	112	20	C:90.7%[S:89.1%,D:1.6%],F:1.9%,M:7.4%,n:430
Ipomoea nil	Convolvulaceae	Angiosperms (eudicots; Asterids)	Japanese morning glory	FH	GCF_001879475.1	NCBI - FTP RefSeq	35267	734.803	896	53	43	C:99.8%[S:94.2%,D:5.6%],F:0.0%,M:0.2%,n:430
Capsicum annuum	Solanaceae	Angiosperms (eudicots; Asterids)	Chili pepper	BV	GCA_000512255.2	NCBI	35845	3063.86	862	42	6	C:92.3%[S:90.0%,D:2.3%],F:3.3%,M:4.4%,n:430
Capsicum annuum	Solanaceae	Angiosperms (eudicots; Asterids)	Chili pepper	BZ	GCF_000710875.1	NCBI - FTP RefSeq	31384	2935.22	1292	32	6	C:98.6%[S:96.5%,D:2.1%],F:1.2%,M:0.2%,n:430
Capsicum baccatum	Solanaceae	Angiosperms (eudicots; Asterids)		CF	GCA_002271885.2	NCBI - FTP Genbank	35853	3215.61	1865	19	7	C:89.0%[S:85.3%,D:3.7%],F:2.8%,M:8.2%,n:430
Capsicum chinense	Solanaceae	Angiosperms (eudicots; Asterids)		CN	GCA_002271895.2	NCBI	34974	3070.91	963	36	6	C:88.4%[S:84.7%,D:3.7%],F:5.1%,M:6.5%,n:430
Nicotiana attenuata	Solanaceae	Angiosperms (eudicots; Asterids)	Coyote tobacco	GU	GCF_001879085.1	NCBI - FTP RefSeq	34094	2365.68	6389	6	233	C:99.0%[S:96.7%,D:2.3%],F:0.9%,M:0.1%,n:430
Nicotiana benthamiana	Solanaceae	Angiosperms (eudicots; Asterids)		GV	v0.4.4	Sol Genomics - Tao & Schranz (2019)	76379	2630	31112	2	7005	C:96.8%[S:51.2%,D:45.6%],F:2.8%,M:0.4%,n:430
Nicotiana sylvestris	Solanaceae	Angiosperms (eudicots; Asterids)	Wood tobacco	HA	GCF_000393655.1	NCBI - FTP RefSeq	33779	2221.83	19162	2	4531	C:98.1%[S:97.2%,D:0.9%],F:1.6%,M:0.3%,n:430
Nicotiana tabacum	Solanaceae	Angiosperms (eudicots; Asterids)	Cultivated tobacco	HB	GCF_000715135.1	NCBI - FTP RefSeq	61755	3642.88	37082	2	8602	C:99.3%[S:17.7%,D:81.6%],F:0.2%,M:0.5%,n:430
Nicotiana tomentosiformis	Solanaceae	Angiosperms (eudicots; Asterids)		HC	GCF_000390325.2	NCBI - FTP RefSeq	30989	1688.31	16027	2	3442	C:97.0%[S:95.1%,D:1.9%],F:2.3%,M:0.7%,n:430
Petunia axillaris	Solanaceae	Angiosperms (eudicots; Asterids)	Large white petunia	HU	v1.6.2	Sol Genomics - Tao & Schranz (2019)	32927	1000	1880	18	206	C:95.3%[S:93.7%,D:1.6%],F:4.0%,M:0.7%,n:430
Solanum lycopersicum	Solanaceae	Angiosperms (eudicots; Asterids)	Tomato (Representative - cultivar Heinz1706 - BioSample SAMN02981290)	LO	GCF_000188115.4	NCBI - FTP RefSeq	25613	827.747	322	97	6	C:98.3%[S:98.1%,D:0.2%],F:1.2%,M:0.5%,n:430
Solanum melongena	Solanaceae	Angiosperms (eudicots; Asterids)	Eggplant	LP	v2.5.1	Tao & Schranz (2019)	38498	833	13697	3	2298	C:65.4%[S:64.2%,D:1.2%],F:9.3%,M:25.3%,n:430
Solanum pennellii	Solanaceae	Angiosperms (eudicots; Asterids)	Wild tomato	LU	GCF_001406875.1	NCBI - FTP RefSeq	26874	926.426	12	2710	6	C:98.1%[S:97.9%,D:0.2%],F:0.9%,M:1.0%,n:430
Solanum tuberosum	Solanaceae	Angiosperms (eudicots; Asterids)	Potato	MA	GCF_000226075.1	NCBI - FTP RefSeq	28411	705.779	1392	24	102	C:97.4%[S:97.2%,D:0.2%],F:0.9%,M:1.7%,n:430
Coffea arabica	Rubiaceae	Angiosperms (eudicots; Asterids)	Arabica coffee	CA	GCF_003713225.1	NCBI - FTP RefSeq	44751	1094.29	546	104	10	C:98.0%[S:33.3%,D:64.7%],F:1.2%,M:0.8%,n:430
Coffea canephora	Rubiaceae	Angiosperms (eudicots; Asterids)	Robusta coffee	CI	GCA_900059795.1	NCBI - FTP Genbank	25574	568.612	1925	13	6	C:97.0%[S:96.3%,D:0.7%],F:2.3%,M:0.7%,n:430
Coffea eugenioides	Rubiaceae	Angiosperms (eudicots; Asterids)		CP	GCF_003713205.1	NCBI - FTP RefSeq	29083	699.904	1294	27	6	C:99.1%[S:91.4%,D:7.7%],F:0.7%,M:0.2%,n:430
Dorcoceras hygrometricum	Gesneriaceae	Angiosperms (eudicots; Asterids)		DZ	GCA_001598015.1	NCBI - FTP Genbank	47778	1521.36	14054	3	1215	C:82.6%[S:79.8%,D:2.8%],F:5.6%,M:11.8%,n:430
Olea europea	Oleaceae	Angiosperms (eudicots; Asterids)	Olive tree	HE	GCF_002742605.1	NCBI - FTP RefSeq	40126	1140.99	4748	10	17	C:90.5%[S:77.7%,D:12.8%],F:6.3%,M:3.2%,n:430
Sesamum indicum	Pedaliaceae	Angiosperms (eudicots; Asterids)	Sesame	LL	GCF_000512975.1	NCBI - FTP RefSeq	24075	274.906	540	49	6	C:99.5%[S:96.0%,D:3.5%],F:0.2%,M:0.3%,n:430
Mimulus guttatus	Phrymaceae	Angiosperms (eudicots; Asterids)	Spotted monkey flower	GI	v2.0	Phytozome - Tao & Schranz (2019)	28140	313	421	67	6	C:99.1%[S:94.7%,D:4.4%],F:0.5%,M:0.4%,n:430
Handroanthus impetiginosus	Bignoniaceae	Angiosperms (eudicots; Asterids)	Pink lpe	FD	GCA_002762385.1	NCBI - FTP Genbank	30271	503.289	6963	4	1217	C:83.8%[S:69.1%,D:14.7%],F:7.2%,M:9.0%,n:430
Erythranthe guttata	Phrymaceae	Angiosperms (eudicots; Asterids)	Seep monkeyflower (also Mimulus guttatus)	EF	GCA_000504015.1	NCBI - FTP Genbank	27890	321.641	963	29	40	C:94.9%[S:90.9%,D:4.0%],F:3.7%,M:1.4%,n:430
Artemisia annua	Asteraceae	Angiosperms (eudicots; Asterids)	Sweet wormwood	AC	GCA_003112345.1	NCBI - FTP Genbank	63226	1789.87	16621	4	3083	C:93.0%[S:69.3%,D:23.7%],F:2.6%,M:4.4%,n:430
Cynara cardunculus	Asteraceae	Angiosperms (eudicots; Asterids)	Globe artichoke	CM	GCF_001531365.1	NCBI - FTP RefSeq	26326	725.198	1862	16	8	C:99.3%[S:96.0%,D:3.3%],F:0.5%,M:0.2%,n:430
Helianthus annuus	Asteraceae	Angiosperms (eudicots; Asterids)	Sunflower	FB	GCF_002127325.1	NCBI - FTP RefSeq	58340	3027.39	231	354	8	C:98.2%[S:86.3%,D:11.9%],F:0.7%,M:1.1%,n:430
Lactuca sativa	Asteraceae	Angiosperms (eudicots; Asterids)	Lettuce	FU	GCF_002870075.1	NCBI - FTP RefSeq	35603	2384.04	2813	16	276	C:99.3%[S:96.3%,D:3.0%],F:0.7%,M:0.0%,n:430
Daucus carota	Apiaceae	Angiosperms (eudicots; Asterids)	Carrot	DU	GCF_001625215.1	NCBI - FTP RefSeq	32607	421.102	539	67	5	C:99.5%[S:93.5%,D:6.0%],F:0.2%,M:0.3%,n:430

## Sheet: Table S2
Supplementary Table 2 - List of the 445 CesA superfamily members retrieved from literature and used as BLAST queries to search for CesA superfamily genes in the 242 proteomes of the study
Gene ID	Database	Known CESA/CSL function	Species	Sequence	Relevant references / links
NP_001104954.1	NCBI RefSeq	CESA1	Zea mays	MAANKGMVAGSHNRNEFVMIRHDGDVPGSAKPTKSANGQVCQICGDSVGVSATGDVFVACNECAFPVCRPCYEYERKEGNQCCPQCKTRYKRQKGSPRVHGDEDEEDVDDLDNEFNYKQGSGKGPEWQLQGDDADLSSSARHEPHHRIPRLTSGQQISGEIPDASPDRHSIRSPTSSYVDPSVPVPVRIVDPSKDLNSYGLNSVDWKERVESWRVKQDKNMMQVTNKYPEARGGDMEGTGSNGEXMQMVDDARLPLSRIVPISSNQLNLYRVVIILRLIILCFFFQYRVSHPVRDAYGLWLVSVICEVWFALSWLLDQFPKWYPINRETYLDRLALRYDREGEPSQLAPIDVFVSTVDPLKEPPLITANTVLSILSVDYPVDKVSCYVSDDGSAMLTFE…	Penning and Carpita, 2019 (https://doi.org/10.3389/fpls.2019.01205)
NP_001105672.1	NCBI RefSeq	CESA10	Zea mays	MDAGSVTGGLAAGSHMRDELHVMRAREEPNAKVRSADVKTCRVCADEVGTREDGQPFVACAECGFPVCRPCYEYERSEGTQCCPQCNTRYKRQKGCPRVEGDEEEGPEMDDFEDEFPAKSPKKPHEPVAFDVYSENGEHPAQKWRTGGQTLSSFTGSVAGKDLEAEREMEGSMEWKDRIDKWKTKQEKRGKLNHDDSDDDDDKNEDEYMLLAEARQPLWRKVPIPSSMINPYRIVIVLRLVVLCFFLKFRITTPATDAVPLWLASVICELWFAFSWILDQLPKWAPVTRETYLDRLALRYDREGEACRLSPIDFFVSTVDPLKEPPIITANTVLSILAVDYPVDRVSCYVSDDGASMLLFDALSETAEFARRWVPFCKKFAVEPRAPEFYFSQKIDYLK…	Penning and Carpita, 2019 (https://doi.org/10.3389/fpls.2019.01205)
NP_001105236.2	NCBI RefSeq	CESA11	Zea mays	MMESAAAQSCAACGDDARAACRACSYALCRACLDEDAAEGRTTCARCGGDYAAINPARASEGTEAEEEVVENHHTAGGLRERVTMGSHLNDRQDEVSHARTMSSLSGIGSELNDESGKPIWKNRVESWKEKKNEKKASAKKTAAKAQPPPVEEQIMDEKDLTDAYEPLSRVIPISKNKLTPYRAVIIMRLIVLGLFFHYRITNPVNSAFGLWMTSVICEIWFGFSWILDQFPKWYPINRETYVDRLIARYGDGEESGLAPVDFFVSTVDPLKEPPLITANTVLSILAVDYPVEKISCYVSDDGSAMLTFESLAETAEYARKWVPFCKKYAIEPRAPEFYFSQKIDYLKDKIHPSFVKERRAMKRDYEEYKVRINALVAKAQKTPDEGWIMQDGTPWPGN…	Penning and Carpita, 2019 (https://doi.org/10.3389/fpls.2019.01205)
NP_001105532.1	NCBI RefSeq	CESA12A	Zea mays	MEASAGLVAGSHNRNELVLIRGHEDPKPLRALSGQVCEICGDEVGLTVDGDLFVACNECGFPVCRPCYEYERREGTQNCPQCKTRYKRLKGSPRVAGDDDEEDIDDLEHEFNIDDENQQRQLEGNMQNSQITEAMLHGRMSYGRGPDDGDGNNTPQIPPIITGSRSVPVSGEFPITNGYGHGEVSSSLHKRIHPYPVSEPGSAKWDEKKEVSWKERMDDWKSKQGILGGGADPEDMDADVALNDEARQPLSRKVSIASSKVNPYRMVIVVRLVVLAFFLRYRILHPVPDAIGLWLVSIICEIWFAISWILDQFPKWFPIDRETYLDRLSLRYEREGEPSLLSAVDLFVSTVDPLKEPPLVTANTVLSILAVDYPVDKVSCYVSDDGASMLTFESLSETA…	Penning and Carpita, 2019 (https://doi.org/10.3389/fpls.2019.01205)
NP_001306681.1	NCBI RefSeq	CESA12B	Zea mays	MEANAGLVAGSHNRNELVLIRGHEDPKPLRALSGQVCEICGDEVGLTVDGDLFVACNECGFPVCRPCYEYERREGTQNCPQCKTRYKRLKGSPRVAGDDDEEDIDDLEHEFNIDDEKQRQLEGNMQNSQITEAMLHGKMSYGRGADDGEGNNTPQMPPIITGARSVPVSGEFPITNGYGHGELSSSLHKRIHPYPVSEPGSAKWDEKKEVSWKERMDDWKSKQGILGGGGGDPEDMDADVPLNDEARQPLSRKVSIASSKVNPYRMVIVVRLVVLAFFLRYRILHPVPDAIGLWLVSIICEIWFAVSWILDQFPKWFPIDRETYLDRLTLRYEREGEPSLLSSVDLFVSTVDPLKEPPLVTANTVLSILAVDYPVDKVSCYVSDDGASMLTFEALSETA…	Penning and Carpita, 2019 (https://doi.org/10.3389/fpls.2019.01205)
NP_001105574.1	NCBI RefSeq	CESA2	Zea mays	MAANKGMVAGSHNRNEFVMIRHDGDAPVPAKPTKSANGQVCQICGDTVGVSATGDVFVACNECAFPVCRPCYEYERKEGNQCCPQCKTRYKRQKGSPRVHGDDEEEDVDDLDNEFNYKQGNGKGPEWQLQGDDADLSSSARHDPHHRIPRLTSGQQISGEIPDASPDRHSIRSPTSSYVDPSVPVPVRIVDPSKDLNSYGLNSVDWKERVESWRVKQDKNMLQVTNKYPEARGDMEGTGSNGEDMQMVDDARLPLSRIVPISSNQLNLYRIVIILRLIILCFFFQYRISHPVRNAYGLWLVSVICEVWFALSWLLDQFPKWYPINRETYLDRLALRYDREGEPSQLAPIDVFVSTVDPLKEPPLITANTVLSILAVDYPVDKVSCYVSDDGSAMLTFES…	Penning and Carpita, 2019 (https://doi.org/10.3389/fpls.2019.01205)
NP_001292792.1	NCBI RefSeq	CESA3	Zea mays	MEANRGMVAGSRGGVVTIRHDGDGAAAKQLKNVNEQICQICGDTLGLSATGDIFVACNECAFPVCRPCYEYERKEGNQCCPQCKTRYKRHKGSPRVRGDEEEDGVDDLDNEFNYTQGNVQGPQWQLRGQGEDVDISSSSRHEPHHRIPRLTTGQQMSGDIPDASPDRHSIRSPTPSYVDPSIPVPVRIVDPSKDLNSYGVGSVDWKERVESWKVRQDKNMIQVTHKYPAEGKGDIEGTGSNGEDLQMADDARLPLSRIVPISPNELNLYRIVIVLRLIILCFFFQYRITHPVEDAYGLWLVSVICEVWFALSWLLDQFPKWYPINRETYLDRLALRYDREGEPSQLAPIDVFVSTVDPLKEPPLITGNTVLSILAVDYPVDKVSCYVSDDGSAMLTFEA…	Penning and Carpita, 2019 (https://doi.org/10.3389/fpls.2019.01205)
NP_001105621.2	NCBI RefSeq	CESA4	Zea mays	MEGDADGVKSGRRGGGQVCQICGDGVGTTAEGDVFAACDVCGFPVCRPCYEYERKDGTQACPQCKTKYKRHKGSPAIRGEEGDDTDADSDFNYPASGNEDQKQKIADRMRSWRMNAGGSGDVGRPKYDSGEIGLTKYDSGEIPRGYIPSVTNSQISGEIPGASPDHHMMSPTGNIGKRAPFPYVNHSPNPSREFSGSIGNVAWKERVDGWKMKQDKGTIPMTNGTSIAPSEGRGVGDIDASTDYNMEDALLNDETRQPLSRKVPLPSSRINPYRMVIVLRLIVLSIFLHYRITNPVRNAYPLWLLSVICEIWFALSWILDQFPKWFPINRETYLDRLALRYDREGEPSQLAAVDIFVSTVDPMKEPPLVTANTVLSILAVDYPVDKVSCYVSDDGAAML…	Penning and Carpita, 2019 (https://doi.org/10.3389/fpls.2019.01205)
NP_001104955.2	NCBI RefSeq	CESA5	Zea mays	MDGGDATNSGKHVAGQVCQICGDGVGTAADGDLFTACDVCGFPVCRPCYEYERKDGTQACPQCKTKYKRHKGSPPVHGEENEDVDADDVSDYNYQASGNQDQKQKIAERMLTWRTNSRGSDIGLAKYDSGEIGHGKYDSGEIPRGYIPSLTHSQISGEIPGASPDHMMSPVGNIGRRGHQFPYVNHSPNPSREFSGSLGNVAWKERVDGWKMKDKGAIPMTNGTSIAPSEGRGVADIDASTDYNMEDALLNDETRQPLSRKVPIPSSRINPYRMVIVLRLAVLCIFLRYRITHPVNNAYPLWLLSVICEIWFALSWILDQFPKWSPINRETYLDRLALRYDREGEPSQLAPVDIFVSTVDPMKEPPLVTANTVLSILAVDYPVDKVSCYVSDDGAAMLT…	Penning and Carpita, 2019 (https://doi.org/10.3389/fpls.2019.01205)
NP_001104956.2	NCBI RefSeq	CESA6	Zea mays	MEASAGLVAGSHNRNELVVIRRDGEPGPKPMDQRNGQVCQICGDDVGRNPDGEPFVACNECAFPICRDCYEYERREGTQNCPQCKTRFKRLKGCARVPGDEEEDGVDDLENEFNWSDKHDSQYLAESMLHAHMSYGRGADLDGVPQPFHPIPNVPLLTNGQMVDDIPPDQHALVPSFVGGGGKRIHPLPYADPNLPVQPRSMDPSKDLAAYGYGSVAWKERMESWKQKQERMHQTRNDGGGDDGDDADLPLMDEARQPLSRKIPLPSSQINPYRMIIIIRLVVLCFFFHYRVMHPVPDAFALWLISVICEIWFAMSWILDQFPKWFPIERETYLDRLSLRFDKEGHPSQLAPVDFFVSTVDPLKEPPLVTANTVLSILSVDYPVDKVSCYVSDDGAAML…	Penning and Carpita, 2019 (https://doi.org/10.3389/fpls.2019.01205)
NP_001104957.1	NCBI RefSeq	CESA7A	Zea mays	MEASAGLVAGSHNRNELVVIRRDGDPGPKPPREQNGQVCQICGDDVGLAPGGDPFVACNECAFPVCRDCYEYERREGTQNCPQCKTRYKRLKGCQRVTGDEEEDGVDDLDNEFNWDGHDSQSVAESMLYGHMSYGRGGDPNGAPQAFQLNPNVPLLTNGQMVDDIPPEQHALVPSFMGGGGKRIHPLPYADPSLPVQPRSMDPSKDLAAYGYGSVAWKERMENWKQRQERMHQTGNDGGGDDGDDADLPLMDEARQQLSRKIPLPSSQINPYRMIIIIRLVVLGFFFHYRVMHPVNDAFALWLISVICEIWFAMSWILDQFPKWFPIERETYLDRLSLRFDKEGQPSQLAPIDFFVSTVDPLKEPPLVTTNTVLSILSVDYPVDKVSCYVSDDGAAMLT…	Penning and Carpita, 2019 (https://doi.org/10.3389/fpls.2019.01205)
XP_008667855.1	NCBI RefSeq	CESA7B	Zea mays	MEASAGLVAGSHNRNELVVIRRDGDPGPKPPPREQNGQVCQICGDDVGLAPGGEPFVACNECAFPVCRDCYEYERREGTQNCPQCRTRYKRLKGCQRVTGDEEEDGVDDLDNEFNWNGHDSRSVADSMLYGRGGDPNGAPQPFQLNPNVPLLTNGQMVDDIPPEQHALVPSFMGGGGKRIHPLPYADPSLPVQPRSMDPSKDLAAYGYGSVAWKERVENWKQRQERMHQTRNDGGGDDGDDADLPLMDESRQPLSRKIPLPSSQINPYRMIIIIRLVVLGFFFHYRVMHPVNDAFALWLISVICEIWFAMSWILDQFPKWFPIERETYLDRLSLRFDKEGQPSQLAPIDFFVSTVDPLKEPPLVTANTVLSILSVDYPVDKVSCYVSDDGAAMLTFEAL…	Penning and Carpita, 2019 (https://doi.org/10.3389/fpls.2019.01205)
XP_020404056.1	NCBI RefSeq	CESA8A	Zea mays	MEASAGLVAGSHNRNELVVIRRESGAGGGGGGGAARRAEAPCQICGDEVGVGFDGEPFVACNECAFPVCRACYEYERREGSQACPQCRTRYKRLKGCPRVAGDEEEDGVDDLEGEFGLQDGAGHEDDPQYVAESMLRAQMSYGRGGDAHPDFNPVPNVPLLTNGQMVDDIPPEQHALVPSYMGSGGGGKRIHPLPFADSNLPVQPRSMDPSKDLAAYGYGSVAWKERMEGWKQKQERLQHVRSEGGGDWDGDNADLPLMDEARQPLSRKVPISSSRINPYRMIIVIRLVVLGFFFHYRVMHPAKDAFALWLISVICEIWFAMSWILDQFPKWLPIERETYLDRLSLRFDKEGQPSQLAPIDFFVSTVDPTKEPPLVTANTVLSILSVDYPVEKVSCYVS…	Penning and Carpita, 2019 (https://doi.org/10.3389/fpls.2019.01205)
NP_001104958.1	NCBI RefSeq	CESA8B	Zea mays	MEASAGLVAGSHNRNELVVIRRDRESGAAGGGAARRAEAPCQICGDEVGVGFDGEPFVACNECAFPVCRACYEYERREGSQACPQCRTRYKRLKGCPRVAGDEEEDGVDDLEGEFGLQDGAAHEDDPQYVAESMLRAQMSYGRGGDAHPGFSPVPNVPLLTNGQMVDDIPPEQHALVPSYMSGGGGGGKRIHPLPFADPNLPVQPRSMDPSKDLAAYGYGSVAWKERMEGWKQKQERLQHVRSEGGGDWDGDDADLPLMDEARQPLSRKVPISSSRINPYRMIIVIRLVVLGFFFHYRVMHPAKDAFALWLISVICEIWFAMSWILDQFPKWLPIERETYLDRLSLRFDKEGQPSQLAPIDFFVSTVDPTKEPPLVTANTVLSILSVDYPVEKVSCYVS…	Penning and Carpita, 2019 (https://doi.org/10.3389/fpls.2019.01205)
NP_001104959.2	NCBI RefSeq	CESA9	Zea mays	MEGDADGVKSGRRGGGQVCQICGDGVGTTAEGDVFTACDVCGFPVCRPCYEYERKDGTQACPQCKNKYKRHKGSPAIRGEEGDDTDADDASDFNYPASGNDDQKQKIADRMRSWRMNAGGSGDVGRPKYDSGEIGLTKYDSGEIPRGYIPSVTNSQISGEIPGASPDHHMMSPTGNIGRRAPFPYMNHSSNPSREFSGSVGNVAWKERVDGWKMKQDKGTIPMTNGTSIAPSEGRGVGDIDASTDYNMEDALLNDETRQPLSRKVPLPSSRINPYRMVIVLRLIVLSIFLHYRITNPVRNAYPLWLLSVICEIWFALSWILDQFPKWFPINRETYLDRLALRYDREGEPSQLAAVDIFVSTVDPMKEPPLVTANTVLSILAVDYPVDKVSCYVSDDGAA…	Penning and Carpita, 2019 (https://doi.org/10.3389/fpls.2019.01205)
NP_001131007.1	NCBI RefSeq	CslA2	Zea mays	MDALPEAWSQVRAPVIVPLLRLAVAVCLTMSVLLFLERVYMAVVISGVRLLRLRPDRRYRCDPLPEDDPELGSSAFPVVLVQIPMFNEREVYQLSIGAVCGLSWPADRLVVQVLDDSTDEVIKEMVRMECERWARKGINITYQIREDRKGYKAGALRAGMRHAYVRDCEYVAIFDADFQPDPDYLKRTIPYLVHNPEIALVQARWRFVNADECLMTRMQEMSLDYHFTVEQEVSSSVCAFFGFNGTAGVWRISAVNEAGGWKDRTTVEDMDLAIRASLKGWKFVYLGDVQVKSELPSTFKAFRFQQHRWSCGPANLFRKMLMEIVTNKKVTIWKKIHVIYNFFLIRKIIAHIITFSFYCVIIPATIFVPEVRIPKWGCVYIPSAITLLNSVGTPRSFHL…	Penning and Carpita, 2019 (https://doi.org/10.3389/fpls.2019.01205)
XP_008659807.1	NCBI RefSeq	CslA9	Zea mays	MAVLAELGTVPAAGYSRSDVAAALWQQLKSPVVVPLLRVSVALCLAMSAMLFAEKVYMAVVVAASRLLGRRPERRYRWQPIRDGDDLEAAAAYPMVLVQIPMFNEREVYKVSIGAACGLSWPSDRIIVQVLDDSTDPVVKELVRAECWRWASKGVNVKYEVRDSRRGYKAGALREGMKRAYARGCDLVAIFDADFQPEPDFLWRAVPFLLHNPDLALVQARWKFVNADECLMTRMQEMSLDYHFAVEQEVGSSTYAFFGFNGTAGVWRISALNEAGGWKDRTTVEDMDLAVRASLKGWKFVYIGDLMVKSELPSTLKAYRYQQHRWSCGPANLFRKTLVEIVRNKKVTLWKKIHVIYNFFLVRKIVAHAVTFVFYCIVIPTTVLVPEVQVPKWGSVYIP…	Penning and Carpita, 2019 (https://doi.org/10.3389/fpls.2019.01205)
XP_008653381.1	NCBI RefSeq	CslAL1	Zea mays	MEAGEIGGALVFILAAAAAVAAAVSVGAVDFSRPLTAGAPFDFQAAVSWLIGILDGTSSAAADVDGAWVAVRAGVIAPVLQVAVWACMVMSVMLVVEAVYNSVISLGVKAIGWRPEWRFKWKPLDSADEEKGTAHFPMVLVQIPMYNELEVYKLSIAAACELQWPKDRIVIQVLDDSTDPFIKNLVELECEHWVNKGVNIKYATRTSRKGFKAGALKKGMECDYAWQSEYIAIFDADFQPEPDFLLQTVPFLLHNPEVALVQARWSFVNDTTSLLTRVQKMFYDYHFKVEQEAGSATFAFFSFNGTAGVWRTGAIRDAGGWKDRTTVEDMDLAVRATLKGWKFVYVGDVRVKSELPSTYKAYCRQQFRWSSGGANLFRKMAKDVLFAKDISLVKKFYML…	Penning and Carpita, 2019 (https://doi.org/10.3389/fpls.2019.01205)
XP_008664978.2	NCBI RefSeq	CslAL2	Zea mays	MAAWAVPALAAAAWALRAAVWACLAASAMLVAEAAYMGLASLASAAAMLWRRPDARYRWEPMPGGCDVEAATGADFPMVLVQIPMYNEREELVELECQDWATKKINIKYEVRNNRKGYKAGALKKGMEHIYAKQCEFVAIFDADFQPEPDFLLKTIPFLVHNPKIALVQARWEFVNYDVCLMTRIQKMSLDYHFKVEQESGSFVYSFFGFNGTAGVWRVSAINQSGGWKDRTTVEDMDLAVRASLKGWEFLYVGDIRVKSELPSTFKAYRHQQHRWTCGAANLFRKMAWEIITNKEVSIWKKHHLLYSFFFVRRVIAPLVTFLFYCVVIPLSAMVPGVSIPVWGLVYIPTAITCMNAIRNPWSLHLMPFWILFENVMSMHRMRAAVTGLLETARANDWV…	Penning and Carpita, 2019 (https://doi.org/10.3389/fpls.2019.01205)
XP_008658026.1	NCBI RefSeq	CslAL3	Zea mays	MELEGPWARVLHLHDACEWGRAVRARAVAPALEAAAWACLAMSVMLVLEVCYMSVSSFVAVNLLRRTPQRRYSWEPMPSGTARGDDEEAAVGDGGGEAYPMVLVQIPMYNEREVYKISIGAACALTWPPDRIIIQVLDDSTDPFIKELVEFECKDWASKKINIKYEIRESRKGYKAGALKKGMEHSYAQECDFVAIFDADFQPDPDFLLRTIPFLVHNPKIALVQTRWEFVNYNICLLTRIQKMSLDYHFKVEQESGSSVHAFFGFNGTAGVWRVSAIGEAGGWKDRTTVEDMDLAVRASLKGWQFLYVGDIRVKSELPSTFKAYRHQQHRWTCGAANLFRKMAGDIVISKGATVWKKLHLLYSFFFVRRVIAPILTFLFYCVVIPLSVMVPEVSIPAW…	Penning and Carpita, 2019 (https://doi.org/10.3389/fpls.2019.01205)
XP_008681194.1	NCBI RefSeq	CslAL4	Zea mays	MGAAAGGHALRAVGDVVSFPATVAAFVEALLQGWAEARAGLLVPLLRAAVLLCTAMSLIVLAEKVFLGAVSSVAKLRRRRPGRVCRCDPDEEAAAASQAYPMVLVQIPMYNEREVYQLSIEAACRLTWPVDRLIVQVLDDSTDSVIKELVKGECERWATEEGINVKYETRKDRAGYKAGNLKEGMRHAYVRACEFVAMFDADFQPPPDFLVRTVPFLVHNPSLALVQTRWKFVNANDCLLTRMQEMSMDYHFKVEQEAGSSLCNFFGYNGTAGVWRTQAIVESGGWEDRTTAEDMDLALRAGLLGWEFVYVGSIKVKSELPSTLKAYRSQQHRWSCGPALLFKKMFWQILAAERVSVWKKWYMVYDFFIARRIVGTFYTFFFFSVLIPLNILLPEAQIP…	Penning and Carpita, 2019 (https://doi.org/10.3389/fpls.2019.01205)
XP_020395052.1	NCBI RefSeq	CslAL5	Zea mays	MAGTAAIASLAAVAGAWLDLDGSTTLLPRRLLPSSGGEALRAAWDAARAAAVAPALAAASWVCLALSAMLLADAVFLAAASLLPRRAPCPIAGPTAEVDGDEEEAGCSVGYPMVLVQIPMYNEREVYKLSIEAACGMWWPSDRVIVQVLDDSTDPTVKDLVELECKFWANNGKNVKYEVRNNRTGYKAGALKQGMLYEYVQQCDFVAVFDADFQPEPDFLVRTVPYLVHNPRIALVQARWEFVNPKEFLMTRIQKMTLDYHFKVEQEAGSSTFGFFGFNGTAGVWRTSSIKEAGGWEDRTTVEDMDLAVRAGLKGWKFIYVGDVKVKSELPSNLKAYRRQQHRWTCGAANLFRKMGAEIILTKEVSLWRKLYLIYSFFFIRKVVAHVVPFMLYCVIIPL…	Penning and Carpita, 2019 (https://doi.org/10.3389/fpls.2019.01205)
XP_008664730.1	NCBI RefSeq	CslAL6	Zea mays	MGGVRGHSSAAGVSEEAAAAAAWVWAAADLPVRVDWAGAAAQCASLWAHARALLVVPAVRLLVALSLAMTVMVLAEKLFVCAVCVAVRAFRLGPHRRYRWEPIAAAAAAVGYPVVLVQIPMYNEREVYKLSIGAACALEWPPERFVIQVLDDSTDPVVKDLVETECQRWKSKGVNIKYEVRGNRKGYKAGALKEGLKHDYVADCEYIAMFDADFQPDSDFLLRTIPFLVHNPEIALVQARWKFVNSDECLLTRFQEMSLDYHFKYEQEAGSSVYSFFGFNGTAGVWRISAIDDAGGWKDRTTVEDMDLAVRAMLQGWKFLYVGDIKVKSELPSTFKAYRFQQHRWSCGPANLFKKMMVEILENKRVSLWSKIHLWYDFFFVGKVAAHTVTFIYYCFAIP…	Penning and Carpita, 2019 (https://doi.org/10.3389/fpls.2019.01205)
NP_001183513.2	NCBI RefSeq	CslAL7	Zea mays	MGVSEEAARVWAELPVRVDWAAAAAQCASLWAHARALLVAPAVRVLVLLSLAMTVMILAEKLFVCAVCLAVRALRLGPDRRYRWEPIGGGVGDEEEESGSGHGAKYPMVLVQIPMYNEREVYKLSIGAACELEWPSERFMIQVLDDSTDPVVKDLVETECQRWKSKGVNIKYEVRGNRKGYKAGALKEGLKHDYVEDCEYIAMFDADFQPEPDFLLRAVPFLVHNPEIALVQARWKFVNSGECLLTRFQEMSLDYHFKYEQEAGSSLHSFFGFNGTAGVWRIAAIDDAGGWKDRTTVEDMDLAVRAMLQGWKFVYVGDIKVKSELPSTFKAYRFQQHRWSCGPANLFKKMMVEILENKKVSLWSKIYLWYNFFFVGKVAAHTVTFIYYCCAIPVSVLLP…	Penning and Carpita, 2019 (https://doi.org/10.3389/fpls.2019.01205)
NP_001183100.1	NCBI RefSeq	CslAL8	Zea mays	MGRLDGGLGAATPPSFVRAAWQAVRWSVVVPALQLAVYICAAMSLMLFLERLYMAAVVTGLWLRRRRRHRVAGDGQRVLDDDDDLEADAGRCCPMVLVQIPMFNEGQVYRLSIGAACGMSWPSERLVIQVLDDSTNPAIRELVEVECARWARKGVRICYENRSNRNGYKAGAMREGLKKHYARDCEFVAIFDADFQPDSDFLRRTVPLLQRDPGVGLVQARWRYVNADECILTRIQEMSLNYHFAVEQEVGSACHAFFGFNGTAGVWRVAALADAGGWKERTTVEDMDLAVRASLRGWRFVYVGDLVVRNELPSTFKAYRYQQHRWSCGPANLFRKVLPEILRSDRVSLGKKFHLLYAFFFVRKVVAHLVTFLFYCVVIPACVLVQGDVRLPKYVAMYV…	Penning and Carpita, 2019 (https://doi.org/10.3389/fpls.2019.01205)
NP_001334935.1	NCBI RefSeq	CslC12a	Zea mays	MAPWSGFWGGKPGGDAYRGTPVVVKMENPNWSISEISSPEDDDEDILAAAAAAGRRNKGGRTKNAKQIRWVLLLKAHRAAGCLASLASAAVALGGAARRRVAAGRTDAEAGVVAAAGESPVVRSRFYAFIKAFLVVSLLLLAVEVAAYFNGWDLAASALALPAIGLESLYASWLRFRATYVAPGIQFLTDACVVLFLIQSADRLIQCLGCFYIHIKRIKPKPRSLALPDAEDPDAGYYPMVLVQIPMCNEKEVYQQSIAAVCNLDWPKSNFLVQVLDDSDDPLTQTLIREEVAKWQQQGARIVYRHRVLRDGYKAGNLKSAMSCSYVKEYEFVAIFDADFQPHPDFLKRTVPHFKDNDELGLVQARWSFVNKDENLLTRLQYINLCFHFEVEQQVNGVF…	Penning and Carpita, 2019 (https://doi.org/10.3389/fpls.2019.01205)
XP_023155870.1	NCBI RefSeq	CslC12b	Zea mays	MAPCSGLWGGKAGGDAYRGTPVVVKMENPNWSISEISSPEDDDDDEDILAAAGGRRRKGARTKNAKQIRWVLLLKAHRAAGCLASLASAAVALGAAARRRVAAGRTDADADADAGVLAVAGESPVVRSGFYAFIRAFLVVSLLLLAVEVAAYINGWDLAASALALPALGLESLYASWLRFRAAYVAPGIQFLTDACVVLFLVQSADRLILCLGCFYIRVKRIKPEPKSPALPDAEDPDAGYYPMVLVQIPMCNEKEVYQQSIAAVCNLDWPKSSFLVQVLDDSDDLLTQALIREEVAKWQQQGARIVYRHRVLRDGYKAGNLKSAMSCSYVKDYEFVAIFDADFQPQPDFLKRTVLHFKDNDELGLVQARWSFVNKDENLLTRLQYINLCFHFEVEQQV…	Penning and Carpita, 2019 (https://doi.org/10.3389/fpls.2019.01205)
XP_008649860.1	NCBI RefSeq	CslC12c	Zea mays	MAPSWWGRDARANGVVGGGTPVVVRMENPNWCISEVAAAASEVDAPPPAAAGGGKAGRRGKNARQITWVLLLRAHRAAGRLTGAASAALSVAAAARRRVAAGRTDSDADADAAPGESAALRARSYGCIRLFLALSLLLLAVEVAAYLRGWHLEVDVGAGILAVDGLFAAAYAAWMRARLDYLAPPLQFLTNACVLLFLVQSVDRLVLCLGCFWIKLKGVRPVPPLPADKEDVEAGPDGVPMVLVQMPMCNEREVYQQSIGAVCSLDWPRSNFLVQVLDDSDDATTSALIKEEVEKWQREGVRIVYRHRVIRDGYKAGNLKSAMNCSYVKDYEFVVIFDADFQPQADFLKRTVPHFKGKDDVGLVQARWSFVNKDENLLTRLQNINLCFHFEVEQQVNGA…	Penning and Carpita, 2019 (https://doi.org/10.3389/fpls.2019.01205)
XP_008657194.1	NCBI RefSeq	CslC12d	Zea mays	MPQWWGREARGGGGGGGTSVVVKMESPDWAVREPEAARGKAGRGKNARQITWVLLLKAHRAAGKLTGAASAALSVAAAARRRVAAGRTDADADAGAGAGAAPHGESPALRTRLYGFLRASLVLSMLLLAADVAAHLQGWHLLAVDVPDLLAVEGLFAAGYASWVRVRLQYLAPALQFLANACVLLFLVQSADRLILCLGCLWIKLRGIKPVPNAAGKGPDDVEAGTGEFPMVLVQIPMCNEKEVYQQSIGAVCGLDWPRPNFLVQVLDDSDDAATSALIKEEVERWQREGVRILYRHRVIRDGYKAGNLKSAMNCSYVKDYEFVVIFDADFQPQPDFLKRTVPHFKGNEDVGLVQARWSFVNKDENLLTRLQNINLCFHFEVEQQVNGIFLNFFGFNGT…	Penning and Carpita, 2019 (https://doi.org/10.3389/fpls.2019.01205)
NP_001169244.2	NCBI RefSeq	CslC12e	Zea mays	MVQWWGREASGGRGTSVVVKMESPEWTIPAESEVAAGGKAGRGKNARQITWVLLLKAHRTAGKLTGAASAVLSIAGAAWRRVAAGRTDEDEDEDAGAAPPGESPALRSRFYGFLRASLVLSVLLLAADVAAHLQGWHLAVDVPDLLAVEGLFAAGYASWARVRLEYLAPALQFLANACVVLFLVQSADRLILCLGCLWIKHRGIRPVPKAGGKGSDDVEAGTGNFPMVLVQIPMRNEKEVYQQSIGAVCGLDWPRPNFLVQVLDDSDDAATSTLIKEEVEKWQREGVRILYRHRLIRDGYKAGNLKSAMNCSYVKDYEFVVIFDADFQPQPDFLKRTVPHFKGNEDVGLVQARWSFVNKDENLLTRLQNINLCFHFEVEQQVNGIFLNFFGFNGTAGVW…	Penning and Carpita, 2019 (https://doi.org/10.3389/fpls.2019.01205)
XP_008650958.1	NCBI RefSeq	CslC5a	Zea mays	MAPGLRLAYPWGRDVRRGTPVVVTMENPNYSVVEIDGPEAEALRAGVPPMDKGRGRGRSAKQFTWVLLLRAHRAAGCLASLAAVTWALPSAVAKRFRRAAAAEGVGRGRGWLLYRFIKVLLALSLLALTVELAAYWKGWHFQRPNLTMPEFHVPEVEDIQGWLHTAYLAWMSFRADYIRRPIEFLSKVCILLFVVQSLDRLVLCIACFWIKLKKIKPRLEGDPFREGSGYLHPMVLVQIPMCNEKEVYEQSISAVCQLDWPRDKFLIQVLDDSSDESIQMLIKAEVSKWNQQGVNIVYRHRVLRTGYKAGNLNSAMSCDYVKNFEFVAIFDADFQPSTDFLKKTIPHFDGNPELGLVQARWSFVNKDENLLTRLQNINLCFHFEVEQQVNGVFLNFFGF…	Penning and Carpita, 2019 (https://doi.org/10.3389/fpls.2019.01205)
XP_020406953.1	NCBI RefSeq	CslC5b	Zea mays	MAPPPSSWWGSEEQRGTPVVVKMDNPYSLVEIDGPGMPPSDKARGKNAKQFTWVLLLRAHRAVGCVAWLAGGFWGVLGAVNRRVRRSRDADDEPDAEASGRGRVMLRFLRAFLLLSLAMLAFETVAHLKGWQFPQHLMPGNLQELEEQLQHLPEHLRHLPENLRQLPDHLRVPERQEIQGWLHRAYVAWLEFRVDYIAWAIQKLSTFCILLFMVQSVDRIVQCLACFWIKIRGIKPRIPASAGGKPRGGTTGRKRVDDVENGDADDDRYFPMVLVQMPMCNEKEVYETSISHVCQMDWPRDRLLIQVLDDSDDEVCQMLIKAEVTKWSQRGVNVIYRHRLSRTGYKAGNLKSAMACDYVKDYEFVAIFDADFQPNPDFLKLTVPHFKENPELGLVQARW…	Penning and Carpita, 2019 (https://doi.org/10.3389/fpls.2019.01205)
XP_008662691.2	NCBI RefSeq	CslC5c	Zea mays	MAPPSSWWGGEDQDGTPVVVKMDNPYSLVEIDGLGVPPADKARGKNAKQFTWVLLLRAHRAVGCVAWLAGGFWGVLGAVNRRVRRSRDADDEPDAEASGRGRAMLRFLRAFLLLSLAMLAFETVAHLKGWQFPQHLPGNLQELEEQLQHLPEHLRHLPENLRQLPDHLRMPERQEIQGWLHRAYVAWLEFRVDYIAWAIQKLSSFCILLFMVQSVDRIVQCLACFWIKIRGIKPRVPASGGKPRGTTGRKSADAENGFADGDADGYFPMVLVQMPMCNEKEVYETSISHVCQIDWPRDRLLIQVLDDSDDEVCRMLIKAEVTKWSQRGVNVIYRHRLSRTGYKAGNLKSAMACDYVKDYEFVAIFDADFQPNPDFLKLTVPHFKENPELGLVQARWSFV…	Penning and Carpita, 2019 (https://doi.org/10.3389/fpls.2019.01205)
XP_008659557.1	NCBI RefSeq	CslD1	Zea mays	MPPTPDNQPYSVGGGAPLSVCAGGTKPDDLPLPPSKLVNRRGGACADDGLAGASGKMDRRLSTARVPAPSKSLLVRSQTGDFDHNRWLFETRGTYGIGNAYWPQDSSAYADDEDGGVGSDPVKMEDLVDKPWKPLSRKVPIPPGILSPYRLLVLVRFISLFLFLIWRATNPNLDALWLWGISIVCEFWFAFSWLLDQMPKLNPINRAVDLSALREKFESPTPSNPTGRSDLPGLDVFISTADPYKEPPLTTANSLLSILGTEYPVEKLFVYISDDGGALLTFEAMAEACEFAKVWVPFCRKHSIEPRNPDAYFNQKGDPTKGKKRPDFVKDRRWIKREYDEFKVRINGLADLIRRRANAMNARERKIARDKAAAASSDAPVADASTVKATWMADGTHWP…	Penning and Carpita, 2019 (https://doi.org/10.3389/fpls.2019.01205)
NP_001345017.1	NCBI RefSeq	CslD3a	Zea mays	MASTGGGGGLRHSNSSRLSRMSFSGGGSDDARAQAAAAPGGDLSPDRDEQFASYHVHIPATPDNQPMDPAISARVEEQYVSNSLFTGGFNSVTRAHLMDKVIDSEASHPQMAGARGSSCAVNGCDANVMSDERGDDILPCECDFKICAECFADAVKNAGAICPGCKEPYKNTELDDVVGAAADATAGGRPTLSLPPPPGAAASRMERRLSIMRSQKAMTRSQTGDWDHNRWLFETKGTYGYGNAIWPKENEVDAAGGLGGGGADGQPAEFTTKPWRPLTRKLSIPAGVLSPYRLLILIRMAVLGLFLTWRIKHKNEDAIWLWGMSVVCELWFGFSWLLDQLPKLCPVNRATDLAVLKDKFETPTPSNPTGRSDLPGLDIFVSTADPEKEPPLVTANTIL…	Penning and Carpita, 2019 (https://doi.org/10.3389/fpls.2019.01205)
XP_008658791.1	NCBI RefSeq	CslD3b	Zea mays	MASKGILKNSGSRRMPPQGAGSRPPTAPTSAPTVVFGRRTDSGRFISYSRDDLDSEISSVDFQDYHVHIPMTPDNQPMDEDDSGTARAEDQRYVSGSLFTGGFNTVTRAHVMDKPDGDAAGRRGGGGAKGPSACMVEGCDARAMRDARGDDVLPCECDFRVCVDCFTDAVKAGAGVCPGCKEPYKNTEWEGLGAGAAEEVTRALSLPRGPAGANGHRMERRLSLVKQANVNQSGEFDHNLWLFQTKGTYGYGNAIWPQDEADDDTDGGAPAGHPKELLTKPWRPLTRKLRIPAAVISPYRLLVLIRLVALAFFLMWRIKHQNEDAIWLWGMSIVCELWFAFSWVLDQLPKLCPINRATDLSVLKEKFETPTPNNPTGKSDLPGVDIFVSTADPEKEPVL…	Penning and Carpita, 2019 (https://doi.org/10.3389/fpls.2019.01205)
XP_008664736.1	NCBI RefSeq	CslD4	Zea mays	MSNPPPKKAIRNPGGGAGGPAGGPRGPAGNTVKFARRTSSGRYVSLSREDIDMEGELAADYTNYTVQIPPTPDNQPMMDPASVAMKAEEQYVSNSLFTGGFNSVTRAHLMDKVIESEVTHPQMAGSKGSRCAMPACDGKVMRNERGEDIDPCECRFKICRDCYLDAQKEGCLCPGCKEHYKIGEYADDDPNDASSGKHYLPGPGGGMMNNSKSLLARNQNGEFDHNRWLFESSGTYGYGNAFWPKGGMYDDDLDDEGGPGGGGGDGMLPEQKPFKPLTRKIPMPTSIISPYRIFIVIRMFVLIFYLTWRVRNPNMEALWLWGMSIVCELWFAFSWLLDMLPKVNPVNRSTDLAVLKEKFETPSPSNPHGRSDLPGLDVFVSTADPDKEPVLTTATTILS…	Penning and Carpita, 2019 (https://doi.org/10.3389/fpls.2019.01205)
XP_008661490.1	NCBI RefSeq	CslD5	Zea mays	MSRRLSLPAGSQVTVTVSPTRGKAESPGDGVIKRSGGRIGLTSPAPRHSLGGAGSSTIPTVQLSPVRRSGGSRYASLDGGAGADDSAEFVHYTVHIPPTPERTVAASADSVDAPAPTAYDEDGGAAGVRAQRSYISGTIFTGGLNQATRGHVLNTSANSAAVAASANMSCKMRGCDMPAFLSSGAGGGPCDCGFMICRECYADCVAAAGNCPGCKEPYSAGSDTDDDGEDDEAVSSSEERDQLPLTSMAKRFSLIHSMKMPSNNGGGGGKPAEFDHARWLFETKGTYGYGNALWPKDGHGGGGGGGGFSGFEEPPNFGSRCRRPLTRKTSISQAILSPYRLLIAIRLVALGFFLTWRIRHPNPEAVWLWALSVTCEVWFAFSWLLDSLPKLCPIHRAAD…	Penning and Carpita, 2019 (https://doi.org/10.3389/fpls.2019.01205)
NP_001147894.1	NCBI RefSeq	CslE1a	Zea mays	MEERLFATEKHGGRALYRLHAVTVFLGICLVLCYRATHVPAAGSGGRAAWLGMLAAELWFGFYWVITQSVRWCPIRRRTFHDRLAARFGERLPCVDIFVCTADPRSEPPSLVVATVLSVMAYNYPPAKLNVYLSDDGGSILTFYALWEASAFAKHWLPFCRRYGVEPRSPAAYFAQSEKPRHDPPHALQEWTFVKNLYDEMTERIDSAARTGNVPEETRAKHKGFSEWDTGITSKDHHPIVQILIDGKDKAVADNEGNVLPTLVYVAREKRPQYHHNFKAGAMNALIRVSSVVSNSPIILNVDCDMYSNNSDTIRDALCFFLDEETGHRIAFVQYPQNYNNLTKNNIYGNSLNVINQVELSGLDAWGGPLYIGTGCFHRRETLCGRRFTEDYKEDWDRG…	Penning and Carpita, 2019 (https://doi.org/10.3389/fpls.2019.01205)
XP_020394267.1	NCBI RefSeq	CslE1b	Zea mays	MAGSSVRGGSNCPPLFVTEKPTRMARYAYRLFASTVLAGVLLVWLYRATHVPPMSSGARWWAWLGLSAAELWFGFYWVLTLSVRWSPVFRRAFPDQLLRRYKEEQLPGVDIFVCTADPTVEPPMLVISTVLSVMAYDYPKEKLNIYLSDDAGSIITLYALYEASEFAKHWLPFCNKYQVEPRSPAAYFGTEASPPDACDRKEWFSLKEMHKDLAARVNSVVNSGKIPEVSKCKLMGFSRWSENASFRDHPSIVQILIDGNKRKATDVDGKVLPTLVYMAREKRPQEHHHFKAGSLNALIRVSSVISNSPVIMNVDCDMYSNNSGSIRDALCFFQDEQLGQDIAFVQYPQNFENVVQNDIYGNPINTVNELDHPCLDGWGGMCYYGTGCFHRREALCGRI…	Penning and Carpita, 2019 (https://doi.org/10.3389/fpls.2019.01205)
XP_008653206.1	NCBI RefSeq	CslF1	Zea mays	MAAAVTRRVGLHVEATNGGADDESRRNSSAADHSPVAKRINDAAANAKRNDVWVAAQEGEMPAAAGNSSQPPLLFRTMKVKGSILHPYRFVILLRLVAIVAFFIWRIRNRNRDGVWLWAMSMVGDVWFGFSWVLNQLPKLNPIKRVPDLAAIRDQYEQPSASGGESNNKLPGIDVFVTTVDPVDEPILYTVNSVLSILATDYPVEKYACYLSDDGGTLVHYEAMLEVASFARLWAPFCRKHSVEPRAPESYFGVKRRQPYTGSVQGEFTSDHRRMRREYEEFKVRIDSLFSTVCQRSQAYNRKHAKDDEAGMVMKATWMADGTQWPGTWIEQAENHRKGHHAGIVKVVLNHPGHKPELGSPASIDNPFDFSNTDTRLPMLVYMSREKRTGYNHQKKAGA…	Penning and Carpita, 2019 (https://doi.org/10.3389/fpls.2019.01205)
NP_001315306.1	NCBI RefSeq	CslF2	Zea mays	MAAGQQQASGGAKHGCVCGFPVCACAGAAAVASAASSADMDRVAVAATEGQIGAVNDESWIAVDLSDDGLSADGADPGVALEDRPVFRTEKIKGVLLHPYRVLIFVRLIAFTLFVIWRISHRNPDALWLWVTSIAGEFWFGFSWLLDQLPKLNPINRVPDLAALRQRFDRAGGGAGGGTSLLPGLDVFVTTADPFKEPILSTANSVLSILAADYPVERNTCYLSDDSGMLLTYEAMAEAAKFATVWVPFCRKHGIEPRGPESYFDLKSHPYMGRSQEDFVNDRRRVRKDYDEFKARINGLDHDIKQRSDAYNAARGLKDGEPRATWMADGTQWEGTWVEPSENHRKGDHAGIVLVLLNHPSHSRQLGPPASADNPLDLSMVDVRLPMLVYVSREKRPGH…	Penning and Carpita, 2019 (https://doi.org/10.3389/fpls.2019.01205)
XP_008653203.1	NCBI RefSeq	CslF3	Zea mays	MAPKAPANNGAVVVAGGHHGGSTDVGGVAGGATTTTVPTSVAANGNGKQHGTRKQRRPAAVVVSPMDKYWTPVDDKEAAEAVDDGGEDGRRPLLFRTYKVKGILLHPYRLLTLLRLIAIILFFIWRIRHPHADGMWLWWISIVGDFWFGVTWLLNQVAKLNPTKRVPDLSLLRQQFDLPDGNSNLPRLDVFINTVDPINEPMIYTMNSILSILAVDYPIDRTATYLSDDGGSIIHYEGLLETANFATLWVPFCRKHSIEPRAPESYFAVKSRPYTGNVPDEFADDHRRMSKEYDEFKVRLDALFTKIPERSDAHNAEAKEGVKATWMADGTQWPGTWFDPAENHKKGQHAGIVKVMLNHPGDEPRFGGPASAETPLDFSAVDVRLPMLVYISREKSPSH…	Penning and Carpita, 2019 (https://doi.org/10.3389/fpls.2019.01205)
NP_001308343.1	NCBI RefSeq	CslF4	Zea mays	MAPGGRRSNGETPTGQQQQQQQADGRRGCACGGFPVCACAGAAAVASAASSADMDRVAVAATEGQIGAVNDESWVAVDLSDDGLSSAADPGAVALEERPVFRTEKIKGVLLHPYRVLIFVRLIAFTLFVIWRISHRNPDALWLWVTSIAGEFWFGFSWLLDQLPKLNPINRVPDLGALRQRFDRADGTSRLPGLDIFVTTADPFKEPILSTANSILSILAADYPVERNTCYLSDDSGMLLTYEAMAEAAKFATVWVPFCRKHGIEPRGPESYFELKSHPYMGRSQEDFVNDRRRVRRDYDEFKARINGLENDIRQRSDAYNAARGLKDGEPRATWMADGTQWEGTWVEPSENHRKGDHAGIVLVLLNHPSHSRQLGPPASADNPLDLSMVDVRLPMLVY…	Penning and Carpita, 2019 (https://doi.org/10.3389/fpls.2019.01205)
NP_001104959.2	NCBI RefSeq	CslF5	Zea mays	MEGDADGVKSGRRGGGQVCQICGDGVGTTAEGDVFTACDVCGFPVCRPCYEYERKDGTQACPQCKNKYKRHKGSPAIRGEEGDDTDADDASDFNYPASGNDDQKQKIADRMRSWRMNAGGSGDVGRPKYDSGEIGLTKYDSGEIPRGYIPSVTNSQISGEIPGASPDHHMMSPTGNIGRRAPFPYMNHSSNPSREFSGSVGNVAWKERVDGWKMKQDKGTIPMTNGTSIAPSEGRGVGDIDASTDYNMEDALLNDETRQPLSRKVPLPSSRINPYRMVIVLRLIVLSIFLHYRITNPVRNAYPLWLLSVICEIWFALSWILDQFPKWFPINRETYLDRLALRYDREGEPSQLAAVDIFVSTVDPMKEPPLVTANTVLSILAVDYPVDKVSCYVSDDGAA…	Penning and Carpita, 2019 (https://doi.org/10.3389/fpls.2019.01205)
XP_008664938.1	NCBI RefSeq	CslF6	Zea mays	MSTTYTTKSNGTTSDDNKWPKDHVKKSASVDRPPLVRTTKLSTITIKLYRLMIILRMGIFVLFFKWRIGTALVMISSTGTDDKSTVLGMWMVSMAGELWFALMWVLDQVPKMQPVRRVVYLAALDEPMLPAMDVFVTTVDTEKEPPLVTVNTILSILAADYPAEKLTCYVSDDGGALLTRDAVAEAARFSALWVPFCRKHAVEPRNPEAYFSPGASNGFKAWRADYKGTAWPELARDRRRVRREYEELRLRIDALQAGGRAAVDAVAADRSCWRRGAAEDHAGAVELLVDNPGPGSTPRLGVSGTVDGVSNLLDLSSVDVRVPALVYMCREKRRGRVNHGKAGALNALLRASAVLSNAPFILNLDCDHYVNNSQALRAGVCHMLDGEGGNGNDVAFVQF…	Penning and Carpita, 2019 (https://doi.org/10.3389/fpls.2019.01205)
NP_001147926.1	NCBI RefSeq	CslF7	Zea mays	MASPAPAGDAVYAANGGLTDPLLVSANGHGAAARKAGHGARGRYWVASDKAERRAAKESGGEDGRALLFRKYKVKGALLHPYRLLIIIRLVAVLAFFAWRIRHNKSDIMWFWTMSIVGDVWFGFSWLLNQLPKFNPVKTIPDLAALQRHFGYPDGGASRLPGIDVFVTTADPIDEPILYTMNCVLSILSVDYPVDRLACYLSDDSGALVLYEALAEVGKFAPLWVPFCRKYSIEPRAPESYFEHVAPPQAGRVTQEFLNDYRRVQMEYDEFKARLDNLPDAIRKRSDVYNSVRDAGGAQKATWMANGTQWPGTWIDPAENHRKGHHAPIAKVVLNHPSRGQHPITESNPSIATTDERLPMLVYVSREKNPGYDHNKKAGALNAQLRASALLSNAQLIIN…	Penning and Carpita, 2019 (https://doi.org/10.3389/fpls.2019.01205)
XP_008671789.1	NCBI RefSeq	CslF8	Zea mays	MTMTSPQALSAGAVTVEDDGGLAVPLLADGSGATKTEEECGAEAEGKYWVAADEAERQAVTDCGAEDGRALLFRTYKLRGAILHPYRALILVRLVAVLLFFVWRIRNSASNVMWFWATSVAGDAWFGFSWLLNQLPKFSPVKSVPDLAALRRHYDLLPADDGAASKLPGVDVFVTTADSVDEPVLYTMNSILSILATDYPADRLACYVSDDSGALVLYEALVEAAKFARLWVPFCRKHCVEPRAPERYFETEPQGGRASQEFVNDYKRVQMEYDEFKVRLGNLPDTIRKRSGTGSMRASEGDAQGTWMADGMQWPGTWMDPTEKHRKGHHAGIVKVVLDHHPSRGHHGPRAGAGAGAENKQSADDFGAAAGLRLPMLVYVSREKDPNYDHNKKAGALNA…	Penning and Carpita, 2019 (https://doi.org/10.3389/fpls.2019.01205)
XP_008659811.1	NCBI RefSeq	CslF9	Zea mays	MPSVQDPVQTPQSPRVHGDEEEEGSDDIESEFASSIAGRSNIVHPYRVSVAESSINSWDIDSVSITNSGASVHFYEEHVGTPTNHHALVVHPNTGEIMRYNPLQTRPINPNRDLALYGYGSVAWKNRVEWKTKQQNKMQKVSSDGEGSDLNDFDSDCDIPRCAESKQQLSRKVPIPSSKINPYRIVISLRLAILGLFFHYRILNPVHDAHWLWLTSVICEIWFAFSWILDQFPKWHPIQRETYLDRLSLRYEKEGKPPELARIDVFVSTVDPMKEPPLIIANTVLSILAVDYPVDKVCCYVSDDGAAMLTFEALTETCLFARKWVPFCKKHKIEPRAPEWYFAQKIDYLREKVHPEFVRERRAMKREYEEFKVRINTVVANSCKVPEGGWSLPEGAPWH…	Penning and Carpita, 2019 (https://doi.org/10.3389/fpls.2019.01205)
XP_020405933.1	NCBI RefSeq	CslG1	Zea mays	MEDGAEKATTPDSSSSQAAPPALSAVYVNRRLVAGNRAMAAVHVALVATVIGQRALALLSAGTSSASPASRSLQVQHVAMALADLTLLFVWALSQSGLWRPVTRAAFPGRLLAAVPRGALPRVDVLVVTADPDKEPPLGVVNTVVSAMALDYPGGKLSVYLSDDAGSPLTLLAARKAYAFAARAWVPFCRRHSVQCPWPDRYFAGDDDDADGDRRREELAEERARVRKLYEKLKADIEAAKNDETISGSWSKDKRQNHDAYVEIIEDGDGVEEIPALVYVAREKRRAWPHHFKAGALNALLRVSGVVSNAPYVLVLDCDMACNSRASALDAMCFLLDRRPPPDSLAFVQFPQLFHNLSHKDIYANELRYIFGTRWFGLDGVRGPPLSGSGFYVRRDALY…	Penning and Carpita, 2019 (https://doi.org/10.3389/fpls.2019.01205)
XP_015639380.1	NCBI RefSeq	CESA1	Oryza sativa	MAANAGMVAGSRNRNEFVMIRPDGDAPPPAKPGKSVNGQVCQICGDTVGVSATGDVFVACNECAFPVCRPCYEYERKEGNQCCPQCKTRYKRHKGSPRVQGDEEEEDVDDLDNEFNYKHGNGKGPEWQIQRQGEDVDLSSSSRHEQHRIPRLTSGQQISGEIPDASPDRHSIRSGTSSYVDPSVPVPVRIVDPSKDLNSYGINSVDWQERVASWRNKQDKNMMQVANKYPEARGGDMEGTGSNGEDMQMVDDARLPLSRIVPIPSNQLNLYRIVIILRLIILMFFFQYRVTHPVRDAYGLWLVSVICEIWFALSWLLDQFPKWYPINRETYLDRLALRYDREGEPSQLAPIDVFVSTVDPLKEPPLITANTVLSILAVDYPVDKVSCYVSDDGSAMLTF…	http://rice.plantbiology.msu.edu/ca/gene_fams/5_7.shtml
Os12g29300	Rice GDB	CESA10	Oryza sativa	MDVFVTTADPDGIAALDDDALLPAMDVFVTTADPDKEPPLATANTVLSIYPRRGLPRRQVVQVLIDSAGSVPQLGVADGSKLIDVASVDVCLPALVYVCREKRRGHAHHRKAGAMNAPFILDLDCDHYVNNSQALRAGICFMIERGGGGAAEDAVAVAFVQFPQRVDGVDPSDRYANHNRVFFDCTELGLDGLQGPIYVGTGCLFRRVALYSVDLPRWRPRRSLGCRLLGEDERLWSRLKQMVI	http://rice.plantbiology.msu.edu/ca/gene_fams/5_7.shtml
XP_015641259.1	NCBI RefSeq	CESA11	Oryza sativa	MDGESPEIMPVECPDPEPASSESGDDHDIPEPLSSRLSVPSGELNLYRAAVALRLVLLAAFFRYRVTRPVADAHALWVTSVACELWLAASWLIAQLPKLSPANRVTYLDRLASRYEKGGEASRLAGVDVFVAAADAAREPPLATANTVLSVLAADYPAGGVACYVHDDGADMLVFESLFEAAGFARRWIPFCRRHGVEPRAPELYFARGVDYLRDRAAPSFVKDRRAMKREYEEFKVRMNHLAARARKVPEEGWIMSDGTPWPGNNSRDHPAMIQVLLGHPGDRDVDGGELPRLFYVSREKRPGFRHHGKAGAMNALLRVSAVLTNGAYVLNLDCDHCVNNSSALREAMCFMMDPVAGNRTCFVQFALRDSGGGDSVFFDIEMKCLDGIQGPVYVGSGC…	http://rice.plantbiology.msu.edu/ca/gene_fams/5_7.shtml
XP_015630545.1	NCBI RefSeq	CESA2	Oryza sativa	MDGAKSGKQCHVCQICGDGVGTAADGELFTACDVCGFPVCRPCYEYERKDGSQACPQCKTKYKRHKGSPPILGDESDDVDADDASDVNYPTSGNQDHKHKIAERMLTWRMNSGRNDDIVHSKYDSGEIGHPKYDSGEIPRIYIPSLTHSQISGEIPGASPDHMMSPVGNIGRRGHPFPYVNHSPNPSREFSGSLGNVAWKERVDGWKMKDKGAIPMANGTSIAPSEGRGVGDIDASTDYNMEDALLNDETRQPLSRKVPISSSRINPYRMVIVLRLIVLCIFLHYRITNPVRNAYPLWLLSVICEIWFALSWILDQFPKWSPINRETYLDRLALRYDREGEPSQLAPVDIFVSTVDPMKEPPLVTANTVLSILAVDYPVDKVSCYVSDDGAAMLTFDAL…	http://rice.plantbiology.msu.edu/ca/gene_fams/5_7.shtml
XP_015646807.1	NCBI RefSeq	CESA3	Oryza sativa	MEASAGLVAGSHNRNELVVIRRDGDPGPKPLRQQNGQVCQICGDDVGLNPDGEPFVACNECAFPVCRDCYEYERREGTQNCPQCKTRFKRLRGCARVPGDEEEDGVDDLENEFNWRDRNDSQYVAESMLHAHMSYGRGGVDVNGVPQPFQPNPNVPLLTDGQMVDDIPPEQHALVPSFMGGGGKRIHPLPYADPNLPVQPRSMDPSKDLAAYGYGSVAWKERMESWKQKQERLHQMRNDGGGKDWDGDGDDGDLPLMDEARQPLSRKVPIPSSQINPYRMVIIIRLVVLGFFFHYRVMHPVPDAFALWLISVICEIWFAMSWILDQFPKWFPIERETYLDRLTLRFDKEGQTSQLAPIDFFVSTVDPLKEPPLVTANTVLSILAVDYPVDKVSCYVSDD…	http://rice.plantbiology.msu.edu/ca/gene_fams/5_7.shtml
XP_015621242.1	NCBI RefSeq	CESA4	Oryza sativa	MMESGVPPCAACGDDAHAACRACSYALCKACLDEDAAEGRTTCARCGGEYGAPDPAHGQGAVVEEEVEESHEPAAGGVRERVTMASQLSDHQDEGVHARTMSTHARTISSVSGVGSELNDESGKPIWKNRVESWKEKKKEKKASAKKAAAKAQAPPVEEQIMDEKDLTDAYEPLSRIIPISKNKLTPYRAVIIMRLVVLGLFFHYRITNPVYSAFGLWMTSVICEIWFGFSWILDQFPKWCPINRETYVDRLIARYGDGEDSGLAPVDFFVSTVDPLKEPPLITANTVLSILAVDYPVEKISCYVSDDGSAMLTFESLAETAEFARRWVPFCKKYSIEPRAPEFYFSQKIDYLKDKIHPSFVKERRAMKRDYEEYKVRINALVAKAQKTPEEGWIMQDG…	http://rice.plantbiology.msu.edu/ca/gene_fams/5_7.shtml
XP_015631790.1	NCBI RefSeq	CESA5	Oryza sativa	MEASAGLVAGSHNRNELVVIRRDGEPGPKPVKHTNGQVCQICGDDVGLTPDGEPFVACNECAFPVCRDCYEYERREGTQNCPQCKTRFKRLKGCARVPGDEEEEDVDDLENEFNWRDKTDSQYVAESMLHGHMSYGRGGDLDGVPQHFQPIPNVPLLTNGEMADDIPPEQHALVPSFMGGGGKRIHPLPYADPNLPVQPRSMDPSKDLAAYGYGSVAWKERMESWKQKQERLHQMRNDGGGKDWDGDGDDADLPLMDEARQPLSRKIPISSSLVNPYRMIIIIRLVVLGFFFHYRVMHPVPDAFALWLISVICEIWFAMSWILDQFPKWFPIERETYLDRLTLRFDKEGQQSQLAPVDFFVSTVDPMKEPPLVTANTVLSILAVDYPVDKVSCYVSDDG…	http://rice.plantbiology.msu.edu/ca/gene_fams/5_7.shtml
XP_015647044.1	NCBI RefSeq	CESA6	Oryza sativa	MEASAGLVAGSHNRNELVVIRRDGGGGGGVGGRRAAEAKAACQICGDDVGEGPDGEPFVACNECAFPVCRNCYDYERREGSQACPQCKTRFKRLKGCPRVAGDEEEDGVDDLEGEFGLDGREDDPQYIAESMLRANMSYGRGGDLQPFQPIPNVPLLTNGQMVDDIPPEQHALVPSYMGGGGGGGKRIHPLPFADPSVPVQPRSMDPSKDLAAYGYGSVAWKERMEGWKQKQERMQQLRSEGGGDWDGDGDADLPLMDEARQPLSRKVPISSSRINPYRMIIIIRLVVLGFFFHYRVMHPVNDAFALWLISVICEIWFAMSWILDQFPKWLPIERETYLDRLSLRFDKEGQPSQLAPVDFFVSTVDPSKEPPLVTANTVLSILSVDYPVEKVSCYVSDD…	http://rice.plantbiology.msu.edu/ca/gene_fams/5_7.shtml
XP_015614140.1	NCBI RefSeq	CESA7	Oryza sativa	MDTASVTGGEHKGKEKTCRVCGEEVAAREDGKPFVACAECGFPVCKPCYEYERSEGTQCCPQCNTRYKRHKGCPRVEGDEDDGGDMDDFEEEFQIKSPTKQKPPHEPVNFDVYSENGEQPAQKWRPGGPALSSFTGSVAGKDLEQEREMEGGMEWKDRIDKWKTKQEKRGKLNRDDSDDDDDKNDDEYMLLAEARQPLWRKVPIPSSKINPYRIVIVLRLVVLCFFLKFRITTPAMDAVPLWLASVICELWFALSWILDQLPKWSPVTRETYLDRLALRYERDGEPCRLAPIDFFVSTVDPLKEPPIITANTVLSILAVDYPVDRVSCYVSDDGASMLLFDTLSETAEFARRWVPFCKKFTIEPRAPEFYFSQKIDYLKDKVQPTFVKERRAMKREYEE…	http://rice.plantbiology.msu.edu/ca/gene_fams/5_7.shtml
XP_015646894.1	NCBI RefSeq	CESA8	Oryza sativa	MDGDADAVKSGRHGSGQACQICGDGVGTTAEGDVFAACDVCGFPVCRPCYEYERKDGTQACPQCKTKYKRHKGSPAIRGEEGEDTDADDVSDYNYPASGSADQKQKIADRMRSWRMNAGGGGDVGRPKYDSGEIGLTKYDSGEIPRGYIPSVTNSQISGEIPGASPDHHMMSPTGNIGKRAPFPYVNHSPNPSREFSGSIGNVAWKERVDGWKLKQDKGAIPMTNGTSIAPSEGRGVGDIDASTDYNMEDALLNDETRQPLSRKVPLPSSRINPYRMVIVLRLVVLSIFLHYRITNPVRNAYPLWLLSVICEIWFALSWILDQFPKWFPINRETYLDRLALRYDREGEPSQLAAVDIFVSTVDPMKEPPLVTANTVLSILAVDYPVDKVSCYVSDDGAA…	http://rice.plantbiology.msu.edu/ca/gene_fams/5_7.shtml
XP_015612279.1	NCBI RefSeq	CESA9	Oryza sativa	MEASAGLVAGSHNRNELVLIRGHEEPKPLRALSGQVCEICGDEVGRTVDGDLFVACNECGFPVCRPCYEYERREGTQNCPQCKTRYKRLKGSPRVPGDEDEEDIDDLEHEFNIDDEKQKQLQQDQDGMQNSHITEAMLHGKMSYGRGPDDGDGNSTPLPPIITGARSVPVSGEFPISNSHGHGEFSSSLHKRIHPYPVSEPGSAKWDEKKEVSWKERMDDWKSKQGIVAGGAPDPDDYDADVPLNDEARQPLSRKVSIASSKVNPYRMVIILRLVVLGFFLRYRILHPVPDAIPLWLTSIICEIWFAVSWILDQFPKWYPIDRETYLDRLSLRYEREGEPSLLSAVDLFVSTVDPLKEPPLVTANTVLSILAVDYPVDKVSCYVSDDGASMLTFESLSE…	http://rice.plantbiology.msu.edu/ca/gene_fams/5_7.shtml
XP_015625335.1	NCBI RefSeq	CSLA1	Oryza sativa	MEVNGGGAAGLPEAWSQVRAPVIVPLLRLAVAVCLTMSVLLFLERMYMAVVISGVKILRRRPDRRYRCDPIPDDDPELGTSAFPVVLIQIPMFNEREVYQLSIGAVCGLSWPSDRLVVQVLDDSTDPVIKEMVRIECERWAHKGVNITYQIRENRKGYKAGALKEGMKHGYVRECEYVAIFDADFQPDPDFLRRTIPFLVHNSDIALVQARWRFVNADECLMTRMQEMSLDYHFTVEQEVSSSVCAFFGFNGTAGVWRVSAVNEAGGWKDRTTVEDMDLAIRASLKGWKFVYLGDVQVKSELPSTFKAFRFQQHRWSCGPANLFRKMLMEIVRNKKVTIWKKIHVIYNFFLIRKIIAHIVTFAFYCLIIPATIFVPEVRIPKWGCVYIPTIITLLNSVG…	http://rice.plantbiology.msu.edu/
XP_015648204.1	NCBI RefSeq	CSLA11	Oryza sativa	MSSSGGGGVAEEVARLWGELPVRVVWAAVAAQWAAAAAAARAAVVVPAVRALVAVSLAMTVMILAEKLFVAAVCLAVRAFRLRPDRRYKWLPIGAAAAAASSEDDEESGLVAAAAAFPMVLVQIPMFNEREVYKLSIGAACSLDWPSDRVVIQVLDDSTDLVVKDLVEKECQKWQGKGVNIKYEVRGNRKGYKAGALKEGLKHDYVKECEYIAMFDADFQPESDFLLRTVPFLVHNSEIALVQTRWKFVNANECLLTRFQEMSLDYHFKYEQEAGSSVYSFFGFNGTAGVWRIAAIDDAGGWKDRTTVEDMDLAVRATLQGWKFVYVGDVKVKSELPSTFKAYRFQQHRWSCGPANLFKKMMVEILENKKVSFWNKIHLWYDFFFVGKIAAHTVTFIYY…	http://rice.plantbiology.msu.edu/
Os10g26630	Rice GDB	CSLA2	Oryza sativa	MASSSSSSLPAAWAAAVRAWAVAPALRAAVWACLAMSAMLVAEAAWMGLASLAAAAARRLRGYGYRWEPMAAPPDVEAPAPAPAEFPMVLVQIPMYNEKEVYKLSIGAACALTWPPDRIIIQVLDDSTDPFVKFSLVQELVELECKEWASKKINIKYEVRNNRKGYKAGALRKGMEHTYAQLCDFVAIFDADFEPESDFLLKTMPYLLHNPKIALVQTRWEFVNYNVCLMTRIQKMSLDYHFKVEQESGSFMHAFFGFNGTAGVWRVSAINQSGGWKDRTTVEDMDLAVRASLKGWEFLYVGDIRVKSELPSTFQAYRHQQHRWTCGAANLFRKMAWEIITNKEVSMWKKYHLLYSFFFVRRAIAPILTFLFYCIVIPLSAMVPEVTIPVWGLVYIPTA…	http://rice.plantbiology.msu.edu/
XP_015644248.1	NCBI RefSeq	CSLA3	Oryza sativa	MAMAGADGPTAGAAAAVRWRGGESLLLLLLRWPSSAELVAAWGAARASAVAPALAAASAACLALSAMLLADAVLMAAACFARRRPDRRYRATPLGAGAGADDDDDDEEAGRVAYPMVLVQIPMYNEREVYKLSIGAACGLSWPSDRLIVQVLDDSTDPTVKGLVELECKSWGNKGKNVKYEVRNTRKGYKAGALKEGLLRDYVQQCNYVAIFDADFQPEPDFLLRTIPYLVRNPQIGLVQAHWEFVNTSECLMTRIQKMTLHYHFKVEQEGGSSTFAFFGFNGTAGVWRISALEEAGGWKDRTTVEDMDLAVRAGLKGWKFVYLADVKVKSELPSNLKTYRHQQHRWTCGAANLFRKVGAEILFTKEVPFWWKFYLLYSFFFVRKVVAHVVPFMLYCVV…	http://rice.plantbiology.msu.edu/
XP_015630733.1	NCBI RefSeq	CSLA4	Oryza sativa	MEGQWGRWRLAAAAAASSSGDQIAAAWAVVRARAVAPVLQFAVWACMAMSVMLVLEVAYMSLVSLVAVKLLRRVPERRYKWEPITTGSGGVGGGDGEDEEAATGGREAAAFPMVLVQIPMYNEKEVYKLSIGAACALTWPPDRIIIQVLDDSTDPAIKDLVELECKDWARKEINIKYEIRDNRKGYKAGALKKGMEHIYTQQCDFVAIFDADFQPESDFLLKTIPFLVHNPKIGLVQTRWEFVNYDVCLMTRIQKMSLDYHFKVEQESGSSMHSFFGFNGTAGVWRVSAINEAGGWKDRTTVEDMDLAVRASLKGWQFLYVGDIRVKSELPSTFKAYRHQQHRWTCGAANLFRKMATEIAKNKGVSVWKKLHLLYSFFFVRRVVAPILTFLFYCVVIPL…	http://rice.plantbiology.msu.edu/
XP_025879391.1	NCBI RefSeq	CSLA5	Oryza sativa	MEAGEAAGAVLFLLAAAVSLLAAVSTGALDFTYLLLAFSELSSCRGTFPVVGEGSSTSPGSGGGAWWREAWVGARSRAVAPALQVGVWACMVMSVMLVVEATYNSAVSVAARLVGWRPERWFKWEPLGGGAGAGDEEKGEAAAAAYPMVMVQIPMYNELEVYKLSIGAVCGLKWPKERLIIQVLDDSTDAFIKNLVELECEDWASKGLNIKYATRSGRKGFKAGALKKGMEWDYAKQCEYVAIFDADFQPEPDFLLRTVPFLMHNQNVALVQARWVFVNDRVSLLTRIQKTFLDYHFKAEQEAGSATFAFFSFNGTAGVWRTEAINDAGGWKDRTTVEDMDLAVRATLKGWKFIYLGDLRVKSELPSTYKAYCRQQFRWSCGGANLFRKMIWDVLVAKK…	http://rice.plantbiology.msu.edu/
XP_015622622.1	NCBI RefSeq	CSLA6	Oryza sativa	MQGDLALRAGGDRLLVADTVAAVVESLVQAWRQVRMELLVPLLRGAVVACMVMSVIVLAEKVFLGVVSAVVKLLRRRPARLYRCDPVVVEDDDEAGRASFPMVLVQIPMYNEKEVYQLSIGAACRLTWPADRLIVQVLDDSTDAIVKELVRKECERWGKKGINVKYETRKDRAGYKAGNLREGMRRGYVQGCEFVAMLDADFQPPPDFLLKTVPFLVHNPRLALVQTRWEFVNANDCLLTRMQEMSMDYHFKVEQEAGSSLCNFFGYNGTAGVWRRQVIDESGGWEDRTTAEDMDLALRAGLLGWEFVYVGSIKVKSELPSTLKAYRSQQHRWSCGPALLFKKMFWEILAAKKVSFWKKLYMTYDFFIARRIISTFFTFFFFSVLLPMKVFFPEVQIPL…	http://rice.plantbiology.msu.edu/
XP_015645073.1	NCBI RefSeq	CSLA7	Oryza sativa	MVEAGEIGGAAVFALAAAAALSAASSLGAVDFRRPLAAVGGGGAFEWDGVVPWLIGVLGGGDEAAAGGVSVGVAAWYEVWVRVRGGVIAPTLQVAVWVCMVMSVMLVVEATFNSAVSLGVKAIGWRPEWRFKWEPLAGADEEKGRGEYPMVMVQIPMYNELEVYKLSIGAACELKWPKDKLIVQVLDDSTDPFIKNLVELECESWASKGVNIKYVTRSSRKGFKAGALKKGMECDYTKQCEYIAIFDADFQPEPNFLLRTVPFLMHNPNVALVQARWAFVNDTTSLLTRVQKMFFDYHFKVEQEAGSATFAFFSFNGTAGVWRTTAINEAGGWKDRTTVEDMDLAVRASLNGWKFIYVGDIRVKSELPSTYGAYCRQQFRWACGGANLFRKIAMDVLVA…	http://rice.plantbiology.msu.edu/
XP_015643705.1	NCBI RefSeq	CSLA9	Oryza sativa	MAAAGAVLPEQIAAMWEQVKAPVVVPLLRLSVAACLAMSVMLFVEKVYMSVVLVGVHLFGRRPDRRYRCDPIVAAGADNDDPELADANAAFPMVLIQIPMYNEREVYKLSIGAACGLSWPSDRVIVQVLDDSTDPVIKEMVQVECKRWESKGVRIKYEIRDNRVGYKAGALREGMKHGYVRDCDYVAIFDADFQPDPDFLARTIPFLVHNPDIALVQARWKFVNANECLMTRMQEMSLDYHFKVEQEVGSSTHAFFGFNGTAGVWRISAMNEAGGWKDRTTVEDMDLAVRAGLKGWKFVYLGDLMVKSELPSTFKAFRYQQHRWSCGPANLFRKMLVEIATNKKVTLWKKIYVIYNFFLVRKIIGHIVTFVFYCLVVPATVLIPEVEIPRWGYVYLPSI…	http://rice.plantbiology.msu.edu/
XP_015622214.1	NCBI RefSeq	CSLC1	Oryza sativa	MARWWGGEGRGGSGTPVVVKMESPEWAISEVEAGAAAPGSPAAGGKAGRGKNARQITWVLLLKAHRAAGKLTGAASAALSVAAAARRRVAAGRTDSDDAAAAPPGESPALRARFHGFLRAFLLLSVLLLAVDVAAHAQGWHAVVPDLLAVEGLFAAAYASWLRVRLEYLAPGLQFLANACVVLFLIQSADRLILCLGCLWIKLKGIKPVPKASGGGGGGKGSDDVEAGADEFPMVLVQIPMCNEKEVYQQSIGAVCNLDWPRSNFLVQVLDDSDDAATSALIKEEVEKWQREGVRILYRHRVIRDGYKAGNLKSAMNCSYVKDYEFVVIFDADFQPQADFLKRTVPHFKGNEDVGLVQARWSFVNKDENLLTRLQNINLCFHFEVEQQVNGVFLNFFGF…	http://rice.plantbiology.msu.edu/
XP_015645838.1	NCBI RefSeq	CSLC10	Oryza sativa	MAPWSGFWAASRPALAAAAAGGTPVVVKMDNPNWSISEIDADGGEFLAGGRRRGRGKNAKQITWVLLLKAHRAAGCLAWLASAAVALGAAARRRVAAGRTDDADAETPAPRSRLYAFIRASLLLSVFLLAVELAAHANGRGRVLAASVDSFHSSWVRFRAAYVAPPLQLLADACVVLFLVQSADRLVQCLGCLYIHLNRIKPKPISSPAAAAAALPDLEDPDAGDYYPMVLVQIPMCNEKEVYQQSIAAVCNLDWPRSNILVQVLDDSDDPITQSLIKEEVEKWRQNGARIVYRHRVLREGYKAGNLKSAMSCSYVKDYEYVAIFDADFQPYPDFLKRTVPHFKDNEELGLVQARWSFVNKDENLLTRLQNINLCFHFEVEQQVNGIFINFFGFNGTAG…	http://rice.plantbiology.msu.edu/
XP_015612682.1	NCBI RefSeq	CSLC2	Oryza sativa	MAPPGVGVGVAYLWGKGRGGRKGTPVVVTMESPNYSVVEVDGPDAEAELRTAAVAMDKGGGRGRSRSRTARQLTWVLLLRARRAAGRLASFAAAAARRFRRSPADAADELGRGRGRLMYGFIRGFLALSLLALAVELAAYWNGWRLRRPELHVPEAVEIEGWAHSAYISWMSFRADYIRRPIEFLSKACILLFVIQSMDRLVLCLGCFWIKLRKIKPRIEGDPFREGSGYQHPMVLVQIPMCNEKEVYEQSISAACQLDWPREKFLIQVLDDSSDESIQLLIKAEVSKWSHQGVNIVYRHRVLRTGYKAGNLKSAMSCDYVKDYEFVAIFDADFQPTPDFLKKTIPHFEGNPELGLVQARWSFVNKDENLLTRLQNINLCFHFEVEQQVNGVFLNFFGF…	http://rice.plantbiology.msu.edu/
XP_015648422.1	NCBI RefSeq	CSLC3	Oryza sativa	MAPPPNTYSESWWGGKEERGTPVVVKMDNPYSLVEIDGPGMAAPSEKARGKNAKQLTWVLLLRAHRAVGCVAWLAAGFWAVLGAVNRRVRRSRDADAEPDAEASGRGRAMLRFLRGFLLLSLAMLAFETVAHLKGWHFPRSAAGLPEKYLRRLPEHLQHLPEHLRRHLPEHLRMPEKEEIEGWLHRAYVAWLAFRIDYIAWAIQKLSGFCIALFMVQSVDRLVLCLGCFWIKLRGIKPVADTSISNDDIEATAGDGGGYFPMVLIQMPMCNEKEVYETSISHVCQIDWPRERMLVQVLDDSDDETCQMLIKAEVTKWSQRGVNIIYRHRLNRTGYKAGNLKSAMSCDYVRDYEFVAIFDADFQPNPDFLKLTVPHFKGNPELGLVQARWSFVNKDENLL…	http://rice.plantbiology.msu.edu/
XP_015637340.1	NCBI RefSeq	CSLC7	Oryza sativa	MAPSWWGRSGGGGVGNGGGTPVVVKMENPNWSISEVEAAEVAPGSPAGAGKAGRGKNARQITWVLLLKAHRAAGRLTGAASAALAVASAARRRVASGRTDADAAPGESTALRARSYGCIRVSLVLSLLLLAVEVAAYLQGWHLEEVASLLAVDGLFAASYAGWMRLRLDYLAPPLQFLTNACVALFMVQSIDRLVLCLGCFWIRFKGIKPVPQAAAAGKPDVEAGAGDYPMVLVQMPMCNEREVYQQSIGAVCNLDWPKSNFLVQVLDDSDDATTSALIKEEVEKWQREGVRIIYRHRVIRDGYKAGNLKSAMNCSYVKDYEFVVIFDADFQPQADFLKRTVPHFKGKDDVGLVQARWSFVNKDENLLTRLQNVNLCFHFEVEQQVNGAFLNFFGFNGT…	http://rice.plantbiology.msu.edu/
XP_025880029.1	NCBI RefSeq	CSLC9	Oryza sativa	MAPWSGLWGGKLAAGESPVLRSRFYAFIRAFVVLSVLLLIVELGAYINGWDDLAASALALPVIGVESLYASWLRFRATYVAPFIQFLTDACVVLFLIQSADRLIQCLGCFYIHLKRIKPNPKSPALPDAEDPDAAYYPMVLVQIPMCNEKEVYQQSIAAVCNLDWPRSNFLVQVLDDSDDPTTQTLIREEVLKWQQNGARIVYRHRVLRDGYKAGNLKSAMSCSYVKDYEFVAIFDADFQPNPDFLKRTVPHFKDNDELGLVQARWSFVNKDENLLTRLQNINLCFHFEVEQQVNGIFLNFFGFNGTAGVWRIKALDDSGGWMERTTVEDMDIAVRAHLRGWKFIFLNDVECQCELPESYEAYRKQQHRWHSGPMQLFRLCLPDIIKCKIVFWKKANLI…	http://rice.plantbiology.msu.edu/
XP_015614304.1	NCBI RefSeq	CSLD1	Oryza sativa	MASKGILKNGGKPPTAPSSAAPTVVFGRRTDSGRFISYSRDDLDSEISSVDFQDYHVHIPMTPDNQPMDPAAGDEQQYVSSSLFTGGFNSVTRAHVMEKQASSARATVSACMVQGCGSKIMRNGRGADILPCECDFKICVDCFTDAVKGGGGVCPGCKEPYKHAEWEEVVSASNHDAINRALSLPHGHGHGPKMERRLSLVKQNGGAPGEFDHNRWLFETKGTYGYGNAIWPEDDGVAGHPKELMSKPWRPLTRKLRIQAAVISPYRLLVLIRLVALGLFLMWRIKHQNEDAIWLWGMSIVCELWFALSWVLDQLPKLCPINRATDLSVLKDKFETPTPSNPTGKSDLPGIDIFVSTADPEKEPVLVTANTILSILAADYPVDKLACYVSDDGGALLTF…	http://rice.plantbiology.msu.edu/
XP_015643356.1	NCBI RefSeq	CSLD2	Oryza sativa	MASSGGGGLRHSNSSRLSRMSYSGEDGRAQAPGGGGDRPMVTFARRTHSGRYVSYSRDDLDSELGNSGDMSPESGQEFLNYHVTIPATPDNQPMDPAISARVEEQYVSNSLFTGGFNSVTRAHLMDKVIESEASHPQMAGAKGSSCAINGCDAKVMSDERGDDILPCECDFKICADCFADAVKNGGACPGCKDPYKATELDDVVGARPTLSLPPPPGGLPASRMERRLSIMRSQKAMTRSQTGDWDHNRWLFETKGTYGYGNAIWPKENEVDNGGGGGGGGGLGGGDGQPAEFTSKPWRPLTRKLKIPAGVLSPYRLLILIRMAVLGLFLAWRIKHKNEDAMWLWGMSVVCELWFGLSWLLDQLPKLCPVNRATDLAVLKDKFETPTPSNPNGRSDLPG…	http://rice.plantbiology.msu.edu/
XP_015649263.1	NCBI RefSeq	CSLD3	Oryza sativa	MSTGPGKKAIRNAGGVGGGAGPSAGGPRGPAGQAVKFARRTSSGRYVSLSREDIDMEGELAADYTNYTVQIPPTPDNQPMLNGAEPASVAMKAEEQYVSNSLFTGGFNSATRAHLMDKVIESSVSHPQMAGAKGSRCAMPACDGSAMRNERGEDVDPCECHFKICRDCYLDAQKDGCICPGCKEHYKIGEYADDDPHDGKLHLPGPGGGGNKSLLARNQNGEFDHNRWLFESSGTYGYGNAFWPKGGMYDDDLDDDVDKLGGDGGGGGGGGPLPEQKPFKPLTRKIPMPTSVISPYRIFIVIRMFVLLFYLTWRIRNPNMEALWLWGMSIVCELWFAFSWLLDMLPKVNPVNRSTDLAVLKEKFETPSPSNPHGRSDLPGLDVFVSTADPEKEPVLTTA…	http://rice.plantbiology.msu.edu/
XP_015620379.1	NCBI RefSeq	CSLD4	Oryza sativa	MSRRLSLPAGAPVTVAVSPVRSPGGDAVVRRGSGLTSPVPRHSLGSSTATLQVSPVRRSGGSRYLGASRDGGADESAEFVHYTVHIPPTPDRATASVASEAEAAAEAEEVHRPQRSYISGTIFTGGLNCATRGHVLNFSGEGGATAASRAAASGNMSCKMRGCDMPAFLNGGRPPCDCGFMICKECYAECAAGNCPGCKEAFSAGSDTDESDSVTDDDDDEAVSSSEERDQLPLTSMARKFSVVHSMKVPGAAANGNGKPAEFDHARWLFETKGTYGYGNALWPKDGHAHSGAGFVAADEPPNFGARCRRPLTRKTSVSQAILSPYRLLIAIRLVALGFFLAWRIRHPNPEAVWLWAMSVACEVWFAFSWLLDSLPKLCPVHRAADLAVLAERFESPTA…	http://rice.plantbiology.msu.edu/
XP_015642593.1	NCBI RefSeq	CSLD5	Oryza sativa	MSVDYANYTVLMPPTPDNQPSGGAPPAAPSAGGARPGDLPLPPYGSSSSSRLVNRRGGGDDGAKMDRRLSTARVPAPSSNKSLLVRSQTGDFDHNRWLFETKGTYGIGNAYWPQDNVYGDDGGGGAVKMEDLVEKPWKPLSRKVPIPPGILSPYRLLVLVRFVALFLFLVWRVTNPNMDALWLWGISIVCEFWFAFSWLLDQMPKLNPINRAADLAALKEKFESPSPTNPTGRSDLPGLDVFISTADPYKEPTLVTANTLLSILATEYPVEKLFVYISDDGGALLTFESMAEACAFAKVWVPFCRKHSIEPRNPDSYFTQKGDPTKGKKRPDFVKDRRWIKREYDEFKIRVNSLPDLIRRRANALNARERKLARDKQAAGDADALASVKAATWMADGTH…	http://rice.plantbiology.msu.edu/
XP_015611685.1	NCBI RefSeq	CSLE1	Oryza sativa	METTAAATAAERRRPLFTTEELGGRAVYRVQAATVAAGILLVLYYRATRVPAAGEGRAAWLGMAAAELWFAVYWVIAQSVRWRPFRRRTFRDRLAERYEQNLPGVDIFVCTADPQSEPPSLVISTILSVMAYNYPSEKISVYLSDDGGSILTFYALWEASIFAKKWLPFCKRYNIEPRSPAAYFSESKVHHNLCIPKEWALIKNLYEEMRERIDTATMSGKIPEEMKLKHKGFDEWNSDFTLKNHQPIVQILIDGKNRNAIDDDRNVLPTMVYVAREKRPQYHHNFKAGALNALIRVSSVISDSPVILNVDCDMYSNNSDSIRDALCFFLDEEMGQKIGFVQYPQIFNNMTQNDIYGNSFNVSYHVEMCGLDSVGGCLYIGTGCFHRREILCGRIFSKD…	http://rice.plantbiology.msu.edu/
XP_015625193.1	NCBI RefSeq	CSLE2	Oryza sativa	MAGSGGGVVSGGRQRGPPLFATEKPGRMAMAAYRVSAATVFAGVLLIWLYRATHLPPGGGDGVRRWAWLGMLAAELWFGFYWVLTLSVRWCPVYRRTFKDRLAQSYSEDELPSVDIFVCTADPTAEPPMLVISTVLSVMAYDYLPEKLNIYLSDDAGSVLTFYVLCEASEFAKHWIPFCKKYKVEPRSPAAYFAKVASPPDGCGPKEWFTMKELYKDMTDRVNSVVNSGRIPEVPRCHSRGFSQWNENFTSSDHPSIVQILIDSNKQKAVDIDGNALPTLVYMAREKKPQKQHHFKAGSLNALIRVSSVISNSPIIMNVDCDMYSNNSESIRDALCFFLDEEQGQDIGFVQYPQNFENVVHNDIYGHPINVVNELDHPCLDGWGGMCYYGTGCFHRREA…	http://rice.plantbiology.msu.edu/
XP_015611689.1	NCBI RefSeq	CSLE6	Oryza sativa	METTTTERRRLFATEKVGGRAVYRLQAATVAAGILLVLYYRATRVPAAGEGRAAWLGMAAAELWFAVYWVITQSVRWCPVRRRTFKNRLAERYKENLPGVDVFVCTADPHAEPPSLVISTILSVMAYNYPSEKISVYLSDDGGSILTFYALWEASMFAKKWLPFCRRYNIEPRSPAAYFSESEGHHNLCSPKEWSFIKNLYEEMRERIDSAVMSGKIPEEIKLKHKGFDEWNSEMTSKNHQPIVQVLIDGKSQNAVDDDGNVLPTLVYMAREKSPQYHHNFKAGALNALIRVSALISDSPVILNVDCDMYSNNSDSIRDALCFFLDEEMSHKIGFVQYPQNYNNMTKNNIYGNSLNVINHVEMRGLDSAGGCLYIGTGCFHRREILCGKKFSKDYKEDW…	http://rice.plantbiology.msu.edu/
XP_015645039.1	NCBI RefSeq	CSLF1	Oryza sativa	MSAAAAVTSWTNGCWSPAATRVNDGGKDDVWVAVDEADVSGARGSDGGGRPPLFQTYKVKGSILHPYRFLILARLIAIVAFFAWRIRHKNRDGAWLWTMSMVGDVWFGFSWVLNQLPKQSPIKRVPDIAALADRHSGDLPGVDVFVTTVDPVDEPILYTVNTILSILAADYPVDRYACYLSDDGGTLVHYEAMVEVAKFAELWVPFCRKHCVEPRSPENYFAMKTQAYKGGVPGELMSDHRRVRREYEEFKVRIDSLSSTIRQRSDVYNAKHAGENATWMADGTHWPGTWFEPADNHQRGKHAGIVQVLLNHPSCKPRLGLAASAENPVDFSGVDVRLPMLVYISREKRPGYNHQKKAGAMNVMLRVSALLSNAPFVINFDGDHYVNNSQAFRAPMCFM…	http://rice.plantbiology.msu.edu/
XP_015645336.1	NCBI RefSeq	CSLF2	Oryza sativa	MAATAASTMSAAAAVTRRINAALRVDATSGDVAAGADGQNGRRSPVAKRVNDGGGGKDDVWVAVDEKDVCGARGGDGAARPPLFRTYKVKGSILHPYRFLILLRLIAIVAFFAWRVRHKNRDGVWLWTMSMVGDVWFGFSWVLNQLPKLSPIKRVPDLAALADRHSGDLPGVDVFVTTVDPVDEPILYTVNTILSILAADYPVDRYACYLSDDGGTLVHYEAMVEVAKFAELWVPFCRKHCVEPRSPENYFAMKTQAYKGGVPGELMSDHRRVRREYEEFKVRIDSLSSTIRQRSDVYNAKHAGENATWMADGTHWPGTWFEPADNHQRGKHAGIVQVLLNHPSCKPRLGLAASAENPVDFSGVDVRLPMLVYISREKRPGYNHQKKAGAMNVMLRVSA…	http://rice.plantbiology.msu.edu/
XP_015645457.1	NCBI RefSeq	CSLF3	Oryza sativa	MASPASVAGGGEDSNGCSSLIDPLLVSRTSSIGGAERKAAGGGGGGAKGKHWAAADKGERRAAKECGGEDGRRPLLFRSYRVKGSLLHPYRALIFARLIAVLLFFGWRIRHNNSDIMWFWTMSVAGDVWFGFSWLLNQLPKFNPVKTIPDLTALRQYCDLADGSYRLPGIDVFVTTADPIDEPVLYTMNCVLSILAADYPVDRSACYLSDDSGALILYEALVETAKFATLWVPFCRKHCIEPRSPESYFELEAPSYTGSAPEEFKNDSRIVHLEYDEFKVRLEALPETIRKRSDVYNSMKTDQGAPNATWMANGTQWPGTWIEPIENHRKGHHAGIVKVVLDHPIRGHNLSLKDSTGNNLNFNATDVRIPMLVYVSRGKNPNYDHNKKAGALNAQLRAS…	http://rice.plantbiology.msu.edu/
XP_015645689.1	NCBI RefSeq	CSLF4	Oryza sativa	MELATASTMSAAAVTRRINAGGLRVEVTNGNGAAGVYVAAAAAPCSPAAKRVNDGGGKDDVWVAVDEADVSGPSGGDGVRPTLFRTYKVKGSILHPYRFLILVRLIAIVAFFAWRVRHKNRDGAWLWTMSMAGDVWFGFSWALNQLPKLNPIKRVADLAALADRQQHGTSGGGELPGVDVFVTTVDPVDEPILYTVNSILSILAADYPVDRYACYLSDDGGTLVHYEAMVEVAKFAELWVPFCRKHCVEPRAPESYFAMKTQAYRGGVAGELMSDRRRVRREYEEFKVRIDSLFSTIRKRSDAYNRAKDGKDDGENATWMADGTHWPGTWFEPAENHRKGQHAGIVQVLLNHPTSKPRFGVAASVDNPLDFSGVDVRLPMLVYISREKRPGYNHQKKAG…	http://rice.plantbiology.msu.edu/
XP_015650332.1	NCBI RefSeq	CSLF6	Oryza sativa	MAPAVAGGGGRRNNEGVNGNAAAPACVCGFPVCACAGAAAVASAASSADMDIVAAGQIGAVNDESWVAVDLSDSDDAPAAGDVQGALDDRPVFRTEKIKGVLLHPYRVLIFVRLIAFTLFVIWRIEHKNPDAMWLWVTSIAGEFWFGFSWLLDQLPKLNPINRVPDLAVLRRRFDHADGTSSLPGLDIFVTTADPIKEPILSTANSILSILAADYPVDRNTCYLSDDSGMLLTYEAMAEAAKFATLWVPFCRKHAIEPRGPESYFELKSHPYMGRAQEEFVNDRRRVRKEYDDFKARINGLEHDIKQRSDSYNAAAGVKDGEPRATWMADGSQWEGTWIEQSENHRKGDHAGIVLVLLNHPSHARQLGPPASADNPLDFSGVDVRLPMLVYVAREKRPG…	http://rice.plantbiology.msu.edu/
XP_015614348.1	NCBI RefSeq	CSLF7	Oryza sativa	MPPSAGLATESLPAATCPAKKDAYAAAASPESETKLAAGDERAPLVRTTRISTTTIKLYRLTIFVRIAIFVLFFKWRITYAARAISSTDAGGIGMSKAATFWTASIAGELWFAFMWVLDQLPKTMPVRRAVDVTALNDDTLLPAMDVFVTTADPDKEPPLATANTVLSILAAGYPAGKVTCYVSDDAGAEVTRGAVVEAARFAALWVPFCRKHGVEPRNPEAYFNGGEGGGGGGKARVVARGSYKGRAWPELVRDRRRVRREYEEMRLRIDALQAADARRRRCGAADDHAGVVQVLIDSAGSAPQLGVADGSKLIDLASVDVRLPALVYVCREKRRGRAHHRKAGAMNALLRASAVLSNAPFILNLDCDHYVNNSQALRAGICFMIERRGGGAEDAGDV…	http://rice.plantbiology.msu.edu/
XP_015645599.1	NCBI RefSeq	CSLF8	Oryza sativa	MAANGGGGGAGGCSNGGGGGAVNGAAANGGGGGGGGSKGATTRRAKVSPMDRYWVPTDEKEMAAAVADGGEDGRRPLLFRTFTVRGILLHPYRLLTLVRLVAIVLFFIWRIRHPYADGMFFWWISVIGDFWFGVSWLLNQVAKLKPIRRVPDLNLLQQQFDLPDGNSNLPGLDVFINTVDPINEPMIYTMNAILSILAADYPVDKHACYLSDDGGSIIHYDGLLETAKFAALWVPFCRKHSIEPRAPESYFAVKSRPYAGSAPEDFLSDHRYMRREYDEFKVRLDALFTVIPKRSDAYNQAHAEEGVKATWMADGTEWPGTWIDPSENHKKGNHAGIVQVMLNHPSNQPQLGLPASTDSPVDFSNVDVRLPMLVYIAREKRPGYDHQKKAGAMNVQLRV…	http://rice.plantbiology.msu.edu/
XP_015647450.1	NCBI RefSeq	CSLF9	Oryza sativa	MGDTSHTPPTLAHTYTRSRILSLFNKSRATEWASGCWITVEEDHIRRRSMALSPAAAGRTGRNNNNDAGLADPLLPAGGGGGGGKDKYWVPADEEEEICRGEDGGRPPAPPLLYRTFKVSGVLLHPYRLLTLVRLIAVVLFLAWRLKHRDSDAMWLWWISIAGDFWFGVTWLLNQASKLNPVKRVPDLSLLRRRFDDGGLPGIDVFINTVDPVDEPMLYTMNSILSILATDYPADRHAAYLSDDGASLAHYEGLIETARFAALWVPFCRKHRVEPRAPESYFAAKAAPYAGPALPEEFFGDRRLVRREYEEFKARLDALFTDIPQRSEASVGNANTKGAKATLMADGTPWPGTWTEPAENHKKGQHAGIVKVMLSHPGEEPQLGMPASSGHPLDFSAVD…	http://rice.plantbiology.msu.edu/
XP_015614519.1	NCBI RefSeq	CSLH1	Oryza sativa	MEAAARGNKKLQERVPIRRTAWRLADLAILFLLLALLLHRVLHDSGAPWRRAALACEAWFTFMWLLNVNAKWSPVRFDTFPENLAERIDELPAVDMFVTTADPVLEPPLVTVNTVLSLLALDYPAAGEKLACYVSDDGCSPLTCYALREAARFARTWVPFCRRHGVAVRAPFRYFSSTPEFGPADGKFLEDWTFMKSEYEKLVHRIEDADEPSLLRHGGGEFAEFLDVERGNHPTIIKVLWDNNRSRTGDGFPRLIYVSREKSPNLHHHYKAGAMNALTRVSALMTNAPFMLNLDCDMFVNNPRVVLHAMCLLLGFDDEISCAFVQTPQKFYGALKDDPFGNQLEVSLMKVGRGIAGLQGIFYCGTGCFHRRKVIYGMRTGREGTTGYSSNKELHSKFG…	http://rice.plantbiology.msu.edu/
XP_015634837.2	NCBI RefSeq	CSLH2	Oryza sativa	MARSLRRSIDPSMAVVAAAAATGSTTRSGGGGGEGTRSGRKKPPPPPLQERVPLGRRAAWAWRLAGLAVLLLLLALLALRLLRHHGGAGGDGGVWRVALVCEAWFAALCALNVSAKWSPVRFVTRPENLVAEGRTPSTTAAEYGELPAVDMLVTTADPALEPPLVTVNTVLSLLALDYPRAGERLACYVSDDGCSPLTCHALREAAGFAAAWVPFCRRYGVAVRAPFRYFSSSSSPESGGPADRKFLDDWTFMKDEYDKLVRRIKNTDERSLLRHGGGEFFAEFLNVERRNHPTIVKTRVSAVMTNAPIMLNMDCDMFVNNPQAVLHAMCLLLGFDDEASSGFVQAPQRFYDALKDDPFGNQMECFFKRFISGVQGVQGAFYAGTGCFHRRKAVYGVPP…	http://rice.plantbiology.msu.edu/
Os04g35030	Rice GDB	CSLH3	Oryza sativa	MAAASGEKEEEEKKLQERAPIRRTAWMLANFVVLFLLLALLVRRATAADAEERGVGGAAWRVAFACEAWFAFVWLLNMNAKWSPARFDTYPENLAGRCGAAHRPRKSSCISGHLDLMRRQCALMQDRRAAGGRHVRDDGGPGARAAGGDGEQGALAARRRLLPGRRRRRRRRRLACYVSDDGCSPVTYYALREAAGFARTWVPFCRRHGVAVRAPFRYFASAPEFGPADRKFLDDWTFMKSEYDKLVRRIEDADETTLLRQGGGEFAEFMDAKRTNHRAIVKVIWDNNSKNRIGEEGGFPHLIYVSREKSPGHHHHYKAGAMNALTRVSAVMTNAPIMLNVDCDMFANDPQVVLHAMCLLLGFDDEISSGFVQVPQSFYGDLKDDPFGNKLEVIYKKLL…	http://rice.plantbiology.msu.edu/
NP_194967.1	NCBI RefSeq	CESA1	Arabidopsis thaliana	MEASAGLVAGSYRRNELVRIRHESDGGTKPLKNMNGQICQICGDDVGLAETGDVFVACNECAFPVCRPCYEYERKDGTQCCPQCKTRFRRHRGSPRVEGDEDEDDVDDIENEFNYAQGANKARHQRHGEEFSSSSRHESQPIPLLTHGHTVSGEIRTPDTQSVRTTSGPLGPSDRNAISSPYIDPRQPVPVRIVDPSKDLNSYGLGNVDWKERVEGWKLKQEKNMLQMTGKYHEGKGGEIEGTGSNGEELQMADDTRLPMSRVVPIPSSRLTPYRVVIILRLIILCFFLQYRTTHPVKNAYPLWLTSVICEIWFAFSWLLDQFPKWYPINRETYLDRLAIRYDRDGEPSQLVPVDVFVSTVDPLKEPPLVTANTVLSILSVDYPVDKVACYVSDDGSAM…	https://www.arabidopsis.org/
NP_001318288.1	NCBI RefSeq	CESA10	Arabidopsis thaliana	MVAGSYRRYEFVRNRDDSDDGLKPLKDLNGQICQICGDDVGLTKTGNVFVACNECGFPLCQSCYEYERKDGSQCCPQCKARFRRHNGSPRVEVDEKEDDVNDIENEFDYTQGNNKARLPHRAEEFSSSSRHEESLPVSLLTHGHPVSGEIPTPDRNATLSPCIDPQLPVPVRILDPSKDLNSYGLVNVDWKKRIQGWKLKQDKNMIHMTGKYHEGKGGEFEGTGSNGDELQMVDDARLPMSRVVHFPSARMTPYRIVIVLRLIILGVFLHYRTTHPVKDAYALWLTSVICEIWFAFSWLLDQFPKWYPINRETFLDRLALRYDRDGEPSQLAPVDVFVSTVDPMKEPPLVTANTVLSILAVDYPVDKVACYVSDDGSAMLTFEALSETAEFSKKWVPFC…	https://www.arabidopsis.org/
NP_195645.1	NCBI RefSeq	CESA2	Arabidopsis thaliana	MNTGGRLIAGSHNRNEFVLINADESARIRSVQELSGQTCQICGDEIELTVSSELFVACNECAFPVCRPCYEYERREGNQACPQCKTRYKRIKGSPRVDGDDEEEEDIDDLEYEFDHGMDPEHAAEAALSSRLNTGRGGLDSAPPGSQIPLLTYCDEDADMYSDRHALIVPPSTGYGNRVYPAPFTDSSAPPQARSMVPQKDIAEYGYGSVAWKDRMEVWKRRQGEKLQVIKHEGGNNGRGSNDDDELDDPDMPMMDEGRQPLSRKLPIRSSRINPYRMLILCRLAILGLFFHYRILHPVNDAYGLWLTSVICEIWFAVSWILDQFPKWYPIERETYLDRLSLRYEKEGKPSGLAPVDVFVSTVDPLKEPPLITANTVLSILAVDYPVDKVACYVSDDGA…	https://www.arabidopsis.org/
NP_196136.1	NCBI RefSeq	CESA3	Arabidopsis thaliana	MESEGETAGKPMKNIVPQTCQICSDNVGKTVDGDRFVACDICSFPVCRPCYEYERKDGNQSCPQCKTRYKRLKGSPAIPGDKDEDGLADEGTVEFNYPQKEKISERMLGWHLTRGKGEEMGEPQYDKEVSHNHLPRLTSRQDTSGEFSAASPERLSVSSTIAGGKRLPYSSDVNQSPNRRIVDPVGLGNVAWKERVDGWKMKQEKNTGPVSTQAASERGGVDIDASTDILADEALLNDEARQPLSRKVSIPSSRINPYRMVIMLRLVILCLFLHYRITNPVPNAFALWLVSVICEIWFALSWILDQFPKWFPVNRETYLDRLALRYDREGEPSQLAAVDIFVSTVDPLKEPPLVTANTVLSILAVDYPVDKVSCYVSDDGAAMLSFESLAETSEFARKW…	https://www.arabidopsis.org/
NP_199216.2	NCBI RefSeq	CESA4	Arabidopsis thaliana	MEPNTMASFDDEHRHSSFSAKICKVCGDEVKDDDNGQTFVACHVCVYPVCKPCYEYERSNGNKCCPQCNTLYKRHKGSPKIAGDEENNGPDDSDDELNIKYRQDGSSIHQNFAYGSENGDYNSKQQWRPNGRAFSSTGSVLGKDFEAERDGYTDAEWKERVDKWKARQEKRGLVTKGEQTNEDKEDDEEEYLDAEARQPLWRKVPISSSKISPYRIVIVLRLVILVFFFRFRILTPAKDAYPLWLISVICEIWFALSWILDQFPKWFPINRETYLDRLSMRFERDGEKNKLAPVDVFVSTVDPLKEPPIITANTILSILAVDYPVNKVSCYVSDDGASMLLFDTLSETSEFARRWVPFCKKYNVEPRAPEFYFSEKIDYLKDKVQTTFVKDRRAMKREY…	https://www.arabidopsis.org/
NP_196549.1	NCBI RefSeq	CESA5	Arabidopsis thaliana	MNTGGRLIAGSHNRNEFVLINADESARIRSVEELSGQTCQICGDEIELSVDGESFVACNECAFPVCRPCYEYERREGNQSCPQCKTRYKRIKGSPRVEGDEEDDGIDDLDFEFDYSRSGLESETFSRRNSEFDLASAPPGSQIPLLTYGEEDVEISSDSHALIVSPSPGHIHRVHQPHFPDPAAHPRPMVPQKDLAVYGYGSVAWKDRMEEWKRKQNEKYQVVKHDGDSSLGDGDDADIPMMDEGRQPLSRKVPIKSSKINPYRMLIVLRLVILGLFFHYRILHPVNDAYALWLISVICEIWFAVSWVLDQFPKWYPIERETYLDRLSLRYEKEGKPSELAGVDVFVSTVDPMKEPPLITANTVLSILAVDYPVDRVACYVSDDGAAMLTFEALSETAE…	https://www.arabidopsis.org/
NP_201279.1	NCBI RefSeq	CESA6	Arabidopsis thaliana	MNTGGRLIAGSHNRNEFVLINADENARIRSVQELSGQTCQICRDEIELTVDGEPFVACNECAFPVCRPCYEYERREGNQACPQCKTRFKRLKGSPRVEGDEEEDDIDDLDNEFEYGNNGIGFDQVSEGMSISRRNSGFPQSDLDSAPPGSQIPLLTYGDEDVEISSDRHALIVPPSLGGHGNRVHPVSLSDPTVAAHPRPMVPQKDLAVYGYGSVAWKDRMEEWKRKQNEKLQVVRHEGDPDFEDGDDADFPMMDEGRQPLSRKIPIKSSKINPYRMLIVLRLVILGLFFHYRILHPVKDAYALWLISVICEIWFAVSWVLDQFPKWYPIERETYLDRLSLRYEKEGKPSGLSPVDVFVSTVDPLKEPPLITANTVLSILAVDYPVDKVACYVSDDGAA…	https://www.arabidopsis.org/
NP_197244.1	NCBI RefSeq	CESA7	Arabidopsis thaliana	MEASAGLVAGSHNRNELVVIHNHEEPKPLKNLDGQFCEICGDQIGLTVEGDLFVACNECGFPACRPCYEYERREGTQNCPQCKTRYKRLRGSPRVEGDEDEEDIDDIEYEFNIEHEQDKHKHSAEAMLYGKMSYGRGPEDDENGRFPPVIAGGHSGEFPVGGGYGNGEHGLHKRVHPYPSSEAGSEGGWRERMDDWKLQHGNLGPEPDDDPEMGLIDEARQPLSRKVPIASSKINPYRMVIVARLVILAVFLRYRLLNPVHDALGLWLTSVICEIWFAVSWILDQFPKWFPIERETYLDRLSLRYEREGEPNMLAPVDVFVSTVDPLKEPPLVTSNTVLSILAMDYPVEKISCYVSDDGASMLTFESLSETAEFARKWVPFCKKFSIEPRAPEMYFTLK…	https://www.arabidopsis.org/
NP_567564.1	NCBI RefSeq	CESA8	Arabidopsis thaliana	MMESRSPICNTCGEEIGVKSNGEFFVACHECSFPICKACLEYEFKEGRRICLRCGNPYDENVFDDVETKTSKTQSIVPTQTNNTSQDSGIHARHISTVSTIDSELNDEYGNPIWKNRVESWKDKKDKKSKKKKKDPKATKAEQHEAQIPTQQHMEDTPPNTESGATDVLSVVIPIPRTKITSYRIVIIMRLIILALFFNYRITHPVDSAYGLWLTSVICEIWFAVSWVLDQFPKWSPINRETYIDRLSARFEREGEQSQLAAVDFFVSTVDPLKEPPLITANTVLSILALDYPVDKVSCYVSDDGAAMLSFESLVETADFARKWVPFCKKYSIEPRAPEFYFSLKIDYLRDKVQPSFVKERRAMKRDYEEFKIRMNALVAKAQKTPEEGWTMQDGTSWP…	https://www.arabidopsis.org/
NP_179768.1	NCBI RefSeq	CESA9	Arabidopsis thaliana	MNTGGRLIAGSHNRNEFVLINADDTARIRSAEELSGQTCKICRDEIELTDNGEPFIACNECAFPTCRPCYEYERREGNQACPQCGTRYKRIKGSPRVEGDEEDDDIDDLEHEFYGMDPEHVTEAALYYMRLNTGRGTDEVSHLYSASPGSEVPLLTYCDEDSDMYSDRHALIVPPSTGLGNRVHHVPFTDSFASIHTRPMVPQKDLTVYGYGSVAWKDRMEVWKKQQIEKLQVVKNERVNDGDGDGFIVDELDDPGLPMMDEGRQPLSRKLPIRSSRINPYRMLIFCRLAILGLFFHYRILHPVNDAFGLWLTSVICEIWFAVSWILDQFPKWYPIERETYLDRLSLRYEKEGKPSELAPVDVFVSTVDPLKEPPLITANTVLSILAVDYPVEKVACYV…	https://www.arabidopsis.org/
NP_001319964.1	NCBI RefSeq	CSLA1	Arabidopsis thaliana	MSLFLKPFLFLYDTTLSLLLLLFNGWSLEDTAAAQKRREADKNAAETEWIQLQYLWTKTRSVVLLPVFKGLVVMCLVLSIIVFFESFYMNFVILFVKLFKRKPHKVYKWEAMQEDVEVGPDNYPMVLIQIPMYNEKEEGVDVEIAKWQSQGINIRCERRDNRNGYKAGAMKEALTQSYVKQCDFVAVFDADFQPEPDYLIRAVPFLVHNPDVALVQARWIFVNANKCLMTRMQEMSLNYHFKVEQESGSTRHAFFGFNGTAGVWRISAMEAAGGWKSRTTVEDMDLAVRVGLHGWKFVYLNDLTVRNELPSKFKAYRFQQHRWSCGPANLFRKMTMEIIFNKRVSIWKKFYVIYSFFFVRKVAVHFLTFFFYCIIVPTSVFFPEIHIPSWSTIYVPSLI…	https://www.arabidopsis.org/
NP_173818.1	NCBI RefSeq	CSLA10	Arabidopsis thaliana	MTTFLKSLIFLQDSCLAFLSLMFHRGSSEDAAEALKKLETSINGARISFDTTWTREFRSLFIVPLFKCLVAFCLIISLLVFIEGIYMNLVVLYVKVFERKPEKVYRWEAMQEDIELGHETYPMVLVQIPMYNEKEVLQLSIGAACRLIWPLDRLIVQVLDDSTDQTIKELVNTECAKWESKGVNIKCERRDNRNGYKAGALKEGMKHNYVKLCNYVVIFDADFQPEPDYLQHSVPFLVHNPEVALVQARWRFMNANKCLMTRMQEMSLNYHFMAEQESGSTRHAFFSFNGTAGVWRMAAMEEAGGWHDRTTVEDMDLAVRAGLLGWKFVFLNDLTVKSELPSKFKAFRFQQHRWSCGPANLFRKMIMEIIRNKRVTIWKKLYLVYSFFFLRKIIVHCFT…	https://www.arabidopsis.org/
NP_001330942.1	NCBI RefSeq	CSLA11	Arabidopsis thaliana	MKTMWWRDMRSLLIVPMFKCLVAICLVISLLVFVESLYMNIVVIYVKLCKRKPEKIYKWEAMQEDLELGNQNFPMVLVQIPMYNEREVFKLSIGAACRLIWPLDRLIVQVLDDSTDPTIMEMVSTECGKWATKGINIKCERRDNRNGYKAGALKQGMRHSYVKTCTYIAIFDADFQPEPDYLERTVPFLIHNPELALVQARWKFVNAKKCLMTRMQEMSLNYHFTAEQESGSTRHAFFGFNGTAGVWRLAAMEEAGGWKDRTTVEDMDLAVRVGLHGWKFVFVNDVSVKSELPSQFKAFRFQQHRWSCGPANLFRKMTMEIIRNKRVTIWKKLYVIYSFFFVRKIIVHFFTFFFYCFILPTSVFFPEVNIPTWSTVYFPFMITLFNAIATPRSFYLVIF…	https://www.arabidopsis.org/
NP_191159.2	NCBI RefSeq	CSLA14	Arabidopsis thaliana	MATLSDGLFDDMSVLGVIGYVLEQTRFIFLVPILKRLVNLCQVVSVLLFVDAAYMAIVVAIVKLLGRTPQKVLKWESFKSDDIELAPSSNHPMVLIQIPIFNEKEVCQLSIGAACKLSWPLDRMIIQVLDDSTEEESQKLVRLECKKWESEGITIKSEVRGGFREGFKAGALTAGMKHSYVDEYKCEFVVIFDADFQPEPDFLERTVPFLVHNPEIALVQAGWKYGNADECCMTRIQEMSLNYHFAVEQKSGSSILGFFGFNGTAGVWRIKALNEAEGWKDRTIVEDMDLAVRAYLRGSKFVYVDDVKVKNELPSSFQAYRFQQHRWSCGPANLFKKIAMEIIKNQNVSLWKKVYLIYNFFFLRKIVVHIFTFVFYCVILPATVIFPEIEVPKWTTIYI…	https://www.arabidopsis.org/
NP_193077.2	NCBI RefSeq	CSLA15	Arabidopsis thaliana	MFLLLKPLLSLHDLSLNLLSVMFHGETLKASVDGVGINMSTMWRETRNVFIVPLFKCIVVMCLIISLLVFVESVYMNLVVLYVKLFNRKPEKVYKWEAMQEDMELGHQNYPMVLVQIPMYNEREVFELSIGAACRLTWPSDRLIVQVLDDSTDPAIMELVSMECTKWASKDININYERRENRNGYKAGALKHGMRHSYVKQCQYLAIFDADFQPEPDYLQRAIPFLIHNPEVALVQARWRFVNANTCLMTRMQEMSLNYHFMAEQQSGSTRHAFFGFNGTAGVWRMVAMEEAGGWKDRTTVEDMDLAVRVGLLGWKFIFVNDLEVKSELPSQFKAFRFQQHRWSCGPANLIRKMTMEIIHNKRVKIWKKFYVIYSFFFLRKIVVHFFTYFFYCVILPTS…	https://www.arabidopsis.org/
NP_197666.1	NCBI RefSeq	CSLA2	Arabidopsis thaliana	MDGVSPKFVLPETFDGVRMEITGQLGMIWELVKAPVIVPLLQLAVYICLLMSVMLLCERVYMGIVIVLVKLFWKKPDKRYKFEPIHDDEELGSSNFPVVLVQIPMFNEREVYKLSIGAACGLSWPSDRLVIQVLDDSTDPTVKQMVEVECQRWASKGINIRYQIRENRVGYKAGALKEGLKRSYVKHCEYVVIFDADFQPEPDFLRRSIPFLMHNPNIALVQARWRFVNSDECLLTRMQEMSLDYHFTVEQEVGSSTHAFFGFNGTAGIWRIAAINEAGGWKDRTTVEDMDLAVRASLRGWKFLYLGDLQVKSELPSTFRAFRFQQHRWSCGPANLFRKMVMEIVRNKKVRFWKKVYVIYSFFFVRKIIAHWVTFCFYCVVLPLTILVPEVKVPIWGSV…	https://www.arabidopsis.org/
NP_850952.1	NCBI RefSeq	CSLA3	Arabidopsis thaliana	MSPFLKFFLFLYDYLSPSSFFLVQRNTLGASLDTTDGVVRSGIIGEIIYIWKQTRIFVFIPILKCLVTICLVMSLLLFIERVYMSIVVVFVKLLRRTPEKVHKWEPINDDDLELANTNYPMVLIQIPMYNEKEVCQLSIGAACRLSWPLDRMIVQVLDDSTDPASKELVNAECDKWARKGINIMSEIRDNRIGYKAGALKAGMMHNYVKQCEFVAIFDADFQPDPDFLERTIPFLIHNHEISLVQCRWKFVNANECLMTRMQEMSLNYHFVAEQESGSSIHAFFGFNGTAGVWRIAALNEAGGWKDRTTVEDMDLAVRACLHGWKFVYVHDVEVKNELPSTFKAYRFQQHRWSCGPANLWRKMTMEILQNKKVSAWKKLYLIYNFFFIRKIVVHIFTFV…	https://www.arabidopsis.org/
NP_565813.1	NCBI RefSeq	CSLA7	Arabidopsis thaliana	MSPLPIFHRLPHATFSSFLLSLSQAGSSKTSVAFLNAFKSEDIIARIGLWWQLIRAVVVVPVFKFLVLLCLVMSVMFFVEVMYMGIVVLYVKLFKRKPEKFYKWEAMEDDVECGSASYPMVLVQIPMYNEKEVCEQSIAAACKISWPSNRIIIQVLDDSTDPASKELVKKECDRWSKEGVNITFEIRDNRNGYKAGALREGMRHSYVKQCDYVAIFDADFQPDPDFLHRTVPFLIHNPKLALVQGRWEFVNAGQCMMTRLQEMSLSYHFTIEQQVGSSTFAFFGFNGTAGVWRISALNESGGWNDQTTVEDMDLAVRATLRGWKFLYIDDLKVKSELPCSFKALRSQQHRWTCGPANLLRKMAGQIIRSENVSLWKKWYMLYSFFFMRKIVAHILTFCF…	https://www.arabidopsis.org/
NP_195996.1	NCBI RefSeq	CSLA9	Arabidopsis thaliana	MELGDTTSVIPDSFMGYRDDITMQMSMVLDQIRAPLIVPALRLGVYICLTMSVMLFVERVYMGIVISLVKLFGRKPDKRFKYEPIKDDIELGNSAYPMVLIQIPMFNEREVYQLSIGAACGLSWPSDRIVIQVLDDSTDPTIKDLVEMECSRWASKGVNIKYEIRDNRNGYKAGALKEGMKKSYVKSCDYVAIFDADFQPEADFLWRTVPYLLHNPKLALVQARWKFVNSDECLMTRMQEMSLDYHFTVEQEVGSSTYAFFGFNGTAGIWRISALNEAGGWKDRTTVEDMDLAVRASLKGWKFLYLGSLKVKNELPSTFKAYRYQQHRWSCGPANLFRKMAFEIMTNKNVTLWKKVHVIYSFFVVRKLVAHIVTFIFYCVILPATVLVPEVTVPKWGAV…	https://www.arabidopsis.org/
NP_180820.2	NCBI RefSeq	CSLB1	Arabidopsis thaliana	MADSSFSLPPLCERISYTNYFLRAVYLTVLGLFFSLLLHRIRHTSEYDNVWLVAFFCESCFFLVCLLITCLKWSPADTKPFPDRLDERVHDLPSVDMFVPTADPVREPPIMVVDTVLSLLAVNYPANKLACYVSDDGCSPLTYFSLKEASKFAKIWVPFCKKYNTRVRAPSRYFLKPISVATEDYEFNRDWEKTKREYEKLRRKVEDATGDSHMLDVEDDFEAFSNTKPNDHSTLVKVVWENKGGVGDEKEIPHIIYISREKRPNYVHNQKCGAMNFLARVSGLMTNAPYILNVDCDMYANDADVVRQAMCILLQESLNMKHCAFVQFRQEFYDSSTELIVVLQSHLGRGIAGIQGPIYIGSGCVHTRRVMYGLSPDDFEVDGSLSSVATREFLVKDSL…	https://www.arabidopsis.org/
NP_180821.1	NCBI RefSeq	CSLB2	Arabidopsis thaliana	MADSSCSLPPLYENISYKSYILRAVDLTILGLLFSLLLHRILYMSQNGIIWLVAFLCESCFSFVWLLSTCTKWSPAETKPYPDRLDERVYDLPSVDMFVPTADPVREPPIMVVNTVLSLLAVNYPANKLACYVSDDGCSPLTYFSLKEASKFAKIWVPFCKKYNLKVRAPFRYFLNPFAATEGSEFSRDWEMTKREYEKLCRKVEDATGDSHLLGTDNELEAFSNTKPNDHSTIIKVVWENKGGVGDEKEVPHIVYISREKRPNYLHHYKAGAMNFLARVSGLMTNAPYMLNVDCDMYANEADVVRQAMCIFLQKSQNQNHCAFVQFPQEFYDSNTIKLTVIKSYMGRGIAGIQGPINVGSGCFHSRRVMYGLSPDELEDNGSLSSVATRELLAEDSLS…	https://www.arabidopsis.org/
NP_850190.1	NCBI RefSeq	CSLB3	Arabidopsis thaliana	MADSSSSLPPLCEKISYKNYFLRVVDLTILGFLFSLLLYRILLMNQNNSVWVVAFLCESFFSFIWLLITSIKWSPASYKSYPERLDERVHDLPSVDMFVTTADPVREPPILVANTLLSLLAVNYPANKLACYVSDDGCSPLTYFSLKEASKFAKIWVPFCKKYNIKVRAPFRYFLNPPAATESSEFSKDWEITKREYEKLSRRVEDATGDSHWLDAEDDFEDFSNTKPNDHSTIVKVVWENKGGVGVENEVPHFVYISREKRPNYLHHYKAGAMNFLVRVSGLMTNAPYMLNVDCDMYANEADVVRQAMCIFLQKSMNSNHCAFVQFPQEFYDSNADELTVLQSYLGRGIAGIQGPTYAGSGCFHTRRVMYGLSIDDLEDDGSLSSLATRKYLAEENLA…	https://www.arabidopsis.org/
NP_180813.1	NCBI RefSeq	CSLB4	Arabidopsis thaliana	MAESSSPLPPLCERISHKSYFLRAVDLTILGLLLSLLLYRILHVNQKDTVWIVAFLCETCFTFVWLLITNIKWSPADYKTYPERLDERVHELPPVDMFVTTADPVREPPLIVVNTVLSLLAVNYPANKLACYVSDDGCSPLTYFSLKEASKFAKIWVPFCKKYNVRVRAPFMYFRNSPEAAEGSEFSKDWEMTKREYEKLSQKVEDATGSSHWLDAEDDFEAFLNTKSNDHSTIVKVVWENKGGVGDEKEVPHVVYISREKRPNHFHHYKAGAMNFLVRVSGLMTNAPYMLNVDCDMYVNEADVVRQAMCIFLQKSMDSNHCAFVQYPQDFYDSNVGELTVLQLYLGRGIAGIQGPQYAGSGCFHTRRVMYGLSLDDLGDDGSLSSIATRKYLAEESLT…	https://www.arabidopsis.org/
NP_193264.3	NCBI RefSeq	CSLB5	Arabidopsis thaliana	MADSSSSLHPLCERISHKSYVLRAVDLTILGLLYSLLLYRILHISENDNVWLLAFFCESCFSLVWLIFTCLKWSPAEDIPYINTLNERVHDLPSLDMFVPTADTVRESPIITVNTVLSLLAVNYPANKLACYVSDDGCSPLTYFSLKEASKFVKIWAPFCKKYNVRVRAPFRYFLNPLVATDDSVFSKDWKMMKREYVKLCRKVEDATGDSHWLDADDDFEAFSNTKPNDHSTIVKVVWENKGGVGDEKEVPHLVYISREKRPNYLHHYKTGAMNFLLRVSGLMTNAPYTLNVDCDMYANEPDVVRQAMCVFLQNSKNSNHCAFVQFPQKFYDSYTNELAVLQSILGRGVAGIQGPFYIGTGCFHTRRVMYGLSSDDLEDNGNISQVATREFLAEDSLV…	https://www.arabidopsis.org/
NP_001328692.1	NCBI RefSeq	CSLB6	Arabidopsis thaliana	MADSSSSLLPLCERISHKSYILRIVDLTILVLLFSLLWYRILHMCENNTIWLVAFLCESCFSFMWLIITCIKWSPAEDKPYPNRLDERVHDLPSVDMFVPTADPVREPPIIVVNTVLSLLAVNYPANKLACYVSDDGCSPLTYFSLKEASKFVKIWAPFCKKYNVRVRAPFRYFLNPLVATDDSVFSKDWKMMKREYVKLCRKVEDATGDSHWLDADDDFEAFSNTKPNDHSTIVKVVWENKGGVGDEKEVPHLVYISREKRPNYLHHYKTGAMNFLVNDFYLTHLSFFDILIYLKINVNDCRAVSFCYYDKNMMSLIYNFKQLRVSGLMTNAPYMLNVDCDMYANEPDVVRQAMCVFLQNSKNSNHCAFVQFPQNFYDSYTNELVVLQHYMKRGVAGI…	https://www.arabidopsis.org/
NP_192536.1	NCBI RefSeq	CSLC12	Arabidopsis thaliana	MAPKFEWWAKGNNNNTRKGTPVVVKMENPNNWSMVELESPSHDDFLVRTHEKSRNKNARQLTWVLLLKAHRAAGCLTSLGSALFALGTAVRRRIAAGRTDIEISSSGVGSLQKQNHTKKSKLFYSCLKVFLWLSLILLGFEIAAYFKGWSFGTSKLQLQFIFNKGFFDWVYTRWVLLRVEYLAPPLQFLANGCIVLFLVQSLDRLILCLGCFWIRFKKIKPVPKPDSISDLESGDNGAFLPMVLVQIPMCNEKEVYQQSIAAVCNLDWPKGKILIQILDDSDDPITQSLIKEEVHKWQKLGARIVYRHRVNREGYKAGNLKSAMNCSYVKDYEFVAIFDADFQPLPDFLKKTIPHFKDNEEIGLVQARWSFVNKEENLLTRLQNINLAFHFEVEQQVNS…	https://www.arabidopsis.org/
NP_566835.1	NCBI RefSeq	CSLC4	Arabidopsis thaliana	MAPNSVAVTMEKPDNFSLLEINGSDPSSFPDKRKSISPKQFSWFLLLKAHRLISCLSWLVSSVKKRIAFSAKNINEEEDPKSRGKQMYRFIKACLVISIIALSIEIVAHFKKWNLDLINRPSWEVYGLVEWSYMAWLSFRSDYIAPLVISLSRFCTVLFLIQSLDRLVLCLGCFWIKFKKIEPKLTEESIDLEDPSSFPMVLIQIPMCNEREVYEQSIGAASQLDWPKDRILIQVLDDSDDPNLQLLIKEEVSVWAEKGVNIIYRHRLIRTGYKAGNLKSAMTCDYVKDYEFVTIFDADFTPNPDFLKKTVPHFKGNPELGLVQARWSFVNKDENLLTRLQNINLCFHFEVEQQVNGVFLNFFGFNGTAGVWRIKALEESGGWLERTTVEDMDIAVRAH…	https://www.arabidopsis.org/
NP_194887.1	NCBI RefSeq	CSLC5	Arabidopsis thaliana	MAPRLDFSDWWAKDTRKGTPVVVKMENPNYSVVEIDGPDSAFRPVEKSRGKNAKQVTWVLLLKAHRAVGCLTWLATVFWSLLGAIKKRLSFTHPLGSEKLGRDRWLFTAIKLFLAVSLVILGFEIVAYFRGWHYFQSPSLHIPTSTLEIQSLFHLVYVGWLTLRADYIAPPIKALSKFCIVLFLIQSVDRLVLCLGCFWIKYKKIKPRFDEEPFRNDDAEGSGSEYPMVLVQIPMCNEREVYEQSISAVCQLDWPKDRILVQVLDDSNDESIQQLIKAEVAKWSQKGVNIIYRHRLVRTGYKAGNLKSAMSCDYVEAYEYVAIFDADFQPTPDFLKLTVPHFKDNPELGLVQARWTFVNKDENLLTRLQNINLCFHFEVEQQVNGVFLNFFGFNGTAGV…	https://www.arabidopsis.org/
NP_187389.1	NCBI RefSeq	CSLC6	Arabidopsis thaliana	MSRSQNEEFQQWWNKQRDRNNHDVLYAGDDEAFLTVEIRTPATVDPDKDRIRTRTVRQLSRLYLLKFKQLASSFLWIGNSFLYLVRTANRRIANDNPPSVSSSARLYRLIKGFLVVVVLLLCFELAAYFKGWHFTPPSVASAEVAVEVVYAWWLEIRASYLAPPLQSLTNVCIVLFLIQSVDRLVLVLGCFWIKLRRIKPVASMEYPTKLVGEGVRLEDYPMVIVQIPMCNEKEVYQQSIGAVCMLDWPRERMLVQVLDDSSELDVQQLIKAEVQKWQQRGVRIVYRHRLIRTGYKAGNLKAAMNCEYVKDYEFVAIFDADFQPPADFLKKTVPHFKGNEELALVQTRWAFVNKDENLLTRLQNINLSFHFEVEQQVNGVFINFFGFNGTAGVWRIKAL…	https://www.arabidopsis.org/
NP_180039.1	NCBI RefSeq	CSLC8	Arabidopsis thaliana	MAPRFDFSDLWAKETRRGTPVVVKMENPNYSIVEVEEPDSAFQPMEKSRGKNAKQVTWVLLLKAHKAVGCLTWVATVFWSLLGSVKRRLSFTHPLGSERLGRDGWLFSAIKLFLVASLAILAFELVAYYRGWHYFKNPNLHIPTSKLEIQSLLHLFYVGWLSLRADYIAPPIKALSKFCIVLFLVQSVDRLILCLGCLWIKFKKIKPRIDEEHFRNDDFEGSGSEYPMVLVQIPMCNEREVYEQSISAVCQLDWPKDRLLVQVLDDSDDESIQELIRDEVTKWSQKGVNIIYRHRLVRTGYKAGNLKSAMSCDYVEAYEFVAIFDADFQPNSDFLKLTVPHFKEKPELGLVQARWAFVNKDENLLTRLQNINLCFHFEVEQQVNGVFLNFFGFNGTAGV…	https://www.arabidopsis.org/
NP_001324935.1	NCBI RefSeq	CSLD1	Arabidopsis thaliana	MASSPPKKTLNSQSSSLSRPPQAVKFGRRTSSGRIVSLSRDDDMDVSGDYSGQNDYINYTVLMPPTPDNQPAGSSGSTSESKGDANRGGGGGDGPKMGNKLERRLSVMKSNNKSMLLRSQTGDFDHNRWLFESKGKYGIGNAFWSEEDDTYDGGVSKSDFLDKPWKPLTRKVQIPAKILSPYRLLIVIRLVIVFFFLWWRITNPNEDAMWLWGLSIVCEIWFAFSWILDILPKLNPINRATDLAALHDKFEQPSPSNPTGRSDLPGVDVFVSTADPEKEPPLVTANTLLSILAVDYPIEKLSAYISDDGGAILTFEAMAEAVRFAEYWVPFCRKHDIEPRNPDSYFSIKKDPTKNKKRQDFVKDRRWIKREYDEFKVRINGLPEQIKKRAEQFNMREEL…	https://www.arabidopsis.org/
NP_001318575.1	NCBI RefSeq	CSLD2	Arabidopsis thaliana	MASNKHFDKSRSNLSNNSDIQEPGRPPAGHSVKFAQRTSSGRYINYSRDDLDSELGGQDFMSYTVHIPPTPDNQPMDPSISQKVEEQYVANSMFTGGFKSNTRAHLMHKVIETEPNHPQMAGSKGSSCAIPGCDAKVMSDERGQDLLPCECDFKICRDCFIDAVKTGGGICPGCKEPYKNTHLTDQVDENGQQRPMLPGGGGSKMERRLSMVKSTNKSALMRSQTGDFDHNRWLFETTGTYGYGNAFWTKDGDFGSGKDGDGDGDGMGMEAQDLMSRPWRPLTRKLKIPAGVISPYRLLIFIRIVVLALFLTWRVKHQNPDAVWLWGMSVVCELWFALSWLLDQLPKLCPINRATDLQVLKEKFETPTASNPTGKSDLPGFDVFVSTADPEKEPPLVTA…	https://www.arabidopsis.org/
NP_186955.1	NCBI RefSeq	CSLD3	Arabidopsis thaliana	MASNNHFMNSRSNLSTNSDAAEAERHQQPVSNSVTFARRTPSGRYVNYSRDDLDSELGSVDLTGYSVHIPPTPDNQPMDPSISQKVEEQYVSNSLFTGGFNSVTRAHLMEKVIDTETSHPQMAGAKGSSCAVPGCDVKVMSDERGQDLLPCECDFKICRDCFMDAVKTGGMCPGCKEPYRNTDLADFADNNKQQRPMLPPPAGGSKMDRRLSLMKSTKSGLMRSQTGDFDHNRWLFETSGTYGFGNAFWTKDGNFGSDKDGNGHGMGPQDLMSRPWRPLTRKLQIPAAVISPYRLLILIRIVVLALFLMWRIKHKNPDAIWLWGMSVVCELWFALSWLLDQLPKLCPINRATDLNVLKEKFETPTPSNPTGKSDLPGLDMFVSTADPEKEPPLVTSNTI…	https://www.arabidopsis.org/
NP_195532.1	NCBI RefSeq	CSLD4	Arabidopsis thaliana	MASTPPQTSKKVRNNSGSGQTVKFARRTSSGRYVSLSRDNIELSGELSGDYSNYTVHIPPTPDNQPMATKAEEQYVSNSLFTGGFNSVTRAHLMDKVIDSDVTHPQMAGAKGSSCAMPACDGNVMKDERGKDVMPCECRFKICRDCFMDAQKETGLCPGCKEQYKIGDLDDDTPDYSSGALPLPAPGKDQRGNNNNMSMMKRNQNGEFDHNRWLFETQGTYGYGNAYWPQDEMYGDDMDEGMRGGMVETADKPWRPLSRRIPIPAAIISPYRLLIVIRFVVLCFFLTWRIRNPNEDAIWLWLMSIICELWFGFSWILDQIPKLCPINRSTDLEVLRDKFDMPSPSNPTGRSDLPGIDLFVSTADPEKEPPLVTANTILSILAVDYPVEKVSCYLSDDGG…	https://www.arabidopsis.org/
NP_171773.1	NCBI RefSeq	CSLD5	Arabidopsis thaliana	MVKSAASQSPSPVTITVTPCKGSGDRSLGLTSPIPRASVITNQNSPLSSRATRRTSISSGNRRSNGDEGRYCSMSVEDLTAETTNSECVLSYTVHIPPTPDHQTVFASQESEEDEMLKGNSNQKSFLSGTIFTGGFKSVTRGHVIDCSMDRADPEKKSGQICWLKGCDEKVVHGRCECGFRICRDCYFDCITSGGGNCPGCKEPYRDINDDPETEEEDEEDEAKPLPQMGESKLDKRLSVVKSFKAQNQAGDFDHTRWLFETKGTYGYGNAVWPKDGYGIGSGGGGNGYETPPEFGERSKRPLTRKVSVSAAIISPYRLLIALRLVALGLFLTWRVRHPNREAMWLWGMSTTCELWFALSWLLDQLPKLCPVNRLTDLGVLKERFESPNLRNPKGRSDL…	https://www.arabidopsis.org/
NP_174497.1	NCBI RefSeq	CSLD6	Arabidopsis thaliana	MMDGESPLRHPRISHVSNSGSDFGSSSDYNKYLVQIPPTPDNNPGPASLSIVLLEIDSNQESVPSVSGDIVSGSSGKDNEPDLTDVRINVGEEEEDDTLLSKISYSLTRVVKISPIIIALYRILIVVRVVSLALFLFWRIRNPNNKALWLWLLSVICELWFAFSWLLDQIPKLFPVNHATDIEALKATFETPNPDNPTGKSDLPGIDVFVSTADAEKEPPLVTANTILSILSVDYPVEKLSVYISDDGGSLVTFEAIAEAASFAKIWVPFCRKHKIEPRNPESYFGLKRDPYKDKVRHDFVRERRYVKRAYDEFKVRVNALPHSIRRRSDAFNSKEEIKALEKWKHWKVKVEEDQIKEPRPALVAPKATWMSDGTHWPGTWAVSGPHHSRGDHASVIQV…	https://www.arabidopsis.org/
NP_175981.2	NCBI RefSeq	CSLE1	Arabidopsis thaliana	MVNKDDRIRPVHEADGEPLFETRRRTGRVIAYRFFSASVFVCICLIWFYRIGEIGDNRTVLDRLIWFVMFIVEIWFGLYWVVTQSSRWNPVWRFPFSDRLSRRYGSDLPRLDVFVCTADPVIEPPLLVVNTVLSVTALDYPPEKLAVYLSDDGGSELTFYALTEAAEFAKTWVPFCKKFNVEPTSPAAYLSSKANCLDSAAEEVAKLYREMAARIETAARLGRIPEEARVKYGDGFSQWDADATRRNHGTILQVLVDGREGNTIAIPTLVYLSREKRPQHHHNFKAGAMNALLRVSSKITCGKIILNLDCDMYANNSKSTRDALCILLDEKEGKEIAFVQFPQCFDNVTRNDLYGSMMRVGIDVEFLGLDGNGGPLYIGTGCFHRRDVICGRKYGEEEE…	https://www.arabidopsis.org/
NP_194132.3	NCBI RefSeq	CSLG1	Arabidopsis thaliana	METHRKNSVVGNILHTCHPCRRTIPYRIYAIFHTCGIIALMYHHVHSLVTANNTLITCLLLLSDIVLAFMWATTTSLRLNPVHRTECPEKYAAKPEDFPKLDVFICTADPYKEPPMMVVNTALSVMAYEYPSDKISVYVSDDGGSSLTFFALIEAAKFSKQWLPFCKKNNVQDRSPEVYFSSESHSRSDEAENLKMMYEDMKSRVEHVVESGKVETAFITCDQFRGVFDLWTDKFSRHDHPTIIQVLQNSETDMDNTRKYIMPNLIYVSREKSKVSPHHFKAGALNTLLRVSGVMTNSPIILTLDCDMYSNDPATLVRALCYLTDPEIKSGLGYVQFPQKFLGISKNDIYACENKRLFIINMVGFDGLMGPTHVGTGCFFNRRAFYGPPYMLILPEINE…	https://www.arabidopsis.org/
NP_567692.2	NCBI RefSeq	CSLG2	Arabidopsis thaliana	MEPQRKHSTALHTCHPCRRTIPYRIYAVFHTCGIIALMYHHVHSIVNANNTLITCLLLLSDIVLAFMWATTTSLRLNPIHRTEYPEKYAAKPEDFPKLDVFICTADPYKEPPMMVVNTALSVMAYEYPSHKISVYVSDDGGSSLTLFALMEAAKFSKHWLPFCKNNNVQDRSPEVYFSSKSHSSSDEAENLKMMYEDMKSRVEHVVESGKVETAFIACDQFSCVFDLWTDKFTRHDHPTIIMVLQHNETEMMPNLIYVSREKSKVSPHHFKAGALNTLLRVSAVMTNSPIILTLDCDMYSNNPTTPLHALCYLSDPKINFDLGFVQFPQKFQGVNKNDIYASELKRPFDINTVGFDGLMGPVHMGTGCFFNRRAFYGPPTTLILPEIETFGPNRIADKP…	https://www.arabidopsis.org/
NP_194130.3	NCBI RefSeq	CSLG3	Arabidopsis thaliana	MYQVSLKQFVFLLKIKSTTMEPHRKHSVGDTTLHTCHPCRRTIPYRIYAVFHTCGIIALMYHHVHSLLTANTTLITSLLLLSDIVLAFMWATTTSLRYKPVRRTEYPEKYAAEPEDFPKLDVFICTADPYKEPPMMVVNTALSVMAYEYPSDKISVYVSDDGGSSLTLFALMEAAKFSKHWLPFCKKNNVQDRSPEVYFSSKLRSRSDEAENIKMMYEDMKSRVEHVVESGKVETAFITCDQFRGVFDLWTDKFTRHDHPTIIQVLQNSENDMDDTKKYIMPNLIYVSREKSKVSSHHFKAGALNTLLRVSGVMTNSPIILTLDCDMYSNDPATPVRALCYLTDPKIKTGLGFVQFPQTFQGISKNDIYACAYKRLFEINMIGFDGLMGPNHVGTGCFF…	https://www.arabidopsis.org/
XP_004229303.1	NCBI RefSeq	CESA/CSL	Solanum lycopersicum	MASLTAAPSKKISNKGSSSGQAVKFARRTSSGRYVSMSREDIDMSGELSRDYMNYTVQIPPTPDNQPMDMSIAAKAEEQYVSNSLFTGGFNSVTRAHLMDKIIESEVYHPQMAGSKGSSCSMPACDGKIMKDERGNDVIPCECRFKICRDCYMDAQKDVGLCPGCKEAYKVGDLDDEIPNFSNGALSLPAPDGSKGMIRRNQNGEFDHNKWLFETQGTYGYGNAYWPDDRDGDDGDRGGMPKTMLDTSADIPWKPLSRVLPMSHSLISPYRLLIFIRLVLLVFFLAWRIQHPNPEAMWLYVMSIICEIWFAFSWLVDQMPRMSPVNRSTDLVVLREKFEMPSPSNPLGRSDLPAVDIFVSTADPEKEPPLVTANTVLSILAADYPVEKLTCYVSDDGGT…	Song et al., 2019 (https://doi.org/10.1016/j.gene.2018.11.039)
XP_004229630.1	NCBI RefSeq	CESA/CSL	Solanum lycopersicum	MDPEGDVKGKSLKTLGGQVCQICGDGVGTTVNGEPFVACDVCAFPVCRPCYEYERKDGNQSCPQCKTRYKRHKGSPAISGESVEDGDADDGASDLNYSSENLNEKQKVADRVLSWHATYGRGEETGAPKYDKEVSHNHIPLLTNGTDVSGELSAASPGRYSMASPGPAGGAKHIHPLTYSTDANQSPNIRVVDPVREFGSPGLGNVAWKERVDGWKMKQDKNVVPMTTSQPPSERGVGDIDASTDILGDDSLLNDEARQPLSRKVSIPSSRINPYRMVIVLRLVILCIFLHYRIMNPVPNAIPLWLLSVICEIWFAFSWILDQFPKWLPINRETYLDRLALRYDREGEPSQLAAVDIFVSTVDPLKEPPLVTANTVLSILAVDYPVDKVSCYVSDDGAA…	Song et al., 2019 (https://doi.org/10.1016/j.gene.2018.11.039)
XP_004233024.1	NCBI RefSeq	CESA/CSL	Solanum lycopersicum	MMESGVPICNICGEQVGLANTNGEVFVACHECNYPVCKTCIDYEIKEGRNACLRCATPYDENEQESTNHAIVASHPDTAQDAGVHARTVSFVSTVDSEYHDDTGNPIWKNRVESWKEKKNKKKKNQSKAVVQEAAEVPPEQQMEEKPQLADAAEPLSRIIPVPKSQITPYRIVIIVRLIVLCLFFHYRVTHPVESAYPLWFISVFCEIWFAFSWVLDQFPKWSPINRETYLDRLSARYEREGEPCQLAPVDFFVSTVDPMKEPPLITANTVLSILAVDYPVEKVSCYVSDDGGSMLTFESLAETSDFARKWVPFCKKFSIEPRAPEFYFTQKFDYLKDKVQPSFVKERRAMKREYEEYKVRVNALVAKAQKTPEDGWTMADGTPWPGNNSRDHPGMIQV…	Song et al., 2019 (https://doi.org/10.1016/j.gene.2018.11.039)
XP_004234035.1	NCBI RefSeq	CESA/CSL	Solanum lycopersicum	METLPPLQKVTVDTFSATVTRSHTFIHSIAILFMLYYRLIINLNEIPISFLPYWFLIFVSELILSFLRTLDSAHIFSPVTRYVYPENLPPDDELPAIDVFVCTADPIKEPALGVMNTVLSAMAIDYPPEKVTVYLSDDGGSVTTLCAVREAWRFGEVWIPFCREFGVKRICPETFFQAADDEINGGKDYLLERENIQKEYEEFKERLKKAQENGGTKDTGVQFGPNRDTVIEIIGQRSCGAKNNGKAKLPSLVYVSREKNNSHPHHFKAGALNVLLRVSGIVSNSPYILMLDCDMHSNDPSSARQAMCFHLDPKISPSLAFVQFPQRFRNISKNDIYDSAMRNCFVVRWPGMDGLIGPMLSGTCFYMKRKALYGTAIHKDMDLSELKKYFGSSNEFLYT…	Song et al., 2019 (https://doi.org/10.1016/j.gene.2018.11.039)
XP_004235281.1	NCBI RefSeq	CESA/CSL	Solanum lycopersicum	MKMASKSFKASRSSLSTSSDLPDPQHGKPPLPPHVTFQRRTSSGRYVNYSRDDLDSELSSSDYMNYMVHLPPTPDNQPMDSISQKVEEQYVSSSLFTGGFNSVTRAHLMDKVIESEANHPQMAGAKGSSCAIPGCDAKVMSDERGIDIVPCECDFKICRDCYLDAVKTGDGICPGCKEQYKVTDWEETNGNNRPLPLTGPGGMSRMERRLSIMKSTKSGLIRSHTSEFDHNRWLFETKGTYGYGNAIWPKEGGFVNGKDDDIMEPTELMSKPWRPLTRKLKIPAAILSPYRLLIVIRFVVLGLFLAWRVNHPNNDAVWLWGMSVVCEIWFAFSWILDQLPKLCPINRATDLSVLKDKFETPSPGNPTGRSDLPGVDMFVSTADPEKEPPLVTANTILSI…	Song et al., 2019 (https://doi.org/10.1016/j.gene.2018.11.039)
XP_004237809.1	NCBI RefSeq	CESA/CSL	Solanum lycopersicum	MDTKGRLIAGSHNRNEFVLINADEVGRVTSVKELSGQICQICGDEIEVTVDGETFVACNECAFPVCRPCYEYERREGNQACPQCKTRYKRIKGSQRVDGDDEEDEFDDLDHEFDYDGTPRHLSEAALARLGRGTNYNASGLNTPAEVDPAALNSEIPLLTYGQEDDTISADKHALIIPPFMGRGKKIHPVPYTDSSMSLPPRPMDPKKDLAVYGYGTVAWKERMEDWKKKQNDKLQVVKHGGKGGDNDGDELDDPDLPKMDEGRQPLSRKLPIASSRLSPYRLSILVRLAVLGLFFHYRITHPVNDAYVLWLLSIICEIWFAVSWIFDQLPKWCPIRRETYLDRLSLRYEKEGKPSGLAPVDIFVSTVDPLKEPPLITANTVLSILACDYPVDKVSCYV…	Song et al., 2019 (https://doi.org/10.1016/j.gene.2018.11.039)
XP_004238519.1	NCBI RefSeq	CESA/CSL	Solanum lycopersicum	MEVSAGLVAGSHNRDEIVVIRRDGEFTAKSMQQQSGHICKICGDEVGFTIDGEPFVACNECAFPVCRTCYDYERREGSQLCPQCKTRFKRLKGCPRVHGDEEEDNIDDVENEFSFHNDRVKHDFQSYGFDYFEQHMSSCDSRDQLPLPSVMHMHYHVDTDIDPEKHALVPIGSVEYGGKGVLSLPYHYNTRVPPRSLDPSKDLAVYGYGSIAWKERMESWKQKQEKQQMKKDGEEGEDEFDLSVLNEARQPLSRRLPIPSSQINPYRIIIMIRLVVLGFFFHYRVTHPVNDAYGLWLVSVICEIWFAVSWILDQFPKWLPIDRETYLDRLSLRYEKEGKPCQLSAVDIFVSTVDPLKEPPLVTANTVLSILAVDYPVDKVTCYVSDDGAAMLTFEALSE…	Song et al., 2019 (https://doi.org/10.1016/j.gene.2018.11.039)
XP_004239868.1	NCBI RefSeq	CESA/CSL	Solanum lycopersicum	MATSSNPRKSDPNRPPQAVKFSRRTSSGRVVSLSRDDDLDVPGDNQNDYINYTVMMPPTPDNQPGVDASGDKPDGPGPYGSSRFRTESQRRVSSRGGEDDDGGARGDNTSGLDRRVSVLKSNNNKSMLLRSQTQDFDHNRWLFETKGKYGIGNAFWQQDDDSYDHDTGMSMSDFMDKPWKPLTRKSKVPPEIISPYRLLIVIRLVVLIFFLTWRISNPNPDAMWLWGVSIVCELWFAFSWLLDILPKFNPINRTADLAALKEKFETPSPTNPHGRSDLPGVDVFISTADPDKEPPLVTANTILSILAVEYPVEKISIYISDDGGAIFNFEAMAEAVIFGQLWVPFCRKHNIEPRNPDSYFSQKTDPTKNKKRPDFVKDRRWIKREYDEFKVRINGLPDV…	Song et al., 2019 (https://doi.org/10.1016/j.gene.2018.11.039)
XP_004242614.1	NCBI RefSeq	CESA/CSL	Solanum lycopersicum	MEASAGLVAGSHNRNELVVIHGHEEHKPLKDLSGQVCDICGDEIGLTVDGDLFVACNECGFPVCRPCYEYERREGTQQCPQCKTRYKRLKGSPRVAGDDDEEDIDDIEHEFKVDDDQNKNRNIVETILHGKMTYGRGPEDEDSAQYPPVIAGTRSHPVSGEFPISNHGNGEQMLGSSLHKRIHPYPASESGSARWDDKKEGGWKERMEDWKFQQGHAGQDYDDSADVDMSMVDEARQPLSRKVPIASSKINPYRMVIVARLVILAVFLRYRILNPVHDAIGLWLTSIICEIWFAFSWILDQFPKWFPIDRETYLDRLSLRYEREGEPNMLAPVDVFVSTVDPMKEPPLVTANTILSILAMDYPVDKISCYLSDDGASMCTFEALSETAEFARKWVPFCK…	Song et al., 2019 (https://doi.org/10.1016/j.gene.2018.11.039)
XP_004243487.1	NCBI RefSeq	CESA/CSL	Solanum lycopersicum	MAPKTPSSLPLYEINYRKNYISRGIELFILFLLFSLLAYRFLTLKFHGLQWLLALICESWFTFIWILTVSTKWNQVEPKTYPPRLLERTWNFPAVDIFVTTADPVLEPPLITINTVLSLLAVDYPANKLACYVSDDGASIITYYSLVEASKFAKIWIPFCKKYNISLRAPFRYFSGNSSPPQDGSKEFQQDWIRIKDEYKQLCKKIQDASTQEPETCDFAGDFAVFSNIQPKNHPTIIKVILENKEGVADGLPHLVYISREKRPKHPHQFKAGAMNVLTRVSGVMTNAPFMLNVDCDMYANNPQVILHAMCYFLGAKDEIDCGFVQFPQFFYDGLKEDPYGNQLKVLHEYFGRGIGGIQGPFYQGSGCFHRRKVIYGLSPHEKITAGGLKDEYIKKTYG…	Song et al., 2019 (https://doi.org/10.1016/j.gene.2018.11.039)
XP_004243640.1	NCBI RefSeq	CESA/CSL	Solanum lycopersicum	MKKTMELNKSTVPQPITTVYRLHMFIHSIIMLALIYYRVSNLFKFENILSLQALAWALITFGEFSFILKWFFGQGTRWRPVERDVFPENITCKDSDLPPIDVMVFTANPKKEPIVDVMNTVISAMALDYPTDKLAVYLADDGGCPLSLYAMEQACLFAKLWLPFCRNYGIKTRCPKAFFSPLGDDDRVLKNDDFAAEMKEIKLKYEEFQQKVEHAGESGKINGNVVPDRASLIKVINERENEKSVDDMTKMPLLVYVSRERRFNRLHHFKGGSANALLRVSGIMSNAPYVLVLDCDFFCHDPISARKAMCFHLDPKLSSDLAYVQFPQVFYNVSKSDIYDVKIRQAYKTIWHGMDGIQGPVLSGTGYFLKRKALYTSPGVKEAYLSSPEKHFGRSKRFL…	Song et al., 2019 (https://doi.org/10.1016/j.gene.2018.11.039)
XP_004245031.1	NCBI RefSeq	CESA/CSL	Solanum lycopersicum	MEAGGGMVAGSHKRNELVRIRHDSDSGPKPLKPLNSQICQICGDTVGSTASGDVFIACNECAFPVCRACYEYERKDGNQSCPQCKTRYKRFKGSPRVDGDDDEEDVDDIDNEFNYAQGNSKARQQWQGDDAGLSSSSRHESQQPIPLLTDGQPVSGDFPSATTDTQSVRSMSGPLGPGDKHSSLSYVDPRQPVPVRIVDPSKDLNSYGLGSVDWKERVEGWKLKQEKNLVHSTNRYSEGKGGDIEGTGSNGEELQMADDARQPMSRVVPIPSSHLTPYRVVIILRLIILGFFMQYRLTHPVNDAYPLWLVSVICEVWFALSWLLDQFPKWSPVNRETFLDRLALRHDREGEPSQLAPVDIFVSTVDPLKEPPLITANTVLSILAVDYPVDKVSCYVSDD…	Song et al., 2019 (https://doi.org/10.1016/j.gene.2018.11.039)
XP_004245498.1	NCBI RefSeq	CESA/CSL	Solanum lycopersicum	METTTTTTSTAATTITTTINNGVLHSIEVNPRHHILNRAFALIYLFAILVLFYNHIIKLLNSTNSFITFSISFSILISDIILAFMWTTIQSFRMHPLTRQQYPEKITKNFSNEINNFPPLDIFICTADPYKEPPLNVVNTALSVMAYDYNPIEKISIYVSDDGGSELTLFAFMEAAKFAVYWLPFCRENKIIQRSPDAYFNSNYLQNFETKKIKLMYENMKARIEEVIERGKVDEDYINNEEELQAFTKYWTTLFSRHNHPSIIQVLLESGKDKDITSHGMPNLIYISREKNKSSPHHFKAGALNALLRVSGIMTNAPIILTLDCDMYSNDPSTPQRALCYFLDPTLRPNLAYVQFPQTFHGLNEADIYASEIKGLFFSNPIGMDGLNGPNYVGTGCFF…	Song et al., 2019 (https://doi.org/10.1016/j.gene.2018.11.039)
XP_004245916.1	NCBI RefSeq	CESA/CSL	Solanum lycopersicum	MTSRSFKASDSQQGKPSGVTFARRTSSGRYVNLSRESLDSEISGIEFANYTVHIPPTPDNQPMDPSISQRVEEQYVSNSLFTGGYNSVTRAHLMDKVIESETNHPQMAGAKGSSCAIPGCDGKVMSDERGEDILPCECDFKICRDCYVDAVKTGDGICPGCKESYKSTDLAENAVDPSGRPLTLASNVSMSKMERRLSLMRSGNKSAIIRSHSGLMRSQTGDFDHNKWLFETKGTYGYGNAIWPKDGGLGNDKEDHVGEPSELMNKPWRPLTRKLKIPAGVISPYRLLILIRVVVLGLFLQWRITNPNNDAIWLWYMSIICEVWFAISWLLDQLPKLCPVNRATDLNVLKEKFETPTPTNPTGKSDLPGIDIFVSTADPEKEPPLVTANTILSILAADY…	Song et al., 2019 (https://doi.org/10.1016/j.gene.2018.11.039)
XP_004247387.1	NCBI RefSeq	CESA/CSL	Solanum lycopersicum	MGLIDSQSLSSSPVKITVTSSPTGGCHGLTSPIRRHSLSTNPNSPLSGKGLRGSSGGRYLSMSKESTDEFVAYTVHIPPTPDNRTVVDSQNSPIGVGSSRKSYGYGNPSDGYIKDTIFTGGFNSATKAHVRKSSEDEPMVMKCKTMCQMEGCDEKKAEEKCECGFVICRECYLDCVGIDGGYCPGCKESYKGISDDESDEPRSEAKDQANPLPSRGRGGRMEKNFSLVQSFKNPNQDFDHTRWLFETKGTYGYGNALWPSDGHEFGRGIDRSENPPDFSDRRNRPLTRKVGISAAIISPYRLLMVLRLGALACFLTWRISHPNHDALWLWIMSVVCEVWFAISWLLDQLPKLCPVKRITDLSVLKERFESSGPNLRNPKGLSDLPGIDVFVSTADAEKE…	Song et al., 2019 (https://doi.org/10.1016/j.gene.2018.11.039)
XP_004249009.1	NCBI RefSeq	CESA/CSL	Solanum lycopersicum	MASLTSAPSKKTTRTPGGTNPGGSQGAAGKTGSSSGQTVKFARRTSSGRYVSLSREDLDMSGELSGDYMNYTVQIPPTPDNQPMDTSVAAKAEEQYVSNSLFTGGFNSVTRAHLMDKVIESEVNHPQMAGSKGSSCSMPACDGKIMKDERGNDVIPCECRYKICRDCYMDAQKDTGLCPGCKEAYKVGDLDDEIPNFSNGALSLPAPDGSKGMMRRNQNGEFDHNKWLFETQGTYGYGNAYWPDERDGDDGDGSMPKTMLDTSADIPWKPLSRKLPIPHSIISPYRLLIVIRLIVLGFFLTWRIRHPNPDAMWLWFMSIICEVWFAFSWILDQMPKISPVNRSTDLAVLREKFEMPSPSNPTGRSDLPGVDMFVSTADPEKEPPLVTANTILSILAADY…	Song et al., 2019 (https://doi.org/10.1016/j.gene.2018.11.039)
XP_004250002.1	NCBI RefSeq	CESA/CSL	Solanum lycopersicum	MDAIFSSSQALLNAHSGITNHVGFIWQQTRTPLVVQFLRLILYVCLALSFMLFVERLYMGIVIAFVKLFRRKPEKKYKWEPLKGDLELGNYSYPMVLVQIPMCNEKEVYQLSIGAACNLSWPANRIFIQVLDDSTDPTIKALVEQECRRWASKGVNIKYEIRDNRKGYKAGALREGMKHSYVKLCSHVAIFDADFQPEPDFLERSIPFLVHNPEIGLVQARWEFVNAEECLMTKMQEMSFGYHFTVEQEVGSTAHAFFGFNGTAGVWRMSALIEAGGWKDRTTVEDMDLAVRAGLNGWKFVYVDDLKVKSELPSTFRAYRNQQHRWSCGPANLFRKMAMEIATNKKVSVWKKFYLIYSFFFVRKIIAHVVTFILYCVVIPATIFIPEVQVPRWGTIYIP…	Song et al., 2019 (https://doi.org/10.1016/j.gene.2018.11.039)
XP_004251907.1	NCBI RefSeq	CESA/CSL	Solanum lycopersicum	MEESSSSLHSLKVMYGRKLLNRIFSSVYGFAIIALFYHHLFTLTALPLRGLSIFMLVSDFILAFMWFTSQSFFINPVTRQQFPEKLKQWVDDKDFPAIDVFICTADPFKEPPLTTVNTVLSVLAYDYPTEKLSVYVSDDGGSKLILFALMEAAGFARSWVPYCRENKIEQRCPEEYFRRNHTITCQFQIIENLYMDMKMRIENIVERGEVVDECIIDPQQRQAFSKWTKGFTPKDHPAIIQVLLESDKDKDIKGYSIPNLIYVSREKSTTSLHHFKAGALNALLRVSEAMTNAPIILTLDCDMYSNDPQTPQRVLCYFCDPSIRSKLGYVQFPQQYHGLNDDDLYGGDNVRTFRISPSGLDGLGGPDNCGTGCFFNRRALYGSPSSVTSLEHSRDSHTR…	Song et al., 2019 (https://doi.org/10.1016/j.gene.2018.11.039)
XP_004252570.1	NCBI RefSeq	CESA/CSL	Solanum lycopersicum	MDTKGRLIAGSHNRNEFVLINADEVGRVTSVKELSGQICQICGDELEITVDGEPFVACNECAFPVCRPCYEYERREGNQACPQCKTRYKRIKGSPRVEGDDEEDEFDDLDNEFDPHQTAEAALSARLNVGRGNPNASGYATPSEMDPAALGTEIPLLTYGQEEDGISADKHALIVPPFMSRGKRVHPVADSSMSFPPRPMDPKKDLAVYGYGSVAWKERMEDWKKKQNDKLLMIKHEGGGNNDGDELDPDLPKMDEGRQPLSRKKPIASSKLSPYRLVILLRLVILGLFFHYRIMHPVHDAYGLWLTSIICEIWFAVSWIFDQFPKWVPIQRETYLDRLSLRYEKEGKPSELAHIDVFVSTVDPLKEPPLITANTVLSILAVDYPVDKVSCYVSDDGAA…	Song et al., 2019 (https://doi.org/10.1016/j.gene.2018.11.039)
XP_004253339.1	NCBI RefSeq	CESA/CSL	Solanum lycopersicum	MMDGESPLRHPRISHVSNSGSDFGSSSDYNKYLVQIPPTPDNNPGPASLSIVLLDIDSNQESVPSVSGDIVSGSSGKDNEPDLTDVRINVGEEEEDDTLLSKISYSLTRVVKISPIIIALYRILIVVRVVSLALFLFWRIRNPNNKALWLWLLSVICELWFAFSWLLDQIPKLFPVNHATDIEALKATFETPNPDNPTGKSDLPGIDVFVSTADAEKEPPLVTANTILSILSVDYPVEKLSVYISDDGGSLVTFEAIAEAASFAKIWVPFCRKHKIEPRNPESYFGLKRDPYKDKVRHDFVRERRYVKRAYDEFKVRVNALPHSIRRRSDAFNSKEEIKALEKWKHWKVKVEEDQIKEPRPALVAPKATWMSDGTHWPGTWAVSGPHHSRGDHASVIQG…	Song et al., 2019 (https://doi.org/10.1016/j.gene.2018.11.039)
XP_010313949.1	NCBI RefSeq	CESA/CSL	Solanum lycopersicum	MGKQTLHLPLFESKEAKGKIIYKLFASTIFVGILLIWLYRLINMPSKGESGRLSWICMFLAELCFGFYWIITQSVRWNVIYTYPYKNRLSLRYEGNLPEVDIFVCTADPIMEPPTMVINTILSVMSYNYPTQKLSVYLSDDGGSQYTFYALLEASQFSKYWIPFCKRFNVEPTSPAAYFQHDASNLNSKVFAQEWFSTKKLYEDMKSRIEASIENGSIPNEIKAQHKGFSEWNTKVTKQDHHSIVQILIDGRDHNMIDMEGNRLPTLVYMSREKKPNRPHNFKAGSMNSLIRVSSQISNAPIILNLDCDMYSNDPDAIRESLCFFMDENQGHKVAYVQYPQRYNNATKNDIYGNIARVTHEIELAGLGGYGAALYCGTGCLHRRESLSGRKFSEDQTFE…	Song et al., 2019 (https://doi.org/10.1016/j.gene.2018.11.039)
XP_010324247.1	NCBI RefSeq	CESA/CSL	Solanum lycopersicum	MEKLKYEPLFETKKGKGRLLYRLFATSVFCGIILIWIYRLCNIPNSGENGRYVWIGMLGAELWFSFYWFITQSVRWNRIYRYTFRDRLLMRYENELPRVDVFVCTADPAIEPPDMVINTVLSVLAYNYPPEKLSVYLSDDAGSDLTFYALLEASRFAKHWLPYCKKFNVEPRSPAAYFASLSVSDQSDADFSEMKRLYEEMANKIDVVCKAGTVSDQAKLEYKGFSKWNSYSSKKNHAAILQILIDSRDEETKDTDGVRLPTLIYVAREKHPEHFHNFKAGAMNALLRVSSEISNAPVILNVDCDMYSNNSNAIQDALCFFMDEERSHEIAFVQFPQSFGNATKNEVYGSLRVIDEVEFHGADGYGGPLYTGTGCFHRRDTLYGREYSTEARIDLKSAR…	Song et al., 2019 (https://doi.org/10.1016/j.gene.2018.11.039)
XP_019070595.1	NCBI RefSeq	CESA/CSL	Solanum lycopersicum	MAGRSFKPSDPQQGKPPGVTFARRTSSGRYVNLSRDSLDSEISALEFANYTVHMPPTPDNQPFDPSISQRVEEQYVSNSLFSGGYNSATRAHLMDKVIDSEANHPQMAGTKGSSCAIQGCDGKVMSDGRGDDILPCECDFKICRDCYIDAVKIGDGMCPGCKEPYKNTDLAENDVDPSRQPLSLHSNVGMSKNERMLSLMRSANKSALIRSESGLMRSQTGDFDHNRWLFETKGTYGYGNAIWPKDEVFGNDEDDNIGEHSELLNKPWRPLTRKLQIPAAVLSPYRLLILVRVVVLGLFLQWRISHPNNDAIWLWYMSIVCEIWFAISWLLDQLPKLCPVNRATDLTVLKEKFETPTSTNPTGKSDLPGMDIFVSTADPEKEPPLVTANTILSILAADY…	Song et al., 2019 (https://doi.org/10.1016/j.gene.2018.11.039)
Solyc00g030000.1.1	Phytozome (Tomato genome iTAGv2.3)	CESA/CSL	Solanum lycopersicum	MDRPPYIEVIHDNKESKLPQLVYMSRERRPSSPHRFKAGALNALLRVSGVMSNAPYMLVLDCDMYCNDPSSAKQAMCFHLDHNISTTLSYVQFPQTFYNVSKNDIYDAQSRSAYQNKYQGMDGVGGTVCAGTGYYLKKEALYSTPINQDNMTTLFQKAQLEYKWESQLYQSEESLQEAEEKFGASRKFINSLNHQRNGRENVLCDEMIDEAKALASCTFEENTRWGKEIGYSYNSLLESSYTGYLLHSKGWKSVYLYPKRPCFLGCSTIDMKDALVQLMKWASGLVQVGLSKYSPFTYGLMSKMPLVQNMCYGYFMFSHFLSIPCFLYGIVPPLCFLSGTPLFPKVTSPWFALFTTIFLSSLSQHLYEVMSSGGNLRTWWNEQRIWIIKTVTACLFGCL…	Song et al., 2019 (https://doi.org/10.1016/j.gene.2018.11.039)
Solyc05g016470.1.1	Phytozome (Tomato genome iTAGv2.3)	CESA/CSL	Solanum lycopersicum	MAENGGTRKSASTTSLLKECIYVISCCYEDETKWGKEVLILINHLKFLTLQSCSKCSDCSI	Song et al., 2019 (https://doi.org/10.1016/j.gene.2018.11.039)
Solyc05g053560.3.1	Phytozome (Tomato genome iTAGv2.3)	CESA/CSL	Solanum lycopersicum	MIERFEDKTEWGDRIGWIYGSVTEDVVTGYRMHNRGWRSVYCITKRDAFRGTAPINLTDRLHQVLRWATGSVEIFYSRNNPILASPRLKFLQRIAYFNVGVYPFTSIFLVVYCFIPAFCLFTGQFIVQNLNVFFLSYLLLITVTLVLISLLEVKWSGIALEELWRNEQFWLIGGTSAHFAAVIQGLLKVIAGVEISFTLTSKSAAEDEDDIYADLYVVKWTSLFILPLTIMVVNIMALVIGISRTIYSVIPQWNRLFGGVFFSFWVLSHLYPFAKGLMGRKGRVSTIIYIWSGLIAITVSLLWITLQNNVEGGGNFTI	Song et al., 2019 (https://doi.org/10.1016/j.gene.2018.11.039)
Solyc08g008390.2.1	Phytozome (Tomato genome iTAGv2.3)	CESA/CSL	Solanum lycopersicum	CLPYKKLDVFICTADPYREPPINVANTVLFVLAYDYSTEKFSIYVSDDRGSELTLFALAEAARFGVYCLPFCRENGVVERCPDAYFSSDNYFKNSQSHKIKLMYGNMITRINNVVEKGKVNEEYISYEDEQQAYTKYSSDGFTPHHHPSIIQAQSERSICAFELRPLAAHNELIGDQQIFRK	Song et al., 2019 (https://doi.org/10.1016/j.gene.2018.11.039)
Solyc08g023380.1.1	Phytozome (Tomato genome iTAGv2.3)	CESA/CSL	Solanum lycopersicum	MDRTLRETVIYHPFPLRFDGIDRNDRYANSNSVFFDIYGSVIDDILTGFKIYCHVHRCIYCMSMC	Song et al., 2019 (https://doi.org/10.1016/j.gene.2018.11.039)
Solyc08g082640.2.1	Phytozome (Tomato genome iTAGv2.3)	CESA/CSL	Solanum lycopersicum	METTTTTTSTAATTITTTINNGVLHSIEVNPRHHILNRAFALIYLFAILVLFYNHIIKLLNSTNSFITFSISFSILISDIILAFMWTTIQSFRMHPLTRQQYPEKITKNFSNEINNFPPLDIFICTADPYKEPPLNVVNTALSVMAYDYNPIEKISIYVSDDGGSELTLFAFMEAAKFAVYWLPFCRENKIIQRSPDAYFNSNYLQNFETKKIKLMYENMKARIEEVIERGKVDEDYINNEEELQAFTKYWTTLFSRHNHPSIIQVLLESGKDKDITSHGMPNLIYISREKNKSSPHHFKAGALNALLRVSGIMTNAPIILTLDCDMYSNDPSTPQRALCYFLDPTLRPNLAYVQFPQTFHGLNEADIYASEIKGLFFSNPIGMDGLNGPNYVGTGCFF…	Song et al., 2019 (https://doi.org/10.1016/j.gene.2018.11.039)
Solyc08g082650.2.1	Phytozome (Tomato genome iTAGv2.3)	CESA/CSL	Solanum lycopersicum	METTTSAAAATTNNTRGLHSVVMNPRHHILNRAFALIYLFAILVLFYNHIIKLLNSTNSFITFSISFSILISDLILAFMWTTSQPFRMRPLTRQQYPEKITKNFSNEINNFPPLDIFICTADPYKEPPLDVVNTALSVMAYEYDPIEKISVYVSDDGGSELTLFAFMEAAKFAVYWLPFCRENKIIQRSPDAYFNSNYTQNSETEKIKRDSSYYQGRTFSIIYIISYQI	Song et al., 2019 (https://doi.org/10.1016/j.gene.2018.11.039)
Solyc08g082660.2.1	Phytozome (Tomato genome iTAGv2.3)	CESA/CSL	Solanum lycopersicum	MKRRIEEVIEKGKVDEDYINNEEELQAFTKYWTFGFTRHNHPSIIQVLLESGKDKDITSHGMPNLIYFSREKNKSFPHHFKAGALNALLRISGIMTNAPIILTLDCDMYSNDPSTPQRALCYFLDPTLRPDLAYVQFPQTFHGLNAADIYANEIKPLFITNPMGMDGLNGPNYVGTGCFFRRRAFFGPPSSFEQPEIPELFPDHVVNKPIKAHEILRRAHYVASSNYESGSNWGSKMGFRYGSLVEDYYTGYRLQCEGWKSVFCNPKRPAFLGDKPISLYDVVSQMKRWDVGLLEVALSKYSPLTFGVQSMGLVMAHCYSHYAFSPIWSIPLTLYAFIPQLTLLNGVTIFLKVSDPWFFLYVFMFLGSYGQDCLIFMSNEGTFKRWWSDQRMWMIRGLT…	Song et al., 2019 (https://doi.org/10.1016/j.gene.2018.11.039)
Solyc09g031570.1.1	Phytozome (Tomato genome iTAGv2.3)	CESA/CSL	Solanum lycopersicum	MDLTLRKIVIYHHVAQRVGGIDRNDRYASRNSVFFDLSANLNNQSLHILFTFQYTCVKSIFSFTRIKFI	Song et al., 2019 (https://doi.org/10.1016/j.gene.2018.11.039)
Solyc09g055560.1.1	Phytozome (Tomato genome iTAGv2.3)	CESA/CSL	Solanum lycopersicum	MNKGGEDDEDEFDLSVVTHPVNDAYGLWLVYVICEIWFAVSWILYQFSKWLPIDRETYLDRLSLTAKYSRVRLNVKDGNLCPGNNVRDHPTLIQLRVSVVLTNSPYMLNLDCDYYVKNNKNIREAMCFMTDPMLGNTFCYVHFPHRFDGIERNDWYANRNIVFFDVSANLYNQ	Song et al., 2019 (https://doi.org/10.1016/j.gene.2018.11.039)
Solyc09g072820.3.1	Phytozome (Tomato genome iTAGv2.3)	CESA/CSL	Solanum lycopersicum	IHLILPYCQYPSNPMALARSHSRSELHVFHTGDDQRPPTETSKEFVVSLKKICKICRDEIEVKENGEVFVACGECGFPVCRPCYEYERSEGNQACPHCHTRYKRHKGCPRVVGDDEDDIHDDFEQEFQIKNHHTSPNHHQLENGEYNHNTNGAAAFNQSVIGSVAGKELEDEQKESYGDAEWKERVEKWKNRQEKRGLVNNGGNDQPDEDDDYLLAEARQPLWRKIPLPSSLISPYRIVIILRLVILGFFFHFRILTPAYDAYPLWIISVICEIWFALSWILDQFPKWSPINRETYLDRLTLRFERDGEPNRLAPVDVFVSTVDPLKEPPIITANTVLSILAVDYPVEKVSCYVSDDGASMLLFDSLAETAEFARRWVPFCKKYSVEPRAPDFYFNEKI…	Song et al., 2019 (https://doi.org/10.1016/j.gene.2018.11.039)
Solyc10g038020.2.1	Phytozome (Tomato genome iTAGv2.3)	CESA/CSL	Solanum lycopersicum	MITINNNKTSREVMCFMMDPTLEKTIRYVQFPQRLDGIDMNDPYANRNTVSLMFSSCQVFSRVLPGEGMAYSVGASANYTLHVTLLMLVRSSLGVVCKAFSEAIVEDLRKGGVAG	Song et al., 2019 (https://doi.org/10.1016/j.gene.2018.11.039)
Solyc11g005560.2.1	Phytozome (Tomato genome iTAGv2.3)	CESA/CSL	Solanum lycopersicum	MSLCLSKLMNLEGVLDDYSVVQVESVHELSEQMCQICGDELETSDGELFVACNECAFPVCRLCYEYERREGTQACPQCKTRYKRIKGSPRVEGDEEEDDTDDIEHEFDYGVEILRQGSGPVSFVYGRSGHAGTYEYGSSSRQGSSTDGMEIPLLTYGEEDSQISSNQHALIVPPSNGFGNGIYLNPRTESSVSLLPRPMVPEKDIALYGYGSVSWKDRMEDWKKKQNENLPMVKHQGDGGGSFQYLPMMDEGRQPLSRKLPISSSKINPYRILIILRLTILGLFFHYRILHPVNDATGLWLTSVICEIWFAASWILDQFPKWCPIVRETYLDRLSLRYEKEGKPSELAPIDIFVSTVDPLKEPPLITANTVLSILAVDYPVDKVTCYVSDDGAAMLTFE…	Song et al., 2019 (https://doi.org/10.1016/j.gene.2018.11.039)
Solyc11g050810.1.1	Phytozome (Tomato genome iTAGv2.3)	CESA/CSL	Solanum lycopersicum	MSIPLVAYCTLPVVCLLTGNFIAPKLDNIASLWFLLLFINNFATSILKMRWSGVAIDGWWRNEQFWVIGDVSAHLFAVFEGLLKVLAGVETNFTVTSKSGDDEEYAELYASKWITLLIPPTTLLVINIIGVVAGISNPINNGYDSWGPLFGKLFFAIWVILHLYPLLKGLVGRNLTTPTIIIVWSILLASIFLLLWIRIDPFLAKIDGSHLNCSSSINYMYEIEVLQVKKLKKKLTFSS	Song et al., 2019 (https://doi.org/10.1016/j.gene.2018.11.039)
Solyc11g056590.2.1	Phytozome (Tomato genome iTAGv2.3)	CESA/CSL	Solanum lycopersicum	MQEGTPWTGNNVIDHPRNIQNGGLDTNGKELPRLVYVYGEKKCGFKHHKKAGAMNALMCFMMDPTLEKTIRYVQFPQRLDGIDTNDPYANRNTVSLMGGDGILCRCKCKLYTACDTVNAGETQTFSAATVVATPVDVLTRKQPTQPIFRTVQALSQVAYIKRRSYACQKNT	Song et al., 2019 (https://doi.org/10.1016/j.gene.2018.11.039)
grail3.0072001201	Phytozome (Populus trichocarpa genome v1.1)	CESA/CSL	Populus trichocarpa	MFLPEAQLPAWVVCYVPGIMSILNILPGPRSFPFIVPYLLFENTMSVTKFNAMISGLFRLGSSYEWVVTKKLGRSSEADLVAFAEKESDPLVVETTSLHRSSSESGLDELNKIGTPKKTGKKKRNRLYRKELALALILLTASLRSLLSAQGIHFYFLLFQGISFLVVGLDLIGEQVS*	Suzuki et al., 2006 (https://doi.org/10.1104/pp.106.086678)
eugene3.00031145	Phytozome (Populus trichocarpa genome v1.1)	CESA/CSL	Populus trichocarpa	MGSGERVKPRLSQILIRNTRLDYVYLNIDSCSNDRETPLRAMCYLSDPTTRPQLAYVQFPQIFRGINKSDIYNAEFKPLYASPSSLASPEIPELAPDYHIVDKPAQSQSVLALAHQVASCNYESRSNWGSKVTHRLMLKTFRLSLFMPPYFDLKKIFKRTRIEINY*	Suzuki et al., 2006 (https://doi.org/10.1104/pp.106.086678)
eugene3.133410001	Phytozome (Populus trichocarpa genome v1.1)	CESA/CSL	Populus trichocarpa	MIFLFFLLRKLILPFYSFTLFCIILPLTMFLPEAQLPAWVVCYVPGIMSILNILPGPRSFPFIVPYLLFENTMSVTKFNAMISGLFRLGSSYEWVVTKKLGRSSEADLVAFAEKE*	Suzuki et al., 2006 (https://doi.org/10.1104/pp.106.086678)
eugene3.101520001	Phytozome (Populus trichocarpa genome v1.1)	CESA/CSL	Populus trichocarpa	MKHSYVKQCDYVAIFGPDFKPEPDFLWLTIPFLAHNPEIALVQARWKFCTAGVWTISAENEAGGWKNRTTVLEDMDLAIRGSLKSWKFVYISVLKVTLRACLAMRLNLLLTEF*	Suzuki et al., 2006 (https://doi.org/10.1104/pp.106.086678)
eugene3.00070230	Phytozome (Populus trichocarpa genome v1.1)	CESA/CSL	Populus trichocarpa	MKHSYVKQCDYVAIFGPDFKPEPDFLWLTIPFLAHNPEIALVQARWKFFNSNECLMSRMHDMSLDYHFTVEQEMGSATYTSFLQHS*	Suzuki et al., 2006 (https://doi.org/10.1104/pp.106.086678)
estExt_Genewise1_v1.C_1470065	Phytozome (Populus trichocarpa genome v1.1)	CESA/CSL	Populus trichocarpa	MQLFRLCLPAIITSKMAFWKKANLIFLFFLLRKLILPFYSFTLFCIILPLTMFVPEAELPMWVICYVPVLMSFLNILPTPKSIPFIVPYLLFENTMSVTKFNAMVSGLFQLGSSYEWVVTKKAGRSSESDLLAAAERDSKTMNQAQICRGASETELELLNQLKEQKEANPTPVKKVNKIYRKELALAFLLLTASVRSLLSAQGVHFYFLLFQGVTFLVVGLDLIGEQIS*	Suzuki et al., 2006 (https://doi.org/10.1104/pp.106.086678)
eugene3.10640004	Phytozome (Populus trichocarpa genome v1.1)	CESA/CSL	Populus trichocarpa	MQVYEQSISAVCQMDWPKDRILIQVLDDSNDESIQWLIKAEVAKWNQKGVNIIYRHRLIRTGYKAGNLKSAMGCDYVKDYEFVTIFDADFQPNPDFLKLTVPHFKGNPELGLVQARWAFVNKDENLLTRLQNINLCFHFEVEQQVNGTFLNFFGFNGTAGVWRIKALEESGGWLERTTVEDMDIAVRAHLNGWKFIFLNDVKVLCEVPESYEAYRKQQHRWHSGPMQLFRLCLPAIITSKMAFWKKANLIFLFFLLRKLILPFYSFTLFCIILPLTMFVPEAELPMWVICYVPVLMSFLNILPTPKSIPFIVPYLLFENTMSVTKFNAMVSGLFQLGSSYEWVVTKKAGASETELELLNQLKEQKEANPTPVKKVNKIYRKELALAFLLLTASVRSLLS…	Suzuki et al., 2006 (https://doi.org/10.1104/pp.106.086678)
eugene3.00141389	Phytozome (Populus trichocarpa genome v1.1)	CESA/CSL	Populus trichocarpa	MQVYQQSIAACCIQDWPKERMLIQVLDDSDELDAQLLIKAEVQKWQQRGVHILYRHRLIRTGYKAGNPKSAMSCDYVKDYEFVAIFDADFQPGPDFLKRTIPHFKGKDDLALVQARWAFVNKDENLLTRLQNINLSFHFEVEQQVNGVFINFFGFNGTAGVWRIKALEDCGGWLERTTVEDMDIAVRAHLCGWKFIYLNDVKCLCELPESYEAYKKQQHRWHSGPMQLFRLCFVDILRAKVLKLSPPLAIIYIW*	Suzuki et al., 2006 (https://doi.org/10.1104/pp.106.086678)
eugene3.00141037	Phytozome (Populus trichocarpa genome v1.1)	CESA/CSL	Populus trichocarpa	MSFPIQFFSVFNMQQTSLSLFTWHWRPVSQTVFPENLLEDDKRPTIDVFICTVDPNKESTVAVMSTIYCRPWLWTILPGSFIEACKFARSWLPFCRKYGIKTRCPQFYFF*	Suzuki et al., 2006 (https://doi.org/10.1104/pp.106.086678)
eugene3.151950001	Phytozome (Populus trichocarpa genome v1.1)	CESA/CSL	Populus trichocarpa	MTNAPMILTNVPATPLRALSYYSGPKIRPKDGFVQFPQRFQRINKNDICFFDGLSPAIPELNPNHVVDKSIRSSDILALAHHPSGCNYEKQTNWGYKARYRYGSLVEDYFTGSRLHSEGWRSIFCNPGGCTRFLVGSAKTVDCWCS*	Suzuki et al., 2006 (https://doi.org/10.1104/pp.106.086678)
eugene3.00141028	Phytozome (Populus trichocarpa genome v1.1)	CESA/CSL	Populus trichocarpa	MTQQKRWATGMLEILISRRSPIIATVTPSSNLDSVWPFRIYGSLLGDSSVPEICYAVLPAYCIDHYQLEFPARPRYLSVSFNQVIGATTPFFTAIFAFLITCKKESAEVYCAPLPVVLGTVLASNKYLETGLSIRAWWNNQRMARINTMNAWLFGVISVILKVLRISDTVFEVTLKDQSSNNDGDEGRFTFDASLIFVPGTAVLLLQLTALIMGFQGMQLSVNDGSGLGGILHV*	Suzuki et al., 2006 (https://doi.org/10.1104/pp.106.086678)
eugene3.00012895	Phytozome (Populus trichocarpa genome v1.1)	CESA/CSL	Populus trichocarpa	MVSLGLFLGWRINHPNDDAIWMYNMSIICETWFAFTWLLDQLPKLFPVNRSANLEVLKKSDLPGIDVFVSTADPEKEPPLVTANTILSILAADYPVQKLSCYISDDGGALLTFEAMARAAKFEKMWVPFCRKHDICPRNPESYFNMKRETCKTKLRQDFVREHRHMKREYDEFKIQINALPYIIQRRSDVCNSEEESSCIRHYKESEMESLALSEKVTWMVVDEAILSPWPGTSVVSAPEHSRGDHASIIQVLLEPPAVKLEQGTATDFDNLFDFSEVDSRLPMLVYVSREKRLGYDHNKKAGAMNALLRASAIITNGFEGIDLSDRYANHNTVFFDINLTALDGLQGAVYVGTGCLFRRIALYGFDPPLVAGEKTTEDTDSTEETSNHDILPKIFGHS…	Suzuki et al., 2006 (https://doi.org/10.1104/pp.106.086678)
fgenesh1_pg.C_scaffold_4879000001	Phytozome (Populus trichocarpa genome v1.1)	CESA/CSL	Populus trichocarpa	GKDDLALVQARWAFVNKDENLLTRLQNINLSFHFEVEQQVNGVFINFFGFNGTAGVWRIKALEDCGGWLERTTVEDMDIVVRAHLCGWKFIYLNDVKCLCELPESYEAYKKQQHRWHSGPMQLFRLCFVDILRAKDCGEEDWTYKT*	Suzuki et al., 2006 (https://doi.org/10.1104/pp.106.086678)
fgenesh1_pg.C_scaffold_9577000001	Phytozome (Populus trichocarpa genome v1.1)	CESA/CSL	Populus trichocarpa	MSSRAQNYEFQEWWNKHREFLDKPENTAFLTVEIHSPTVDKGHTRSARQLSWLWLLKFQQLATSLAWLTDGFIDLVRTTNRRIVASKTDSPSDSSISSRLYRIIKYFLFLVILLLCFELITYLKGWHFSPPSVESAEAVVERAYAKWLEIRVNYLAPPLQSLTNLCIILFLIQSVDRIALILGCFWIKFWKLRPVAAAEYVGRENVEDYPMVLVQIPMCNERE	Suzuki et al., 2006 (https://doi.org/10.1104/pp.106.086678)
estExt_fgenesh1_pg_v1.C_39290001	Phytozome (Populus trichocarpa genome v1.1)	CESA/CSL	Populus trichocarpa	MMYESMKVKVGHVLERGTVGDQYITSDHEREAFNKWSNKFTRQDHPAVIQVLLDASKDKDIDGCLMPNLIYISRGKSKASPHHFKAGALNALLRVSGSMTNAPMVLSLDCDFRSNDPQTPLRVLCYLCDPAIPTDFAYVQFPQLFQGINKSDIYNAEYKRLFQINMLGFDGLSGPNHVGTGGFFRRRSFFGSPSSLILPEIPELAPDYVVDKPIQSQSILSLAHRVANCNYENQTDWGSKIGFRYGSLVEDYYTGFRMHCEGWKSAFCNPDRPAFFGDVPNSLIGALDQQKRWSVGLLEVGFSKYSPATYGVRTMGPSMGLAYAQVAFWPLWSIPITAYAFLPQLALLNKVYIFPKVSEPWFFLYAFLFLGAYGQDCLDFILAGGTIQRWWSDQRFWII…	Suzuki et al., 2006 (https://doi.org/10.1104/pp.106.086678)
eugene3.00180589	Phytozome (Populus trichocarpa genome v1.1)	CslC2	Populus trichocarpa	MAPGLGFSDWWGKDRKKGSPVVVKMENPNYSVVEINGPDSAFRPVEKSRGKNAKQVTWVLLLKAHRAVGCVAWLATVFWALLGTIKKRLIFRQGVAVATEKLGKGKLVLKIIRVFLVTSLAILAFEVLAYLKGWRYFESANLHIPSTLDLQGLLHMVFVAWLTFRADYIAPVIQVLSQFCVVLFLIQSVDRLVLCLGCFWIKYKKIKPRIDGDPFKSDDVEAPGYEYPMVLVQIPMCNEREVYEQSISAVCQMDWPKDRILIQVLDDSNDESIQWLIKAEVTKWNQKGVNIIYRHRLIRTGYKAGNLKSAMSCDYVKDYDFVAIFDADFQPNPDFLKLTVPHFKNNPELGLVQARWAFVNKDENLLTRLQNINLCFHFEVEQQVNGAFLNFFGFNGTAG…	Suzuki et al., 2006 (https://doi.org/10.1104/pp.106.086678)
estExt_fgenesh1_pg_v1.C_LG_II1620	Phytozome (Populus trichocarpa genome v1.1)	CslC3	Populus trichocarpa	MAPSFDWWAKDSHKGTPVVVKMENPNWSMVELEGPSEEDFLITDSPSRLGRDKSRNKNAKQLTWVLLLKAHKAAGCLTSIATTMLSLGSAIKRRIHSGRTDTETTDIDRENENPTVKTRFYTSIKIFLWMSVLLLGFEIAAYFKGWHFGAPHLQLQYLLATPFGFKDIFDSLYSRWVLFRVEYLAPPLQFLANACIVLFLIQSIDRLVLCLGCFWIRFKNIKPIPKQDAVADLESGENGFFPMVLVQIPMCNEKEVYQQSIAAVCNLDWPKSKFLIQILDDSDDPTTQLLIKEEVHKWQQEGARILYRHRVIRDGYKAGNLKSAMNCSYVKDYEYVAIFDADFQPTPDFLKKTVPHFKDNEEIGLVQARWSFVNKDENLLTRLQNINLAFHFEVEQQVN…	Suzuki et al., 2006 (https://doi.org/10.1104/pp.106.086678)
estExt_fgenesh1_pg_v1.C_LG_V0619	Phytozome (Populus trichocarpa genome v1.1)	CslC4	Populus trichocarpa	MAPLFDWWAKDSHRGTPVVVKMENPNWSMVELEGPSEEDFLITDSPSRLGRDKSRNKNAKQLTWVLLLKAHKAAGCLTSIATAMVTLGSAIKRRIHSGRTDIETTDIDRENENPTVKTRFYTFIKIFLWLSVLLLGFEVAAYFKGWHFGAPHLQLQYLLAMPFGFQDIFDSLYSRWVLFRVEYLAPPLQFLANACIVLFLVQSIDRLVLCLGCFWIRFKNIKPIPNQDAVADLESGENGFFPMVLVQIPMCNEKEVYQQSIAAVCNLDWPKSKILVQILDDSDDPTTQLLIKEEVNKWQQEGAHILYRHRVIRDGYKAGNLKSAMNCSYVKDYEFVAIFDADFQPTPDFLKRTVPHFKGNEELGLVQARWSFVNKDENLLTRLQNINLAFHFEVEQQVN…	Suzuki et al., 2006 (https://doi.org/10.1104/pp.106.086678)
estExt_fgenesh1_pg_v1.C_LG_II0154	Phytozome (Populus trichocarpa genome v1.1)	CslC5	Populus trichocarpa	MSSQAQNHEFQEWWNKQRGFLDKPDSTAFLTVEIRNPTSDPTVDKGHTRSARQLSWLWLLKFQQLATSLAWLTHGSVSLLRTANRRIATNTTDSPSDSSASSRRLYRIIKLFLFLVILLLCFELVAYFKGWHFSPPSVESAEAAVERVYAKWLEIRASYLAPPLQSLTNVCIVLFLIQSVDRVVLMLGCFWIKFWKLRPVAAVEYDGSESVEDYPMVLVQIPMCNEREVYQQSIAACCVQDWPKERMLIQVLDDSDELDAQLLIKAEVQKWQQRGVHILYRHRLIRTGYKAGNLKSAMSCDYVKDYEFVAIFDADFQPGPDFLKKTIPHFKGKDDLALVQTRWAFVNKDENLLTRLQNINLSFHFEVEQQVNGVFINFFGFNGTAGVWRIKALEECGGW…	Suzuki et al., 2006 (https://doi.org/10.1104/pp.106.086678)
eugene3.13980001	Phytozome (Populus trichocarpa genome v1.1)	CesA1	Populus trichocarpa	MEANAGMVAGSYRRNELVRIRHDSDSAPKPLKNLNGQTCQICGDNVGVTENGDIFVACNECAFPVCRPCYEYERKDGTQSCPQCKTRYRRHKGSPRVDGDEDEDDVDDLENEFNYAQGIGKARRQWQGEDIELSSSSRHESQPIPLLTNGQPVSGEIPCATPDNQSVRTTSGPLGPAERNVNSSPYIDPRQPVHVRIVDPSKDLNSYGLGNVDWKERVEGWKLKQDKNIMQMTNRYPEGKGDIEGTGSNGDELQMADDARQPLSRVVPISSSHLTPYRVVIILRLIILGFFLQYRVTHPVKDAYGLWLTSVICEIWFALSWLLDQFPKWMPINRETYLDRLALRYDRDGEPSQLAPIDIFVSTVDPLKEPPIVTANTVLSILAVDYPVDKVSCYVSDDG…	Suzuki et al., 2006 (https://doi.org/10.1104/pp.106.086678)
estExt_fgenesh1_pg_v1.C_LG_XVIII0392	Phytozome (Populus trichocarpa genome v1.1)	CesA10	Populus trichocarpa	MEANAGMVAGSYRRNELVRIRHDSDSGPKPLKNLNGQTCQICGDNVGVTENGDIFVACNECAFPVCRPCYEYERKDGTQSCPQCKTRYRRHKGSPRVDGDEDEDGVDDLENEFNYAQGIGNAKHQWQGDDIELSSSSRHESQPIPLLTNGQPVSGEIPCATPDNQSVRTTSGPLGPAERNVHSSPYIDPRQPVHVRIVDPSKDLNSYGLGNVDWKERVEGWKLKQDKNMMQMTNRYSEGKGDMEGTGSNGDELQMADDARQPMSRVVPISSSYLTPYRVVIILRLIILGFFLQYRVTHPVKDAYGLWLTSVICEIWFALSWLLDQFPKWMPINRETYLDRLALRYDREGEPSQLAPIDIFVSTVDPMKEPPLVTANTVLSILAVDYPVDKVSCYVSDDG…	Suzuki et al., 2006 (https://doi.org/10.1104/pp.106.086678)
fgenesh1_pm.C_LG_VI000759	Phytozome (Populus trichocarpa genome v1.1)	CesA11	Populus trichocarpa	MEANAGMVAGSYRRNELVRIRHDSDSAPKPLKNLNGQTCQICGDNVGVTENGDIFVACNECAFPVCRPCYEYERKDGTQSCPQCKTRYRRHKGSPRVDGDEDEDDVDDLENEFNYAQGIGKARRQWQGEDIELSSSSRHESQPIPLLTNGQPVSGEIPCATPDNQSVRTTSGPLGPAERNVNSSPYIDPRQPVHVRIVDPSKDLNSYGLGNVDWKERVEGWKLKQDKNIMQMTNRYPEGKGDIEGTGSNGDELQMADDARQPLSRVVPISSSHLTPYRVVIILRLIILGFFLQYRVTHPVKDAYGLWLTSVICEIWFALSWLLDQFPKWMPINRETYLDRLALRYDRDGEPSQLAPIDIFVSTVDPLKEPPIVTANTVLSILAVDYPVDKVSCYVSDDG…	Suzuki et al., 2006 (https://doi.org/10.1104/pp.106.086678)
eugene3.00060479	Phytozome (Populus trichocarpa genome v1.1)	CesA12	Populus trichocarpa	MDLEGDATGPKKIQVCQICSDDIDKTVDGEPFVACHVCSFPVCRPCYEYERKDGNQSCPQCKTKYKRHKGSPPIQGEDANSDEVENKSNHHTSGVQDEKQKIERMMAWDSSSGRKEHLATTNYDRDVSLNHIPYLAGRRSVSGDLSAASPERYSLASPESGIRATMRDPTRDSGSLGFGNVAWRERIDGWKMKPEKNTAPMSVSNAPSEGRGGGDFDASTDVLMDDSLLNDEARQPLSRKVSIPSSRINPYRMVIVLRLVVLCIFLHYRLTNPVRDAYALWLISVICEIWFAISWILDQFPKWLPVNRETYLDRLSLRYEKEGEPSQLAAVDIFVSTVDPLKEPPLVTANTVLSILAVDYPVDKVSCYVSDDGAAMLTFEAISETSEFARKWVPFCKKY…	Suzuki et al., 2006 (https://doi.org/10.1104/pp.106.086678)
estExt_fgenesh1_pg_v1.C_LG_IX0974	Phytozome (Populus trichocarpa genome v1.1)	CesA13	Populus trichocarpa	MESEGETGVKPMTSIVGQVCQICSDSVGKTVDGEPFVACDVCAFPVCRPCYEYERKDGNQSCPQCKTRYRRHKGSPAILGDREEDGDADDGAIDFNYSSENQNQKQKIAERMLSWQMTFGRGEDLGAPNYDKEVSHNHIPLITNGHEVSGELSAASPEHISMASPGAAGGKHIPYASDVHQSSNGRVVDPVREFGSPGLGNVAWKERVDGWKMKQDKNVVPMSTGHAPSERGVGDIDAATDVLVDDSLLNDEARQPLSRKVSIPSSRINPYRMVIVLRLIILCIFLHYRITNPVPNAYALWLISVICEIWFAISWILDQFPKWLPVNRETYLDRLALRYEHEGEPSQLAAVDIFVSTVDPLKEPPLVTANTVLSILAVDYPIDKVSCYVSDDGAAMLTF…	Suzuki et al., 2006 (https://doi.org/10.1104/pp.106.086678)
eugene3.00160483	Phytozome (Populus trichocarpa genome v1.1)	CesA14	Populus trichocarpa	MNLLLTLGVLLVVQPKKIQVCQICSDDIGKTIDGEPFVACHVCAFPVCRPCYEYERKDGNQSCPQCKTKYKRHKGSPPIQGEEMGDADSEDVGNKSNHHISGVQDEKQKIERMLGWDSSSGRKEHLATTNYDKDGSLNHIPYLAGRRSVSGDLSAASPERYSMASPESGIRANIRVVDPTRDSGSLGFGNVAWRERIDGWKMKPEKNTAPMSVSNAPSEGRGGGDFDASTDVLMDDSLLNDEARQPLSRKVSIPSSRINPYRMVIVLRLVVLCIFLHYRLTNPVRNAYALWLISVICEIWFAISWILDQFPKWLPVNRETYLDRLSLRYEKEGEPSQLAAVDIFVSTVDPLKEPPLVTANTVLSILAVDYPVDKVSCYVSDDGAAMLTFETMSETSEFA…	Suzuki et al., 2006 (https://doi.org/10.1104/pp.106.086678)
fgenesh1_pm.C_LG_XIII000065	Phytozome (Populus trichocarpa genome v1.1)	CesA15	Populus trichocarpa	MEVSAGLVAGSHNRNELVVIRRDGESAPRSLERVSRQICQICGDDVGLTVDGELFVACNECAFPICRTCYEYERREGNQVCPQCKTRFKRLKGCARVHGDEEEDGIDDLENEFNFDGRNSNRHDMQHHGGLGGPESMRHYDPDLPHDLHHPLPQVPLLTNGQMVDDIPPEQHALVPSYMAPIGGSGKRIHPLPFSDSAVPVQPRSMDPSKDLAAYGYGSIAWKERMESWKQKQDNLQMMKSENGDYDGDDPDLPLMDEARQPLSRKTPLPSSQINPYRMIIIVRLVVVGFFFHYRVTHPVNDAFALWLISVICEIWFAVSWILDQFPKWLPIDRETYLDRLSLRYEKEGQASQLCPVDIYVSTVDPLKEPPLVTANTVLSILAVDYPVDKVSCYVSDDG…	Suzuki et al., 2006 (https://doi.org/10.1104/pp.106.086678)
fgenesh1_pg.C_scaffold_133000011	Phytozome (Populus trichocarpa genome v1.1)	CesA16	Populus trichocarpa	MEVSAGLVAGSHNRNELVVIRRDGEFAPRSLERVSRQICHICGDDVGLTVDGELFVACNECAFPICRTCYEYERKEGNQVCPQCKTRFKRLKGCARVHGDDEEDGTDDLENEFNFDGRNSNRHDMQHHGGPESMLHYDPDLPHDLHHPLPRVPLLTNGQMVDDIPPEQHALVPSYMAPVGGDGKRIHPLPFSDSSLPAQPRSLDPSKDLAAYGYGSIAWKERMESWKQKQDKLQIMKRENGDYDDDDPDLPLMDEARQPLSRKMPIPSSQINPYRMIIIIRLVVLGFFFHYRVTHPVNDAFALWLISVICEIWFAVSWILDQFPKWLPIDRETYLDRLSLRYEKEGQPSQLSPVDIYVSTVDPLKEPPLVTANTVLSILAVDYPVDKISCYVSDDGAAM…	Suzuki et al., 2006 (https://doi.org/10.1104/pp.106.086678)
eugene3.00180941	Phytozome (Populus trichocarpa genome v1.1)	CesA17	Populus trichocarpa	MEASAGLVAGSHNRNELVVIHGHEEHKPLKNLDGQVCEICGDEIGVTVDGDLFVACNECGFPVCRPCYEYERREGTQNCPQCKTRYKRLKGSPRVEGDDEEDDVDDIEHEFIIEDEQDKNKHLTEAMLHGKMTYGRGHDDEENSQFPPVITGIRSRPVSGEFSIGSHGEQMLSSSLHKRVHPYPVSEPGSARWDEKKEGGWKERMDEWKMQQGNLGPEQDDDAEAAMLEDARQPLSRKVPIASSKINPYRMVIVARLIILAVFLRYRILHPVHDAIGLWLTSIVCEIWFAISWILDQFPKWLPIDRETYLDRLSLRYEKEGEPNMLAPVDIFVSTVDPMKEPPLVTGNTLLSILAMDYPVEKISCYLSDDGASMCTFEAMSETAEFARKWVPFCKKFNI…	Suzuki et al., 2006 (https://doi.org/10.1104/pp.106.086678)
eugene3.00040363	Phytozome (Populus trichocarpa genome v1.1)	CesA18	Populus trichocarpa	MMESGAPICHTCGEQVGHDANGELFVACHECNYPMCKSCFEFEIKEGRKVCLRCGSPYDEFETFIVVHIPENPFHLLVTHLFIYYSYANLCLLSPENLLDDVEKKGSGNQSTMASHLNDSQDVGIHARHISSVSTVDSEMNDEYGNPIWKNRVESWKDKKNKKKKSSPKTETEPAQVPPEQQMEDKPSAAASEPLSIVYPIPRNKLTPYRAVIIMRLVILGLFFHYRITNPVDSAFGLWLTSVICEIWFAFSWVLDQFPKWNPVNRETYIERLSARYEREGEPSQLAGVDFFVSTVDPLKEPPLITANTVLSILAVDYPVDKVSCYVSDDGAAMLSFESLVETAEFARKWVPFCKKYTIEPRAPEFYFSLKIDYLKDKVQPSFVKERRAMKRDYEEYKV…	Suzuki et al., 2006 (https://doi.org/10.1104/pp.106.086678)
eugene3.00020623	Phytozome (Populus trichocarpa genome v1.1)	CesA2	Populus trichocarpa	METKGRLIAGSHNRNEFVLINADEIARVTSVKELSGQICKICGDEIEVTVDGEPFVACNECAFPVCRPCYEYERREGNQACPQCRTRYKRIKGSPRVDGDEEEEDTDDLENEFDIGVNDRRDPRHVAEALLSARLNTGRGSQAHVSGFATPSEFDSASVAPEIPLLTYGEEDVGISSDKHALIVPPFHGKRIHPMPFSDSSIPLPPRPMDPKKDLAVYGYGTVAWKERMEEWKKKQSDKLQVVKHQGGKGGENNGGDELDDPDLPMMDEGRQPLSRKLPISSSKISPYRLIIILRLVILGLFFHYRILHPVNDAYGLWLTSVICEIWFAVSWILDQFPKWYPIERETYLDRLSLRYEKEGKPSELASVDVFVSTVDPMKEPPLITANTVLSILAVDYPV…	Suzuki et al., 2006 (https://doi.org/10.1104/pp.106.086678)
estExt_fgenesh1_pg_v1.C_LG_I1887	Phytozome (Populus trichocarpa genome v1.1)	CesA3	Populus trichocarpa	MESEGETGAKPMKSTGGQVCQICGDNVGKTADGEPFVACDVCAFPVCRPCYEYERKDGNQSCPQCKTRYKRLNGSPAILGDREEDGDADDGASDFNYSSENQNQKQRIAERMLSWQMTYGRGEDSGAPNYDKEVSHNHIPLLTNGHEVSGELSAASPEHVSMASPGAGAGGGKRIPYASDVHQSSNVRVVDPVREFGSPGLGNVAWKERVDGWKMKQDKTVVPMSTGHAPSERGAGDIDAATDVLVDDSLLNDEARQPLSRKVSIPSSRINPYRMVIVLRLVILCIFLHYRITNPVRNAYALWLISVICEIWFAISWILDQFPKWLPVNRETYLDRLALRYDNEGEPSQLAAVDIFVSTVDPLKEPPLVTANTVLSILAVDYPIDKVSCYVSDDGAAML…	Suzuki et al., 2006 (https://doi.org/10.1104/pp.106.086678)
estExt_fgenesh1_pg_v1.C_LG_II0056	Phytozome (Populus trichocarpa genome v1.1)	CesA4	Populus trichocarpa	MAGLVTGSSQTLHAKDELRPPTRQSATSKKCRVCGDEIGVKEDGEVFVACHVCGFPVCRPCYEYERSEGNQSCPQCNTRYKRHKGCPRVPGDNDDEDANFDDFEDEFQIKHHDHDESNQKNVFSHTEIEHYNEQEMQPIRPAFSSAGSVAGKDLEGEKEGYSNAEWQERVEKWKVRQEKRGLVSKDDGGNDQGEEDEYLMAEARQPLWRKIPIPSSRINPYRIVIVLRLIILCFFFRFRILTPAYDAYALWLISVICEVWFGLSWILDQFPKWNPIERETYLDRLSMRFEREGEPNRLGPVDVFVSTVDPLKEPPIITANTVLSILSVDYPVDKVSCYVSDDGASMLLFDSLAETAEFARRWVPFCKKHNIEPRAPEFYFTQKIDYLKDKVHPNFVKER…	Suzuki et al., 2006 (https://doi.org/10.1104/pp.106.086678)
estExt_Genewise1_v1.C_LG_V0360	Phytozome (Populus trichocarpa genome v1.1)	CesA5	Populus trichocarpa	METKGRLIAGSHNRNEFVLINADEIARVTSVKELSGQICKICGDEIEITVDGEPFVACNECAFPVCRPCYEYERREGNQACPQCRTRYKRIKGSPRVDGDEEEEDTDDLENEFDIGINDRRDPHQVAEALLAARLNTGRGSQSNVSGFATPSEFDSASVVPEIPLLTYGEEDVGISSDKHALIIPPFRGKRIHPMPFPDSSMSLPPRPMDPNKDLAVYGYGTVAWKERMEEWRKKQSDKLQVVKHQGGKGGENNGGDELDDPDLPMMDEGRQPLSRKLPISSSKISPYRLIIILRLVILSLFFHYRILHPVNDAYGLWLTSVICEIWFAISWILDQFPKWFPIERETYLDRLSLRYEKEGKPSELASVDVFVSTVDPMKEPPLITANTVLSILAVDYPV…	Suzuki et al., 2006 (https://doi.org/10.1104/pp.106.086678)
fgenesh1_pg.C_LG_V000269	Phytozome (Populus trichocarpa genome v1.1)	CesA6	Populus trichocarpa	MNTGGRLIAGSHNRNEFVLINADENARIKSVKELSGQVCQICGDEIEITVDGEPFVACNECAFPVCRPCYEYERREGNQACPQCKTRYKRLKGSPRVEGDEEEDDTDDLEHEFDYGNLDGLSPEQVAEAMLSSRINTGRASHSNTYGIPTQGELDSSPLSSKIPLLTYGEEDAEISSDRHALIVPPHMSHGNRVHPTSFSDPSIPSQPRPMVPKKDIAVYGYGSVAWKDRMEDWKKRQNDKLQVVKHEGGYDGGNFEGDELDDPDLPMMDEGRQPLSRKLPIPSSKINPYRMIIILRLVILGIFFHYRILHPVNDAYGLWLTSVICEIWFGVSWILDQFPKWYPIERETYLDRLSLRYEKEGKPSELASVDIFVSTVDPMKEPPLITANTVLSILAVDY…	Suzuki et al., 2006 (https://doi.org/10.1104/pp.106.086678)
estExt_Genewise1_v1.C_LG_VI2190	Phytozome (Populus trichocarpa genome v1.1)	CesA7	Populus trichocarpa	MEASAGLVAGSHNRNELVVIHGHEEHKPLKNLDGQVCEICGDEIGLTVDGDLFVACNECGFPACRPCYEYERREGTQNCPQCKTRYKRLKGSPRVEGDDDEDDLDDIEHEFIIEDEQDKNKYLTEAMLHGKMTYGRGHDDEENSHFPPVITGVRSRPVSGEFPIGSHGEQMLSSSLHKRVHPYPVSEPEGGWKERMDDWKMQQGNLGPEQEDDAEAAMLDEARQPLSRKVPIASSKINPYRMVIVARLIILAFFLRYRILHPVHDAIGLWLTSIVCEIWFAISWILDQFPKWLPIDRETYLDRLSLRYEREGEPNMLAPADIFVSTVDPMKEPPLVTGNTILSILAMDYPVEKISCYLSDDGASMCTFEAMSETAEFARKWVPFCKKYSIEPRAPEFYF…	Suzuki et al., 2006 (https://doi.org/10.1104/pp.106.086678)
eugene3.00110696	Phytozome (Populus trichocarpa genome v1.1)	CesA8	Populus trichocarpa	MMESGAPLCHSCGDQVGHDANGDLFVACHECNYHMCKSCFEYEIKEGRKVCLRCGSPYDENLLDDVEKKGSGNQSTMASHLNNSQDVGIHARHISSVSTVDSEMNDEYGNPIWKNRVESWKDKKNKKKKSNTKPETEPAQVPPEQQMEEKPSAEASEPLSIVYPIPRNKLTPYRAVIIMRLIILGLFFHYRITNPVDSAFGLWLTSVICEIWFAFSWVLDQFPKWNPVNREAFIDRLSARYEREGEPSQLAAVDFFVSTVDPLKEPPLITANTVLSILAVDYPVDKVSCYVSDDGAAMLTFESLVETAEFARKWVPFCKKFSIEPRAPEFYFSQKIDYLKDKVQPSFVKERRAMKRDYEEYKVRVNALVAKAQKTPDEGWTMQDGTPWPGNNTRDHPGM…	Suzuki et al., 2006 (https://doi.org/10.1104/pp.106.086678)
estExt_fgenesh1_pg_v1.C_LG_VII0642	Phytozome (Populus trichocarpa genome v1.1)	CesA9	Populus trichocarpa	MNTGGRLIAGSHNRNEFVLINADENARIKSVQELSGQVCHICGDEIEITVDGEPFVACNECAFPVCRPCYEYERREGNQACPQCKTRYKRLKGSPRVEGDEEEDDIDDLEHEFDYGNFDGLSPEQVAEAMLSSRMNTGRASHSNISGIPTHGELDSSPLNSKIPLLTYGEEDTEISSDRHALIVPPSHGNRFHPISFPDPSIPLAQPRPMVPKKDIAVYGYGSVAWKDRMEDWKKRQNDKLQVVKHEGGHDNGNFEGDELDDPDLPMMDEGRQPLSRKLPIPSSKINPYRMIIILRLVVVGLFFHYRILHPVNDAYGLWLTSVICEIWFAVSWILDQFPKWYPIERETYLDRLSLRYEKEGKPSELASVDVFVSTVDPMKEPPLITANTVLSILAVDYP…	Suzuki et al., 2006 (https://doi.org/10.1104/pp.106.086678)
estExt_fgenesh1_pm_v1.C_LG_VIII0768	Phytozome (Populus trichocarpa genome v1.1)	CslA1	Populus trichocarpa	MFPAGRDGVTGQIGLIWQVIIEPLIVPVLKLLVVVCLGMSIMLFIERVYMGVVIVFVKLFGKKPNKRYKWEPIKDDIELGNSAYPMVLVQVPMYNEKEVYQLSIGAACGLSWPSDRIIIQVLDDSTDPAIKSMVEVECQRWASKGINIKYEIRDNRNGYKAGALKEGMKHSYVKQCDYVAIFDADFQPEPDFLWRTIPFLAHNPEIALVQARWKFVNSDECLMTRMQEMSLDYHFTVEQEVGSATYAFFGFNGTAGVWRISAVNEAGGWKARTTVEDMDLAVRASLKGWKFVYVGDLKVKNELPSTFKAYRYQQHRWSCGPANLFRKMAIEIVKNKKVSLWKKCYVIYSFFFVRKIVAHIVTFLFYCVVLPATVLVPEVTVPKWGAVYIPSVVTLLNAV…	Suzuki et al., 2006 (https://doi.org/10.1104/pp.106.086678)
estExt_fgenesh1_pm_v1.C_LG_X0768	Phytozome (Populus trichocarpa genome v1.1)	CslA2	Populus trichocarpa	MDRVSSASNIFPTGRDDITGQFGLIWQVLKEPLIVPALKLLVVVCLGMSIMLFIERVYMGIVIVFVKLFGKKPNKMYKWEPMKDDIEVGNSAYPMVLVQIPMYNEKEVYQLSIGAACGLSWPSDRIIIQVLDDSTDPAIKSLVELECQRWASKGINIKYEIRDNRKGYKAGALKEGMKHSYVKQCDYVAIFDADFQPEPNYLWRTIPFLVHNPEIALVQARWKFVNSDECLMTRMQEMSLDYHFTVEQEVGSATYAFFGFNGTAGVWRISAVNEAGGWKDRTTVEDMDLAVRASLKGWKFVYVGDLKVKNELPSTFKAYRYQQHRWSCGPANLFKKMAIEIIKNKKVSLWKKCYVIYSFFFVRKIVAHIVTFVFYCVVLPSTVLVPEVSVPKWGAVYIP…	Suzuki et al., 2006 (https://doi.org/10.1104/pp.106.086678)
eugene3.00280295	Phytozome (Populus trichocarpa genome v1.1)	CslA3	Populus trichocarpa	MERLTSTQMIPDAFQGARDDVTMQFAMIWGQIKAPLIVPLLRLAVAICLIMSLMLFIERVYMGIVIVLVKLFGRKPDRRYKWEPMKDDVEAGNSTYPMVLVQIPMYNEREVYQLSIGAACGLSWPSDRIIIQVLDDSTDPTIKDMVELECQRWASKGINIKYEIRDSRNGYKSGALKEGMKRSYVKSCDYVAIFDADFQPEPDFLRRTIPFLVHNPELGLVQTRWKFVNADECLMTRMQEMSLDYHFTVEQEVGSSTYAFFGFNGTAGVWRIAALNEAGGWKDRTTVEDMDLAVRASLKGWEFLYLSSVKVKNELPSTLKAYRYQQHRWSCGPANLFRKMFMEIITNKAMTSWKKVHVIYSFFLVRKIVAHLVTFIFYCVVLPATVLVPEVEVPKWGAV…	Suzuki et al., 2006 (https://doi.org/10.1104/pp.106.086678)
eugene3.00660037	Phytozome (Populus trichocarpa genome v1.1)	CslA4	Populus trichocarpa	MGEVSQKIMIPESFQFQVSSYDISGQLKLIWELIKAPLIVPLLTLGVYISLAMSLMLLMERVYMGIVIILVKLFWKKPEKRYKWEPMQDDIESGNLNFPVVLVQIPMFNEKEVYKLSIGAASNLSWPADRLVIQVLDDSTDPAIKQMVELECQRWASKGINIRYQIRENRTGYKAGALKEGLKRSYVKHCEYVCIFDADFQPEPDFLRRAIPFLVHNPDVALVQARWRFVNADECLLTRMQEMSLDYHFTVEQEVGSATHAFFGFNGTAGVWRIAAINDAGGWKDRTTVEDMDLAVRASLRGWKFVYLGDLHVKSELPSTFKAFRFQQHRWSCGPANLFRKMVMEIVRNKRVNFWKKVYVIYSFFFVRKIIAHMVTFCFYCVVLPLTILVPEVKVPIWG…	Suzuki et al., 2006 (https://doi.org/10.1104/pp.106.086678)
eugene3.00090200	Phytozome (Populus trichocarpa genome v1.1)	CslA5	Populus trichocarpa	MAEVSPKVMIPESFQFQVSSSDIAGQLTLIWELLKAPLIVPLLTLGVYICLAMSLMLFMERVYMGIVIILVKLFWKKPDKRYKWEPMQDDLESGNLNFPVVLVQIPMFNEREVYKLSIGAASNLSWPADRLVIQVLDDSTDPAIKQMVELECQRWASKGINIRYQIRENRTGYKAGALKEGLKRSYVKHCEYVCIFDADFQPEPDYLRRAIPFLIHNPEIALVQGRWRFVNADECLLTRMQEMSLDYHFTVEQEVGSATHAFFGFNGTAGVWRIAAINEAGGWKDRTTVEDMDLAVRASLRGWKFLYLGDLQVKSELPSTFKAFRFQQHRWSCGPANLFRKMVMEIVRNKKVRFWKKVYVIYSFFFVRKIIAHMVTFSFYCVVLPLTILVPEVKVPIWG…	Suzuki et al., 2006 (https://doi.org/10.1104/pp.106.086678)
eugene3.00141027	Phytozome (Populus trichocarpa genome v1.1)	CslB1	Populus trichocarpa	MANAISPPNLFQKVVLKYPIHRAFDITIFFLLVSLLVYRLLYLSNHGFAWVLALLCESCFTFIWVVTVSCKWNPVEYKTYPERLSQKAQDLPPVDMFVTSADPVLEPSILTVNTVISLLAVDYPADKLACYVSDDGCSPITYYSLVEASKFAKIWVPFCKKYNIQTRAPFRYFSSELILTGSCNSLEFQQEYNKMKDEYEELASKIKDAVEKSMEWDQIGDFAIFSNIERKNHPTIIKVIRENEAGLSDALPHLIYISREKRPKHPNRYKAGAMNVLTRVSGLITNAPFMLNVDCDMFVNNPQIFLHAMCLLLGSKNERESGFVQCPQYFYDGLKDDPFGNQFVVGHKFMGNGVAGIQGPFYGGTGCFHRRKVIYGSCPDDIGNQAKRLTPVHGGLSYK…	Suzuki et al., 2006 (https://doi.org/10.1104/pp.106.086678)
estExt_fgenesh1_pm_v1.C_LG_II0205	Phytozome (Populus trichocarpa genome v1.1)	CslB2	Populus trichocarpa	MAKAISSPNLYDKVALKYPIHRAFDITILVLLISLLVYRLLYISNHGFAWLLALLCETCFTFTWVLTVSSKWNPVEYKTYPERLSQKIQELPPVDIFVTTADPVLEPPILTVNTVISLLAVDYPADKLACYVSDDGCSPTTYYSLVEASKFAKLWAPFCKKHNIQVRAPFRYFSSEVPLNNSSEFQQEYNKMKDEYEELASKINDADKKSIERNLSGDFAAFSNIEGKNHPAIIKVVWENKAGISDELPHLIYISREKRPKHPHHYKAGAMNVLTRVSGMMTNAPFMLNLDCDMFVNNPKIVCHAMCLLLGSRNEMESGFVQFPQYFYDGLKDDPYGNQFEVWHKYIGNGIVGIQGPFYGGTGCFHRRKVIYGSCPPVATSFLLLKIFGNSKEFVRSAA…	Suzuki et al., 2006 (https://doi.org/10.1104/pp.106.086678)
fgenesh1_pg.C_LG_VI001999	Phytozome (Populus trichocarpa genome v1.1)	CslC1	Populus trichocarpa	MAPRLDFSDWWGKDSKEGTPVVVKMENPNYSVVEINGPDSAFRPVEKSRGKNAKQVTWVLLLKAHRAVGCVAWLATVFWALLGTIKKRLIFRQGVAVATEKLGKGKMVLKIIRVFLVASLAILAFEVVAYLKGWRYFESANLHIPRTLDLQGWLHVVYVAWLTFRADYIAPLIQALSQFCVVLFLIQSVDRLILCLGCFWIKYKKIKPRIEVDPFKSDDVEASGYEYPMVLVQIPMCNEREVYEQSISAVCQMDWPKDRILIQVLDDSNDESIQWLIKAEVAKWNQKGVNIIYRHRLIRTGYKAGNLKSAMGCDYVKDYEFVTIFDADFQPNPDFLKLTVPHFKGNPELGLVQARWAFVNKDENLLTRLQNINLCFHFEVEQQVNGTFLNFFGFNGTAG…	Suzuki et al., 2006 (https://doi.org/10.1104/pp.106.086678)
eugene3.00021804	Phytozome (Populus trichocarpa genome v1.1)	CslD1	Populus trichocarpa	MVKRAGSPCSSPVTITVSSGCKGGGSRSMGLTSPVPRTSISNNPNSPLSNNRNRTSSGGRYCSTSRDDATEENNSEFVSYTVHIPPTPDHQIFSASQSSLAEDIKNASKPDRSFISGTIFTGGFNSVTRGHVIDCSVENNESLKSGLVCGMKGCDEKAIKGKCECGFKLCRDCYLDCVGSNGGGHVSGAREPYKDVDDEGEDDDDDDYAYDEAKSEADDQALPLPKLDKRLSLVKSFKAQNHPPDFDHTRWLFETKGTYGYGNAVWPKDGYGVGSGGNGFEQPPEFGERSRRPLTRKVKVSAAILSPYRLLIVIRLVALGLFLAWRIRHPNREAMWLWGMSITCEVWFALSWILDQLPKLCPVHRVTDLSVLKERFESPNLRNPKGRSDLPGTDVFVST…	Suzuki et al., 2006 (https://doi.org/10.1104/pp.106.086678)
fgenesh1_pm.C_LG_I000139	Phytozome (Populus trichocarpa genome v1.1)	CslD10	Populus trichocarpa	MRIWTCLVNFQGRMTTSITLLSCPPPLITSLHGHPQKINPMGLRAVLVPRHRTLPGGSLLSRSQTGDFDHNRWLFETKGTYGVGNAYWSDQDKYGQDSELSKSDFLDKPWKPLSRKIRVPAAILSPYRILVVIRLVLLCFFLGWRVQNPNRDAMWLWGLSIVCEIWFAFSWLLDIFPKYNPINRSTDLAALRDKFEQPSPANPHGRSDLPGVDIFVSTADPEKEPPLVTANTILSILAADYPVEKLSCYISDDGGAILTFEAMAEAVKFAEVWVPFCRKHDIDLRNPDSYFNQKTDHTKNKKRPDFVKDRRWMKREYDEFKVRINGLPEAIRRRSKSFNSKELKKAKSLAREKNGGVLPSEGVGDVPKATWMADGTQWPGTWLDQTADHKKGDHAGILQ…	Suzuki et al., 2006 (https://doi.org/10.1104/pp.106.086678)
estExt_fgenesh1_pg_v1.C_LG_XIV0649	Phytozome (Populus trichocarpa genome v1.1)	CslD2	Populus trichocarpa	MVKRASSPCSSPVTITVSSGGKGGGSRSMGLTSPVPRASISNNPNSPLSNSRNRTPSGGRYCSMSRDDTTEEINSEFVSYTVHIPPTPDHQSFSASQTSLAEDITNAAKPERSFISGTIFTGGFNSVTRGHVVDCSMENNESLKSGLVCGMKGCDEKAIRGKCECGFKICRDCYLDCVGSNGGGHCPGCKEPYKDADDEAEDDDDYDYDEAKSEADDQALPLPKLDKRLSLVKSFKAQSHPPDFDHTRWLFETKGTYGYGNAVWPKDGYGAGSGANGFEPPPDFGERSRRPLTRKVGVSAAILSPYRLLIMIRLAALGLFLTWRIRHPNREAMWLWGMSITCELWFGVSWILDQLPKLCPVNRVTDLSVLKQRFESPSLRNPKGRSDLPGIDVFVSTAD…	Suzuki et al., 2006 (https://doi.org/10.1104/pp.106.086678)
eugene3.00030698	Phytozome (Populus trichocarpa genome v1.1)	CslD3	Populus trichocarpa	MAAADPYHLRRAPTIHHYSNSREDLDSEIGSVEFVTYTVHIPPTPNNQAVEIPAENEKKMERSFTSNSMFTGGHNCATRAHLKEKTIESQTSHPRGAGANGSFCAVPGCDAQVIADKRGVDLVPCECEYKICWDCCKDVLATGDGICPGCKEPYRSHDVPELHSRRLSFGKSSKALAKSHSGELDYSQYLFDSMTNYGYGNALCPTDGVKGNDEGTSGVPKSLVEKQWKPLTRELKISTKVIAPYRLLIPVRMIVLALFLRWRVSNPNEDARWLWGMSIVCEIWFAFSWLLDQLPKLCPINRVTDLDVLKEKFETPSPSNPTGKSDLPGIDIFVSTADPEKEPPLVTANTILSILAADYPVEKLSCYVSDDGGALLTFEAMAEAASFASLWVPFCRKHE…	Suzuki et al., 2006 (https://doi.org/10.1104/pp.106.086678)
eugene3.00290247	Phytozome (Populus trichocarpa genome v1.1)	CslD4	Populus trichocarpa	MAADPYQLRRAPTIHHYSNSREDLDSEIGSVEFATYTVQIPPTPDNQPMETPVENEKKLERSCTSNSMFTGGHNCATRAHLKEKMTEFQTSHPQIASAKGSYCAMSGCDAQVITDDLAPCECEYKICRDCYKDALATGDGICPGCKEPYRSHDVPELNRRSSFAESKSQSDEFDYTQFLFESKTNYGYGNAVWPTDGVNDNDEGSSGVPKTFVEKQWKMLTREVKISTAVIAPYRILILVRMIVLGFFLYWRVSNPNEEAMWLWGMSLVCEIWFAFSWLLDQLPKLCPVNRVADLDVLKEKFETPSPGNPTGKSDLPGIDIFVSTADPEKEPPLVTANTILSILAADYPVEKLSCYVSDDGGSLLTFEAMAEAASFANLWVPFCRKHEIEPRNPESYFN…	Suzuki et al., 2006 (https://doi.org/10.1104/pp.106.086678)
eugene3.00190332	Phytozome (Populus trichocarpa genome v1.1)	CslD5	Populus trichocarpa	MASRSFKGTRSNLSISSDAAESHKPPLPQTVTFGRRTSSGRYISYSRDDLDSELGSSDFMNYTVHLPPTPDNQPMDPSISQRVEEQYVSNSLFTGGFNSVTRAHLMDKVIESEASHPQMAGAKGSSCAIPGCDAKVMSDERGVDILPCECDFKICRDCFIDAVKIGGGICPGCKEPYKNTELDEVVVDSGRPLPLPPPGTVSKMERRLSLMKSTKSALMRSQTGDFDHNRWLFETRGTYGYGNAIWPSDGGFGNGNDEEVGGPKELMNKPWRPLTRKLKIPAAIISPYRLLIFVRIVILALFLHWRIRHPNNDAIWLWGMSVVCEIWFAFSWLLDQLPKLCPINRATDLNVLKDKFETPSPSNPTGKSDLPGVDVFVSTADPEKEPPLVTANTILSILA…	Suzuki et al., 2006 (https://doi.org/10.1104/pp.106.086678)
estExt_fgenesh1_pg_v1.C_870009	Phytozome (Populus trichocarpa genome v1.1)	CslD6	Populus trichocarpa	MASKSFKATRSNLSTSSDAAESHKPPLPPSVTFGRRTSSGRYISYSRDDLDSELGSSDFMNYTVHIPPTPDNQPMDPSISQKVEEQYVSNSLFTGGFNSVTRAHLMDKVIESEASHPQMAGAKGSSCAIPGCDAKVMSDERGVDILPCECDFKICRDCYIDAVKSGGGICPGCKEPYKNTELDEVAVDSGRPLPLPPPGTMSKMERRLSLMKSTKSVLMRSQTGDFDHNRWLFETRGTYGYGNAIWPNDGGFGNGNDEEVGEPKELMSKPWRPLTRKLKIPAAVISPYRLLILIRIVILALFLEWRVRHPNNDAIWLWGMSVVCEIWFAFSWLLDQLPKLCPINRATDLNVLKDKFETPSLSNPTGKSDLPGIDVFVSTADPEKEPPLVTANTILSILA…	Suzuki et al., 2006 (https://doi.org/10.1104/pp.106.086678)
eugene3.00660228	Phytozome (Populus trichocarpa genome v1.1)	CslD7	Populus trichocarpa	MASLSSQPSKKGIRSPAGNTANNNSSQQGNRGSTGQTVKFARRTSSGRYVSLSREDLDISGELSGDYTNYTVQIPSTPDNQPMDTSVAVKAEEQYVSNSLFTGGFNSVTRAHLMDKVIDSEVSHPQMAGAKGSSCAMHACDGKVMKDERGHDVIPCECRFKICRDCYMDAQKDTGLCPGCKEPYKVGDYEDEIPNFSSGALPLPPPSKGGDHNNMTMTKRNQNGDFDHNRWLFETQGTYGYGNAFWPQDDMYGDDGDEGFPGGMLENMDKPWKPLSREQPISNAIISPYRLLIVVRLVVLGFFLHWRIMHPNEDARWLWGMSVVCEVWFAFSWILDIIPKLSPINRFTDLEVLRDKFDMPSPSNPTGRSDLPGIDLFVSTADPDKEPPLVTANTILSIL…	Suzuki et al., 2006 (https://doi.org/10.1104/pp.106.086678)
fgenesh1_pg.C_LG_IX000008	Phytozome (Populus trichocarpa genome v1.1)	CslD8	Populus trichocarpa	MASLSSQPSKKAIRSPGNRGSNSQTVKFARRTSSGRYVSLSRDDIDISGELSGLDYMNYTVQIPLTPDNQPMDTSVAVKTEEQYVSNSLFTGGFNNVTRAHLMDKVIESEVSHPQMAGSKGSSCAMPACDGMIMKDERGNDIIPCECRLKICRDCYMDAQKETGLCPGCKEQYKVGDYDDEIPNFSSGALPLPPPGKGGDHNNMTVMKRNQNGDFDHNRWLFETQGTYGYGNAFWPQDDMYGDDGEEEFPGGVLENMDKPWKPLSREQPISQAVISPYRLLILIRMVVLAFFLHWRIVNPNDDARWLWGMSVVCEVWFAFSWILDIIPKLHPMNRSTDLEVLRDKFDMPSPSNPSGRSDLPGVDLFVSTADPDKEPPLVTANTILSILSVDYPVEKVAC…	Suzuki et al., 2006 (https://doi.org/10.1104/pp.106.086678)
fgenesh1_pg.C_LG_III001506	Phytozome (Populus trichocarpa genome v1.1)	CslD9	Populus trichocarpa	MATSSKPKGKTLSSQASSAARPQQAVKFARRTSSGRIDSFSQDDDMDLSGEYSGQSDYINYTVVMPPTPDNQPAHPSSENKSDGTKSRLGSEAQHRSRQVGAREDGYGSHGGSNGGVKMERGMSIMKSNNKSMLLRSQTGDFDHNRWLFETKGTYGVGNAYWSEGDNYGQDTELSMSDFLDKPWKPLTRKIKVPAAILSPYRILIVIRLIVLFFFLKWRVQNPNPDATWLWGMSIVCEIWFAISWILDIFPKFNPINRSTDLAALRDKFEKPSPANPHGRSDLPGVDIFVSTADPEKEPPLVTSNTILSILAADYPVEKLSCYISDDGGAILTFEAMAEAVRYAEVWVPFCRKHDIELRNPDSYFSLKTDPTKNKKRPDFVKDRRWMKREYDEFKVRIN…	Suzuki et al., 2006 (https://doi.org/10.1104/pp.106.086678)
eugene3.00012663	Phytozome (Populus trichocarpa genome v1.1)	CslE1	Populus trichocarpa	MRSEKYLPLFETKRARGLVLFRSFAVTLFVGICLILFYRVSNIPRDGEEGRWVWIGLLGAELWFGFYWVLTQALRWNQVYRLTFKDRLSLRYEKDLPRVDVFVCTADPVIEPPIMVMNTVLSVMAYDYPPEKLAIYLSDDAGSDLTFYALLEASRFAKQWLPYCKKFNVQPRSPAAYFVSESPTGDGGGQSQTMDFMAIKNLYQEMADRIETATMLGRIPEEARLEHEGFSQWDSYSSKRDHDTILKARTFDTNPCSTDTDGSALPTLVYLAREKRPQHFHNFKAGAMNALIRVSSKISNGQIVLSLDCDMYSNDPLTVRDALCFFMDEEKSHDIAFVQFPQWFANVTKNDLYSSSLRVITNVEFHGTDGYGGPLYVGTGCFHRRDTLCGREFSQDSKI…	Suzuki et al., 2006 (https://doi.org/10.1104/pp.106.086678)
fgenesh1_pm.C_LG_VI000022	Phytozome (Populus trichocarpa genome v1.1)	CslE2	Populus trichocarpa	MIWVYRVRYLPVEGVLERWAWIGMFFAELWFSFYWFITHLVRWNPIFRYTFKDRLSQRYEKDLPRVDIFVCTADPEMEPPIMVINTVLSMMAYDYPPEKLSVYLSDDGVSELTFYAMLEASRFSKYWLPFCKKFNVEPRSPEAYFQIEPLDDPVKTKEWLFIKKLYGDMKNRIEVTSKQGQVPEKIRKEHKGFSEWDFVSSRHDHQTIVQILIDGRDPLAMDNEGQRLPTLVYLSREKRPQYPHNFKAGAMNALIRVSSRISNGPIIMNVDCDMHSNNSSSLRDALCFFMDEEKGHEIGYVQYPQSMMNVKKNDLYGNSLNVIFKMEFPGIDANGGPMYIGTGCFHRRVDWKRVADIQIEGNARDLEEECKVLASCAYEENTQWGIEVGLKYGYLLEDG…	Suzuki et al., 2006 (https://doi.org/10.1104/pp.106.086678)
eugene3.00060053	Phytozome (Populus trichocarpa genome v1.1)	CslE3	Populus trichocarpa	MGKNEYLPLFETRASRGRLLFKLYVLTIFVAICMILVYRVSYLPVEGAVEIWSWIGMFFAELWFSFYWFITQLVRWNPIYRYTFKDRLSQRYEKDLPGVDIFVCTADPEIEPPTMVINTVLSMMAYDYPPEKLSVYLSDDGGSDLTFYAMLEASRFSKHWLPFCKNFKIQPRSPEAYFRTALEPLDDPNKAEEWLFVKKLYIDMKYQIEATTKLGKVPEEIRKEHKGFHEWNFISSRRDHQTILQILIDGTDPQAMDNEGQPLPTLVYLAREKRPQYPHNFKAGAMNALIRVSSRISNSPIILNVDCDMYSNNSYSVRDALCFFMDEEKGREIGYIQYPQAFENITKNDIYCNSLNIEMEVDFPGLDGNGGPLYIGTGCFHRREALCGRRYSNENKVDW…	Suzuki et al., 2006 (https://doi.org/10.1104/pp.106.086678)
estExt_fgenesh1_pg_v1.C_LG_X0702	Phytozome (Populus trichocarpa genome v1.1)	CslG1	Populus trichocarpa	MCVRVEALCSPETSHSTEGHSQFKQDGLKVEKPAEEDCRATAEKLMEISPPLHLCHVSKTSIFINRLHGLLHSIAIAFLIYYRASFLFQEPQTKATVPMLLWLLVFVAELLLSFIWLIGQAYHWHPVSRTVFPERLPEDDKLPAIDVFICTVDPDKEPTLDVMNTVLSAMALDYPAEKLNLYLSDDGGAAVTLHGMKEAWRFAKSWLPFCKKYGIKTRCPKAYFSATSKDDDSFGSSNEFMADRQIIQEKYEDFKERVMRFREDFVLEETKSDITGRDHPALIEVIQDNSNEEAPKDEANEMPLLVYVSREKRPSHPHHFKAGALNVLLRVSGVISNSPHILVLDCDMYCNDPTSARQAMCFFFDPNISSSLAFVQFPQRFHNISKHDIYDSQLRSTFG…	Suzuki et al., 2006 (https://doi.org/10.1104/pp.106.086678)
eugene3.00031146	Phytozome (Populus trichocarpa genome v1.1)	CslG2	Populus trichocarpa	MEGRLKGQATTNVAPPLHTVKPLRRTIFNRVFAAIYALAILTLLYYHAKTLIYSTNLVSFSTTLALLFSDLVLAFMWVNTQTFRMCPVYRKQFPENVEKVLKRSDFPAFDVFVCTADPYKEPPIGVVNTALSVMAYDYPTEKISVYISDDGGSALTLFAFMEAAKFATHWLPFCKKNNILERNPEALFESNHPCTSESEKIKMMYESMKVKVGHVLERGTVGDQYITSDHEREAFNKWSNKFTRQDHPAVIQVLLDASKDKDIAGYSMPNLIYVSREKNKASPHHFKAGALNALLRVSGCMTNAPIILTLDCDSCSNDPETPLRAMCYLSDPETRPQLAYVQFPQIFRGINKSDIYNAEFKRLYQINVMGFDGLSGPNYLGTGCFFQRRAFYGSPSSLA…	Suzuki et al., 2006 (https://doi.org/10.1104/pp.106.086678)
fgenesh1_pg.C_LG_X000708	Phytozome (Populus trichocarpa genome v1.1)	CslG3	Populus trichocarpa	MKSLPLHACTPSISSAIINRSYSLLHFTALVALFYYRLSSFLSSKPKASLPYLLVFASEMLLSIIWLFDQAYTWRPVSRTTFPERLPEDEELPGIDVFICTADHKKEPPLEVMNTVLSAMALDYPPDKLSVYLSDDGGSSLTLQGMREAWLFARSWLPFCRRFGIKIRCPKVYFSSLEDNYSGPLHSLEYEEEKEKIKGKYELFKERVNKAGEIIGSEEATNSKDHPPVIEVINDEPKNVAAIRQAKMPLLVYVSREKRPSHSHHFKAGALNVLLRVSGIMTNSPYILVLDCDMYCNDPTSARQAMCFHLDPKISPSLAFIQFPQKFHNINKNDIYDGQLRKLFVIRWPGIDGLQGPILSGTGFYMKREALYGNLSEKVEDYFTGFILHCKGKTSVFCN…	Suzuki et al., 2006 (https://doi.org/10.1104/pp.106.086678)
fgenesh1_pg.C_LG_III001196	Phytozome (Populus trichocarpa genome v1.1)	CslG4	Populus trichocarpa	MEGRPKESGTKKASTGGGPPPLHTVKPMGITIFNRLFATVYALAILALFYHHTKKLLCSPTLVSFSINLALSLSDFVLTFMWISTQTFRMCPVYRKQFPENVEKVVKRSDFPALDVFICTADPYKEPPIGVVNTALSVMAYDYPTEKISVYVSDDGGSALTLFSFMEAAKFSTHWLPFCKKNNILVRSPEAYFESSHPCTSETEKIEVMYRSMKAKVEHALEKGEVDDRFITGLDQQHEIFNKWTDNFTRQDHPPVIQVLLDASKDKDIAGNLMPNLIYVSRGKCKALPHHFKAGALNALLRVSSNMTNAPTILTLDCDFCSNDPQTLLRAMCYLCDPAIRSTLAYVQFPQIYRGINKNDIYCGEYKRLFVINTMGMDGVEGPNYVGTGCFFRRRAFFG…	Suzuki et al., 2006 (https://doi.org/10.1104/pp.106.086678)
fgenesh1_pg.C_LG_III001195	Phytozome (Populus trichocarpa genome v1.1)	CslG5	Populus trichocarpa	MGARQQGGSAIQATSTGGHPSLHTVKPLGRTLFNRVFATIYALSILALLFYHAKTLFYSTTLVSFSVTLALLISDLVLAFFWVSTQTFRMFPVYRKQFPENLKKIMERSDFPALDVFICTADPYKEPPISVVNTALSVMAYDYPTEKISVYVSDDGGSALTLFAFMEASKFATHWLPFCKKNNILERSPEAYFELNHTCTSEAVNIKIIYESMKVKVERVLERGKVEDENITSGQEREAFNKWADSFTRQDHPAVIQVLLDASKDKDIAGYSMPNLIYVSREKNKASPHHFKAGALNALLRVSGCMTNAPIILTLDCDSCSNDPETPLRAMCYLSDPETRPQLAYVQFPQIFRGINKSDIYNAEFKRLYQINVMGFDGLSGPNYLGTGCFFQRRAFYGS…	Suzuki et al., 2006 (https://doi.org/10.1104/pp.106.086678)
Glyma.02G080900	Soybase	CesA	Glycine max	MDTKGRLVAGSHNRNEFVLINADETARVAVTELSGQICQICGDELEVTVNGEPFVACNECAFPVCRPCYEYERREGNQVCPQCKTRYKRIKGSPRVEGDEEEDDSDDLESEFDIGSVFSARLNYGSQVNGSVIHAPSEFDAASVASEIPLLTYGQEDVGISADKHALILPPFTARGKRVHPMPFPDSSVPVQPRPMDPKKDIAVYGYGSVAWKERMEDWKKKQSEKLQVVRHEGGKDSDELDDPDLPKMDEGRQPLWRKLPISSSRINPYRIIIVLRIAILCLFFHYRILHPVNDAYALWLTSVICEIWFAVSWIFDQFPKWSPILRETYLDRLSLRYEKEGKPSLLADIDVFVSTVDPMKEPPLITANTVLSILAVDYPVDKVACYVSDDGAAMLTFE…	Nawaz et al., 2017 (https://doi.org/10.1016/j.jplph.2017.04.009)
Glyma.02G205800	Soybase	CesA	Glycine max	MEASAGLVAGSHNRNELVVIHGHEEHKPLKNLDGQVCEICGDDVGLTVDGDLFVACNECGFPACRPCYEYERREGRQVCPQCKTRYKRLKGSPRVEGDDDEEDVDDIEHEFNIEEQNKHNHSAEAMLHGKMSYGRGPEDDENAQFPAVIAGGRSRPVSGELPIASHYGDQMLASSLQNRSHPYLASDPRNGKLDEAKEDRMDDWKLQQGNLGHEPDEDPDAAMLDEARQPLSRKVPIASSKVNPYRMVIVARLVILAFFLRYRLMNPVHDALGLWLTSIICEIWFAFSWILDQFPKWFPIDRETYLDRLSIRYEREGEPNMLAPVDVFVSTVDPMKEPPLVTANTVLSILAMDYPVDKISCYISDDGASMCTFEALSETAEFARKWVPFCKKFSIEPRA…	Nawaz et al., 2017 (https://doi.org/10.1016/j.jplph.2017.04.009)
Glyma.04G063800	Soybase	CesA	Glycine max	MMESGAHFCNSCGEQIGLDANGELFVACHECYFPICKACFEYEINEGRKVCLRCATPYSDRVKDNDGTKVYENQSTTAAQINVSQDVGLHARHVSTVSTVDSELNDESGNPIWKNRVESWKEKDKKKKKKKKSVPKAENEAPIPPEQQMEEIQSSEASAAEPLSMVIPISKTRLAPYRTVIIVRLIILGLFFHYRVTNPVDSAFGLWLTSIICEIWFAFSWVLDQFPKWSPVNREAFVDRLSARYERPGEPSQLAAVDFFVSTVDPLKEPPLITANTVLSILAVDYPVDKVSCYVSDDGAAMLTFESLVETADFARMWVPFCKKFSIEPRAPEFYFSQKIDYLKDKVQPSFVKERRAMKREYEEFKVRVNALVAKAQKTPDEGWTMQDGTSWPGNNSRD…	Nawaz et al., 2017 (https://doi.org/10.1016/j.jplph.2017.04.009)
Glyma.04G067900	Soybase	CesA	Glycine max	MEASAGMVAGSHKRNELVRIRHDSSDSGSKPMKNLNGQICQICGDTVGLTATGDVFVACNECAFPVCRPCYEYERKDGNQSCPQCKTRYKRHRGSPRVEGDEDEDDSDDIENEFNYAQGKAKARRQWEDDPDLSSSSRRESQQPIPLLTNGQTMSGEIPCATPDTQSVRTTSGPLGPSEKVHSLPYVDPRQPVPVRIVDPSKDLNSYGLGNVDWKERVEGWKLKQEKNMVQMTGRYAEGKGGDVEGTGSNGEELQMVDDARQPMSRVVPIPSSQLTPYRVVIILRLIILGFFLQYRVTHPVKDAYPLWLTSVICEIWFALSWLLDQFPKWSPINRETYLERLALRYDREGEPSQLDPVDVFVSTVDPLKEPPLVTANTVLSILSVDYPVDKVSCYVSDD…	Nawaz et al., 2017 (https://doi.org/10.1016/j.jplph.2017.04.009)
Glyma.04G142700	Soybase	CesA	Glycine max	MEACTGLFAGTPNSNELVVIQGHDEPKPVKNLDGQLCEICGDSVGLTVDGDLFVACEECGFPVCRPCYEYERREGTQVCPQCHTRYKRIKGSPRVLGDEDEDDVDDIEHEFKHEEMLQGNMTHGDSEGNSKSKPVGLAKVNGELPVSSHSVGEPGAKLDDKEKVDEWMLHQGNLWPETDASVDPEKAMKEPLSRKVPIPSGRLSPYRMMVVARLLLLLLFFQYRIFHPVPDAIGLWFISVTCEIWLALSWMIDQLPKWFPIDRETYLDRLSIRFEPENKPNMLSPIDIIVTTVDPIKEPPLVTANTVLSILALDYPADKISCYVSDDGASMLTFEALQETAEFSRKWVPFCKTFSVEPRAPEKYFSEKIDFLKDKLQSTYVKERRTMKREYEEFKVRIN…	Nawaz et al., 2017 (https://doi.org/10.1016/j.jplph.2017.04.009)
Glyma.04G153700	Soybase	CesA	Glycine max	MEASAGLVAGSHNRNELVVIHGHEEPKALKNLDGQVCEICGDGVGLTVDGDLFVACNECGFPVCRPCYEYERREGSQLCPQCKTRYKRLKGSPRVEGDDDEEDVDDIEHEFNIDEQTNKHGQVAEAMLHGKMSYGRGPEDDENSQFPTPVIAGGRSRPVSGEFPLSSNVYGDQMLSSSLHKRVHPYPVSEPGSARWDEKKEDGWKDRMDDWKLQQGNLGPEPDEDPDAAMLDEARQPLSRKVPIASSKINPYRMVIVARLVILAFFLRYRLMNPVHDALGLWLTSIICEIWFAFSWILDQFPKWFPIDRETYLDRLSIRYEREGEPNMLAPVDVFVSTVDPMKEPPLVTANTVLSILAMDYPVDKISCYISDDGASMCTFESLSETAEFARKWVPFCKK…	Nawaz et al., 2017 (https://doi.org/10.1016/j.jplph.2017.04.009)
Glyma.05G160000	Soybase	CesA	Glycine max	MAEKDATKLKLKPRRLKGHDDSTTCCIASRERSHLIVTSGDDGRVCWFDLRCPDEPRLVMDVSVEPVSSLCFKSGMEDMIYVSSGKEIKCFDVRLAAAQWKPLENYNYNKEEINKVVCNSKSSFLAAADDNGEVKIIDIHQQCLYKTLRAGHTSICSTVEFLPWRSWEVISGGLDSMLMLWDFSKGRPYKVVDFATFDVSSGIAGRCVNPAFVHAIAIPEVDMLDKLDKICAVARGDGAIDVINIETEMAATKSKSSSNSRKGSHSRSKDGSSSSNTDADQNGKKRLHLDYTLGGHTAAVSSLAFSLFGERGKFLISGGNDKLVKVWNLSCYPDAGLSDDNNNNILHLNIEVPRKVNWLCTTSADTDNLVVCDTSKVVKMVQSSVPLCNTCGEQVGLNA…	Nawaz et al., 2017 (https://doi.org/10.1016/j.jplph.2017.04.009)
Glyma.05G187300	Soybase	CesA	Glycine max	MHTGGRLVAGSHNRNEFVLINADDNGRIKSVRELSGQICQICGDEIEITVDGEPFVACNECAFPVCRPCYEYERREGIQACPQCNTRYKRIKGSPRVEGDEEEDDTDDLDNEFDYGDVDALGPQPMSESLYSGRPNTGRGANNGSGMATNLEHGSAPQNSDIPLLTYGEEDPEISSNSHALIVPSHMNHGNRVHPMPYNDPSIPLQPRPMAPKKDIAVYGYGSVAWKDRMEEWKKRQSDKLQVVKHEGSNDGNFGDDFEDSDLPMMDEGRQPLSRKLPIPSSKINPYRMIIVLRLVVLGLFFHYRILHPVNDAYGLWLTSVICEIWFAVSWIMDQFPKWYPIQRETYLDRLSLRYEKEGKPSELSSVDVFVSTVDPMKEPPLITANTVLSILAVDYPVD…	Nawaz et al., 2017 (https://doi.org/10.1016/j.jplph.2017.04.009)
Glyma.06G065000	Soybase	CesA	Glycine max	MMESGAHFCNSCGEQIGLDANGEVFVACHECYFPICKACFEYEINEGRKVCLRCATPYADRAKDNNDTKVYENQSTTAAQINVSQDVGLHARHVSTVSTVDSELNDESGNPIWKNRVESWKEKDKKKKKKKSAPKAENEAPIPPEQQMEEMQSSEAAAAEPLSMVIPISKTRLAPYRTVIIVRLIILGLFFHYRVTNPVDSAFGLWLTSIICEIWFAFSWVLDQFPKWSPVNREAFIDRLSLRYERPGEPSQLAAVDFFVSTVDPLKEPPLITANTVLSILAVDYPVDKVSCYVSDDGAAMLSFESLVETADFARKWVPFCKKFSIEPRAPEFYFSQKIDYLKDKVQPSFVKERRAMKREYEEFKVRVNALVAKAQKTPDEGWTMQDGTSWPGNNSRDH…	Nawaz et al., 2017 (https://doi.org/10.1016/j.jplph.2017.04.009)
Glyma.06G069600	Soybase	CesA	Glycine max	MEASAGMVAGSHKRNELVRIRHDSSDSGSKPLKSLNGQICQICGDTVGLTATGDVFVACNECAFPVCRPCYEYERKDGNQSCPQCKTRYKRHRGSPRVEGDEDEDDSDDIENEFNYAQGKAKARRQWEDDADLSSSSRRESQQPIPLLTNGQTMSGEIPCATPDTQSVRTTSGPLGPSEKVHSLPYVDPRQPVPVRIVDPSKDLNSYGLGNVDWKERVEGWKLKQEKNMVQMTGRYTEGKGGDVEGTGSNGEELQMVDDARQPMSRVVPIPSSQLTPYRVVIILRLIILGFFLQYRVTHPVKDAYPLWLTSVICEIWFALSWLLDQFPKWSPINRETYLERLALRYDREGEPSQLDPVDVFVSTVDPLKEPPLVTANTVLSILSVDYPVDKVSCYVSDD…	Nawaz et al., 2017 (https://doi.org/10.1016/j.jplph.2017.04.009)
Glyma.06G225400	Soybase	CesA	Glycine max	MRTPTSLTHAYLHWFHSPLTMEASTGLFAGTPNSNELVVIQGHDEPKPVKNLDGQLCEICGDSVGLTVDGDLFVACEECGFPVCRPCYEYERREGTQVCPQCHTRYKRTKGSPRVLGDEDEDDVDDIEHEFKHEEMLQGNKTHRDSDVGLAKVNGELPISSNSVEEPAGAKLDDKEKVDEWMLHQGNLWPETDASDDPVKAMKEPLSRKVPIPSGRLSPYRMMVVARLLLLLLFFQYRIFHPVPDAIGLWFISVTCEIWLALSWMIDQLPKWFPIDRETYLDRLSIRFEPENKPNMLSPIDIIVTTVDPIKEPPLVTANTVLSILALDYPADKISCYVSDDGASMLTFEVLQETAEFSRKWVPFCKKFSVEPRAPEKYLTEKIDFLKDKLQSTYVKERR…	Nawaz et al., 2017 (https://doi.org/10.1016/j.jplph.2017.04.009)
Glyma.06G225500	Soybase	CesA	Glycine max	MEASAGLVAGSHNRNELVVIHGHEEPKALKNLDGQVCEICGDGVGLTVDGDLFVACNECGFPVCRPCYEYERREGSHLCPQCKTRYKRLKGSPRVEGDDDEEDVDDIEHEFNIDEQKNKHGQVAEAMLHGRMSYGRGPEDDDNSQFPTPVIAGGRSRPVSGEFPISSNAYGDQMLSSSLHKRVHPYPVSEPGSARWDEKKEDGWKDRMDDWKLQQGNLGPEPDEDPDAAMLDEARQPLSRKVPIASSKINPYRMVIVARLVILAFFLRYRLMNPVHDALGLWLTSIICEIWFAFSWILDQFPKWFPIDRETYLDRLSIRYEREGEPNMLAPVDVFVSTVDPMKEPPLVTANTVLSILAMDYPVDKISCYISDDGASMCTFESLSETAEFARKWVPFCKK…	Nawaz et al., 2017 (https://doi.org/10.1016/j.jplph.2017.04.009)
Glyma.06G316700	Soybase	CesA	Glycine max	MDPLKEPPLVTANTVLSILAIDYPAEKVSCYVSDDGAAMLTFEALSETSEFAKKWVPFCKKFNIEPRAPERYFAEKINFLDDKVQPSFVKERRAMKREYEEFRVRINTLVAKSRKVPEEGWTMQDGTPWPGNNVRDHPGMIQVFLGETGGCDMDGKELPRLVYVSREKRPKFNHQKKAGALNALVRVSAVLSNAPFVLNLDYNHCINNSKVVREAMCFMMDPLLGKGASYVQFSQRFDGIASDEQYANQTNGFIDINMKGLDGIQGPTYIGTGCVFRRQALYGFDSPRKKKPPTKTCNCWPKWCCFGCCFMGKRKKKKLKKPKFEITETSHRKVHSESSIVEGKEDETSAHLSNPKFVKKYGQSPIFIASIQLVDGETLKHGNLASQLTEAIHVISCGY…	Nawaz et al., 2017 (https://doi.org/10.1016/j.jplph.2017.04.009)
Glyma.08G088400	Soybase	CesA	Glycine max	MTLNSMAGSHFHFPRDSEEHRPPTRQSASKVCRVCSDEIGYGEDGKLFVACHVCRFPVCRPCYEYERSEGNHCCPQCNTRYKRHKGCPRVAGDDEEHSDADDFHDNPDEKHDVNHLENKDYKEQQWHPNGQAFSSAGSVVGKEFEGEKEFFSNGEWEERLDKWKARQEKRDLQNKEEGKDDQGEDDYLLAEARQPLWRKVPISSSLINPYRIVIIMRLVILVFFLRFRILTPAYDAYPLWLASVICEIWFALSWILDQFPKWFPITRETYLDRLSIRFEREGEPNLLAPVDVYVSTVDPLKEPPIITANTVLSILAVDYPVEKVCCYVSDDGASMLLFDTLSETSEFARRWVPFCKKYSIEPRAPEFYFSQKIDYLKDKVHPTFVKERRAMKREYEEFK…	Nawaz et al., 2017 (https://doi.org/10.1016/j.jplph.2017.04.009)
Glyma.08G117500	Soybase	CesA	Glycine max	MVQSSVPLCNTCGEQVGLNDNGEVFVACHECNFPICKDCFEHEINEDHRVCMRCGTPYEERTKEEDDFHEIKVHENEDDDFHEIKVHENQSATPSEISNSQDVGLHARHVSTVSAVDSEVNEESGKSIWKNRVESWKGKDKKNKKKKSAPKEEKEASIPPEQQMEETRPAEAAAAPLSVVIPMSKSKIAPYRTVIIMRLIILGLFFHYRVTNPVESAFPLWLTSIICEIWFAFSWVLDQFPKWSPINRQTFIDNLSARFEREGEPNELAAVDFFVSTVDPLKEPPLITANTVLSILAVDYPVDKVSCYVSDDGAAMLTFESLVETADFARKWVPFCKKFSIEPRAPEFYFSQKIDYLKDKVQPSFVKERRAMKRDYEEYKVRVNAMVAKAQKTPEEGWT…	Nawaz et al., 2017 (https://doi.org/10.1016/j.jplph.2017.04.009)
Glyma.08G145600	Soybase	CesA	Glycine max	MHTGGRLVAGSHNRNEFVLINADENGRIKSVRELSGQICQICGDEIEITVDGEPFVACNECAFPVCRPCYEYERREGNQACPQCKTRYKRIKGSPRVEGDEEEDDTDDLDNEFDYGDIDALGPQPMSESLYSGRPNTGRGANNGSGLATNLEHGSSALNSDIPLLTYGEEDPEISSDRHALIVPPYVNHGSRVHPMPYTDPSIPLQPRPMVPKKDIAVYGYGSVAWKDRMEDWKKRQSDKLQVVKHEGSNDGNFGDDFEDPDLPMMDEGRQPLSRKLPIPSSKINPYRMIIILRLVVLGLFFHYRILHPVNDAYGLWLTSVICEIWFAVSWIMDQFPKWYPIQRETYLDRLSLRYEKEGKPSELSSVDVFVSTVDPMKEPPLITANTVLSILAVDYPVD…	Nawaz et al., 2017 (https://doi.org/10.1016/j.jplph.2017.04.009)
Glyma.09G051100	Soybase	CesA	Glycine max	MASNSMAGLITGSNSHFSRDSDEHQTPPTRQASSKTTCRVCGDEIGYKENGELFVACHVCGFPVCRPCYEYERSEGNQSCPQCNTRYKRHKGCPRVAGDEEDNFDADDFDDEFPVKNHREDLDRNHDVNHVENGDYNPEKLHPNGQAFSSAGSVAGKDFEGDKEFYSNAEWQERVEKWKVRQEKRGLLNKEDGKEDQGEEDDYLLAEARQPLWRKVPISSSLINPYRIVIVMRLVILCFFFRFRILTPANDAYPLWLISVICEIWFALSWILDQFPKWFPITRETYLDRLSLRFEREGETNELAPVDFFVSTVDPLKEPPIITANTVLSILSVDYPVDKVSCYVSDDGASMLLFDSLAETAEFARRWVPFCKKYNIEPRAPEFYFSQKIDYLKDKVQPT…	Nawaz et al., 2017 (https://doi.org/10.1016/j.jplph.2017.04.009)
Glyma.09G103000	Soybase	CesA	Glycine max	MMESEGEAGAKPMKTLGGKICQICGDNIGNNANGDPFIACDVCAFPVCRACYEYERKDGNQSCPQCKTRYKRHKGSPAILGDREEDGGADDGASDFNYNSENQNEKQKIEHMLGWQMAYGRAEEAIAPNYDKEVSHNHIPLLSGGQEVSGELSAASPERLSMASPGGRGKRAHNLQYSSDLNHSPNIRVGDPGLGNVAWKERVDGWKMKQDKNVAPMSTGQATSERGAGDIDASTDVLVDDSLLNDEARQPLSRKVSIPSSRINPYRMVIALRLVILCIFLHYRITNPVPNAYALWLISVICEIWFAISWILDQFPKWLPVNRETYLDRLALRYDREGEPSQLAAVDIFVSTVDPLKEPPLVTANTVLSILSVDYPVDKVSCYVSDDGAAMLTFEALAE…	Nawaz et al., 2017 (https://doi.org/10.1016/j.jplph.2017.04.009)
Glyma.10G223500	Soybase	CesA	Glycine max	MDTKGRLVAGSHNRNEFVLINADETARVGVNAVTELSGQICQICGDEIEVTVDGEPFVACNECAFPVCRPCYEYERREGNKICPQCKTIYKRLKGSPRVEGDEEEEDIDDLENEFDIGSNIRHDPHHVAEALLSARLNAARGSQMNAPGITTPSEFDAASVAADIPLLTYDHEDVGISADKHALIIPPFMHHGKRVHPMPPDSSVPVQPRPMDPKKDLAVYGYGSVAWKERMEEWKKRQNEKIEVVKHEGGNDGGKNGDELDDPDLPKMDEGRQPLWRKLPISPSKINPYRIIIVLRIAVLGLFFHYRILHPVNDAYALWLTSVICEIWFAVSWILDQFPKWCPIERETYLDRLSSRYEKEGKPSELADIDVFVSTVDPMKEPPLITANTVLSILAVDY…	Nawaz et al., 2017 (https://doi.org/10.1016/j.jplph.2017.04.009)
Glyma.12G237000	Soybase	CesA	Glycine max	MESEGEAGAKPVTALGAQVCQICGDGVGKTVDGEPFVACDVCAFPVCRPCYEYERKDGNQSCPQCKTRYKRHKGSPAILGDMEEDGAAAADASDFNYDSENQNQNQNQKQKISERMLSWQLTYPRGEEVGAPNYDKDVSHNHIPLLTSGQEVSGELSAASPERLSMASPAVGGGKRVHNIPYSSDINQSPNIRAGDPGLGNVAWKERVDGWKMKQEKNVVPMSTGQAASERGAGDIDASTDVLVDDSLLNDEARQPLSRKVSIPSSRINPYRMVIMLRLVILCIFLHYRITNPVPNAYPLWLVSVICEIWFAISWILDQFPKWLPVNRETYLDRLALRYDREGEPSQLAAVDIFVSTVDPLKEPPLVTANTVLSILAVDYPVDKVSCYVSDDGAAMLTF…	Nawaz et al., 2017 (https://doi.org/10.1016/j.jplph.2017.04.009)
Glyma.13G126000	Soybase	CesA	Glycine max	MAMSAALNTGSHSRNGFRYSDEENGDFNQQQWQHNDDQALSAAGSVANEDFEGPKAYYSNPRKRKDERSLTSNDQGEDDYLLAESRQPLWRKVPISSSLINPYRIVIIMRLIILVFFFHLRITTPVHDALALWIISVVCEIWLALSWLVDQIPKWFPITRETYLERLSIRFEREGEPNLLSPVDIFVTTADPLKEPPIITANTVLSVLSVDYPVVKVSCYVSDDSASMLLFDTLLETAEFARIWVPFCNKYNIEPRAPEFYFSQKLDYLKDKVHPTFVKDRRAMKREYEEFKVKINVLVAKAQKKPEEGWVMQDGNPWPGNNIDDHPGMIQVCLGSAGALDIEGKELPRLVYVSREKRPGYQHHSKAGASNALVRVSAVLSNAPFALNLDCDQYINNSK…	Nawaz et al., 2017 (https://doi.org/10.1016/j.jplph.2017.04.009)
Glyma.13G202500	Soybase	CesA	Glycine max	MESEGEAGAKPVTALGAQVCQICSDGVGKTVDGEPFVACDVCAFPVCRPCYEYERKDGNQSCPQCKTRYKRHKGSPAILGDMEEDGAPAADGASDFNYDSENQNQNQNQKQKISERMLSWQLTYSRGEEVGAPNYDKDVSHNHIPLLTSGQEVSGELSAASPERLSMASPAVGGGKRVHNIPYSSDINQSPNIRAGDPGLGNVAWKERVDGWKMKQEKNVVPMSTGLAASERGAGDVDASTDVLVDDSLLNDEARQPLSRKVSIPSSRINPYRMVIMLRLVILCIFLHYRITNPVPNAYPLWLVSVICEIWFAISWILDQFPKWLPVNRETYLDRLALRYDQEGEPSQLAAVDIFVSTVDPLKEPPLVTANTVLSILAVDYPVDKVSCYVSDDGAAMLT…	Nawaz et al., 2017 (https://doi.org/10.1016/j.jplph.2017.04.009)
Glyma.15G157100	Soybase	CesA	Glycine max	MASNSMAGLITSSNSHFSRDSNEHQAPPTRQASSKTTCRVCGDEIGYMENGELFVACHVCRFPVCRPCYEYERSEGNQSCPQCNTRYKRHKGCPRVAGDEEDNIDADDFDDQFPVENHREDLDGQHDVNHVENGDYNQEKLHPSGQAFSSAGSVAGKDFEGDKDFYSNAEWQERVEKWKVRQEKRGLLNKEDGKEDQAEEDDYLLAEARQPLWRKVPISSSLINPYRIVIVMRLVILCFFFRFRILTPANDAYPLWLISVICEIWFALSWILDQFPKWFPIARETYLDRLALRFEREGETNQLAPVDFFVSTVDPLKEPPIITANTVLSILSVDYPVDKVSCYVSDDGASMLLFDSLAETAEFARRWVPFCKKYNIEPRAPEFYFSQKIDYLKDKVQPT…	Nawaz et al., 2017 (https://doi.org/10.1016/j.jplph.2017.04.009)
Glyma.15G275000	Soybase	CesA	Glycine max	MTESEEAGAKPMNTLGGQVCQICGDNIGNNVNGDPFIACDVCAFPVCRACYEYERKDGNQSCPQCKTRYKRHKGSPAILGDQEEDGGADEGASDLNYNSENQNEKQKIERMLGWQMAHGRAEEAVAPNYDKEVSHNHIPLLSGGQEVSGELSAASPERLSMASPGGRGKRVHNLQYSSDLNQSPNIRVGDPGLGNVAWKERVDGWKMKQDKNVAPMSTGQATSERGAGDIDASTDVLVDDSLLNDEARQPLSRKVSIPSSRINPYRMVIALRLVILCIFLHYRITNPVPNAYALWLISVICEIWFAISWIFDQFPKWLPVNRETYLDRLALRYDQEGEPSQLAAVDIFVSTVDPLKEPPLVTANTVLSILSVDYPVDKVSCYVSDDGAAMLTFEALAET…	Nawaz et al., 2017 (https://doi.org/10.1016/j.jplph.2017.04.009)
Glyma.16G165900	Soybase	CesA	Glycine max	MDTKGRLVAGSHNRNEFVLINADETARVAVTELSGQICQICGDELEVTVNGEPFVACNECAFPVCRPCYEYERREGNQVCPQCKTRYKRIKGSPRVEGDEEEDDTDDLESEFDIGSVFSARLNYGSQVNGSVIHAPSEFDAASVASEIPLLTYGQEDVGISADKHALILPPFTARGKRVYPMPFPDSSVPVQPRPMDPKKDIAVYGYGSVAWKERMEDWKKKQSEKLQVVRHEGDKDSDELDDPDLPKMDEGRQPLWRKLPISSSRINPYRIIIVLRIAILCLFFHYRILHPVNDAYALWLTSVICEIWFAVSWIFDQFPKWSPILRETYLDRLSLRYEKEGKPSQLSDIDVFVSTVDPMKEPPLITANTVLSILAVDYPVDKVACYVSDDGAAMLTFE…	Nawaz et al., 2017 (https://doi.org/10.1016/j.jplph.2017.04.009)
Glyma.17G072200	Soybase	CesA	Glycine max	MEASAGLVAGSHNRNELVVIHGHEEHKPLKNLDGQVCEICGDDVGLTVDGDLFVACNECGFPACRPCYEYERREGRQVCPQCKTRYKRLKGSPRVEGDDEEEDVDDIEHEFNIEEQKKHNHSAEAMLHGKMSYGRGPEDDENAQFPAVIAGGRSRPVSGEFPIASHYGDQMLASSLQNRVHPYPASDPPGNGKWDEAKEDRMDDWKLQQGNLGPEPDEDPDAAMLDEARQPLSRKVPIASSKVNPYRMVIVARLVILAFFLRYRLMNPVHDALGLWLTSIICEIWFAFSWILDQFPKWYPIDRETYLDRLSIRYEREGEPNMLAPVDVFVSTVDPMKEPPLVTANTVLSILAMDYPVAKISCYISDDGASMCTFEALSETAEFARKWVPFCKKFSIEPR…	Nawaz et al., 2017 (https://doi.org/10.1016/j.jplph.2017.04.009)
Glyma.03G183500	Soybase	CslA	Glycine max	MRNLIFEEPEVRVPGDTSSSLRYAWESIRAPVIIPLLKLAVILCSIMSIMLFVERVAMAIVILVVKVLGKKRYTKYNLEAMKQKLERNKRFPMVLIQIPMYNEKEVYKLSIGAVCGLSWPADRFIVQVLDDSTNQSLRECVQMECQRWIQKGVNVKYETRTNRNGYKAGAMKEGLEKEYVEDCEYVAIFDADFQPDADFLWNTIPYLLENPKLGLVQARWKFVNSKECMMTKLQEMSLDYHFSVEQEVGSSTYSFFGFNGTAGIWRIQAIKDAGGWKDRTTVEDMDLAVRASLQGWEFVFVGDIKVKNELPSTFKAYRYQQHRWSCGPANLFKKMTMEILYCHRVPLLKRLHLVYAFFFVRKIVAHWVTFFFYCIVIPACVIVPEVSLKKQIAIYIPAT…	Nawaz et al., 2017 (https://doi.org/10.1016/j.jplph.2017.04.009)
Glyma.03G190200	Soybase	CslA	Glycine max	MDRFSSSTILPEAFQGAKDDFTMQLALVWNQIKAPLIVPLLRITVFLCLIMSVMMFIERVYMGIVITLVKLFGRKPEKRYKWEPMKDDIELGNSSYPMVLVQVPMYNEREVYQLSIGAACGLSWPSDRIIIQVLDDSTDPTIKELVQLECQRWASKGVNIKYEVRDNRNGYKAGALKEGMKRSYVKQCDCVAIFDADFQPEPDFLWRTVPFLVHNPELALIQARWKFVNADECLMTRMQEMSLDYHFTVEQEVGSSTYAFFGFNGTAGVWRISALNEAGGWKDRTTVEDMDLAVRASLKGWKFLYLSDLKVKNELPSTFKAYRYQQHRWSCGPANLFRKMAMEIINNKKVSLWKKIHVIYSFFFVRKVVAHINTFVFYCIVLPATVLVPEVVVPKWGAV…	Nawaz et al., 2017 (https://doi.org/10.1016/j.jplph.2017.04.009)
Glyma.10G065600	Soybase	CslA	Glycine max	MESFQGSRDDISYQMGLIWSQVKEPVIVPMLRVSVFLCLAMSLMMLVERVYMGIVICLVKLFGRRPEKRYKWEPMKDDVELGNSSYPMVLVQVPMYNEREVYQLSIGAACGLSWPSDRIIIQVLDDSTNPTIKELVQMECSRWASKGVNIKYEVRDNRDGYKAGALKEGMKRNYVKQCDYVAIFDADFQPDPDFLWRTVPFLVNNPELALVQARWKFVNANECLMTRMQEMSLDYHFTVEQEVGSCTYAFFGFNGTAGVWRISALYESGGWNHRTTVEDMDLAVRASLRGWKFLYLPNLKVKNELPSTLNAYRFQQHRWSCGPANLFMKMFMEIMRNRKVSLYKKIYVIYSFFFVRKVVAHINTFMFYCIVLPATVVVPEVVVPKWGAVYIPSIITLLN…	Nawaz et al., 2017 (https://doi.org/10.1016/j.jplph.2017.04.009)
Glyma.10G201700	Soybase	CslA	Glycine max	MDRLSSAATFKSMHYGSASQMGLIWQQARAPLVVPLMKLLVVLCLAMSLMLFVERVYMGIVIIFVKLFRYKPEKKYKWEPLRDDLEFGNSAYPMVLVQIPMYNEKEVYQLSIGAACGLSWPSDRIIIQVLDDSTDPIIKNMVEMECQRWASKGVNIKYEIRKNRNGYKAGALKEGMKHSYVNLCDYVAIFDADFQPEPNFLWRTIPFLAHNPEVALVQARWKFVNADECLMTRMQEMSLDYHFLVEQEVGSSTYAFFGFNGTAGVWRISALNEAGGWKDRTTVEDMDLAVRAGLKGGKFVYLSDLKVKSELPSTFKAYRYQQHRWSCGPANLFKKMAMEIMRNKKVSMWKKLYVIYSFFFVRKIVAHVVTFVFYCVIMPATVLFPEVEVPKWGAVYIPS…	Nawaz et al., 2017 (https://doi.org/10.1016/j.jplph.2017.04.009)
Glyma.11G189600	Soybase	CslA	Glycine max	MVESQPKFFIPDSINGVNFDVAAQIKMVWEVMKAPLIVPLLNLAVYISLAMALMLFMERVYMGIVIILVKLFWKKPHQRYKFEPLQDDEELGNSNYPVVLVQIPMFNEKEVYKVSIGAACNLSWPADRLVIQVLDDSTDPTVKQMVEMECQRWASKGINIVYQIRETRGGYKAGALKEGLKRNYVKHCEYVAIFDADFRPEPDFLRRSIPFLVGNPDIALVQARWRFVNSDECLLTRMQEMSLDYHFTVEQEVGSATHAFFGFNGTAGIWRIAAINEAGGWKDRTTVEDMDLAVRASLRGWKFLYLGDLQAKSELPSTLRAFRFQQHRWSCGPANLFRKMVMEIVRNKKVRFWKKVYVIYSFFFVRKIIAHMVTFFFYCVVIPLTILVPEVHVPIWGAV…	Nawaz et al., 2017 (https://doi.org/10.1016/j.jplph.2017.04.009)
Glyma.12G084600	Soybase	CslA	Glycine max	MVESQPKFFIPDSINGVNFDVAAQIKMVWEVIKAPLIVPLLNLAVYISLAMALMLFMERVYMGIVIILVKLFWKKPHQRYKFEPLQDDEELGNSNYPVVLVQIPMFNEKEVYKVSIGAACNLSWPVDRLVIQVLDDSTDPTIKQMVEMECNRWASKGINIVYQIRETRGGYKAGALKEGLKRNYVKHCEYVAIFDADFRPEPDFLRRSIPFLVGNPDIALVQARWRFVNSDECLLTRMQEMSLDYHFTVEQEVGSATHAFFGFNGTAGIWRIAAINEAGGWKDRTTVEDMDLAVRASLRGWKFLYLGDLQAKSELPSTLRAFRFQQHRWSCGPANLFRKMVMEIVRNKKVKFWKKVYVIYSFFFVRKIIAHMVTFFFYCVVIPLTILVPEVHVPIWGAV…	Nawaz et al., 2017 (https://doi.org/10.1016/j.jplph.2017.04.009)
Glyma.13G150700	Soybase	CslA	Glycine max	MESFQGDRDDISYQMGLIWSQVKEPVIVPMLRVAVFLCLAMSLMMLVERVYMGIVICLVKLFSRRPEKRYKWEPMKDDVELGNSSYPMVLVQVPMYNEREVYQLSIGAACGLSWPSDRIIIQVLDDSTNPTIKELVQMECSRWASKGVNIKYEVRDNRDGYKAGALKEGMKRSYVKQCDYVAIFDADFQPEPDFLWRTVPFLVNNPELGLVQARWKFVNANECLMTRMQEMSLDYHFTVEQEVGSCTYAFFGFNGTAGVWRISALYESGGWNHRTTVEDMDLAVRASLRGWKFLYLPNLKVKNELPSTLNAYRFQQHRWSCGPANLFMKMFMEIMRNRKVSLYKKIYVIYSFFFVRKVVAHLNTFMFYCIVLPATVVVPEVVVPKWGAVYIPSIITLLN…	Nawaz et al., 2017 (https://doi.org/10.1016/j.jplph.2017.04.009)
Glyma.13G319600	Soybase	CslA	Glycine max	MEEASPKIFIPNTIQGVSEHVTGQIELLWELVKVPLIVPLLKLGVYICLAMSLMLFMERLYMGIVIILVKLFWKKPEQRYNYKPLQDDVELGSFIFPTVLIQIPMFNEKEVYKVSIGAACGLSWPSDRLVIQVLDDSTDTVIKEMVEQECLRWASKGINITYQIRENRTGYKAGALKEGLKRSYVEHCEYVAIFDADFRPEPDFLRRAIPFLVGNPEIALVQARWRFVNANECLLTRMQEMSLDYHFTVEQEVGSATHAFFGFNGTAGIWRIAAINEAGGWKDRTTVEDMDLAVRASLRGWKFLYLGDLQAKSELPSTLRAFRFQQHRWSCGPANLFRKMVMEIVRNKKVKFWKKVYVIYSFFFVRKIIAHMVTFFFYCVVLPLTILVPEVRVPIWGAV…	Nawaz et al., 2017 (https://doi.org/10.1016/j.jplph.2017.04.009)
Glyma.19G184200	Soybase	CslA	Glycine max	MRNLIFEEPEVRVPGDTSSSLRYAWESIRAPVIIPVLKLAVILCSIMSIMLFVERVAMAIVILVVKVLGKKRYTKYNLEAMKQKLERNKRFPMVLIQIPMYNEKEVYKLSIGAVCGLSWPADRFIVQVLDDSTNQSLRECVQIECQRWMQKGVNVKYETRTNRNGYKAGAMKEGLEKEYVEDCEFVAIFDADFQPDADFLWNTIPYLLENPKLGLVQARWKFVNSKECMMTRLQEMSLDYHFSVEQEVGSSTYSFFGFNGTAGIWRIQAIKDAGGWKDRTTVEDMDLAVRASLQGWEFVFVGDIKVKNELPSTFKAYRYQQHRWSCGPANLFKKMTMESSIAMYRVPLLKRLHLVYAFFFVRKIVAHWVTFFFYCIVIPACVIVPEVSLKKQIAIYIPA…	Nawaz et al., 2017 (https://doi.org/10.1016/j.jplph.2017.04.009)
Glyma.19G190600	Soybase	CslA	Glycine max	MDRFSSSTILPEAFQGAKDDFTMQLALVWNQIKAPLIVPLLRLAVFLCLIMSVMMFIERVYMGIVITLVKLFGRKPEKRYKWEPMKDDIELGNSCYPMVLVQVPMYNEREVYQLSIGAACGLSWPSDRIIIQVLDDSTDPTIKELVQLECQRWASKGVNIKYEVRDNRNGYKAGALKEGMKRSYVKQCDCVAIFDADFQPEPDFLWRTVPFLVHNPELALIQARWKFVNADECLMTRMQEMSLDYHFTVEQEVGSSTYAFFGFNGTAGVWRISALNEAGGWKDRTTVEDMDLAVRASLKGWKFLYLSDLKVKNELPSTFKAYRYQQHRWSCGPANLFRKMVMEIINNKKVSLWKKIHVIYSFFFVRKVVAHINTFVFYCIVLPATVLVPEVVVPKWGAV…	Nawaz et al., 2017 (https://doi.org/10.1016/j.jplph.2017.04.009)
Glyma.20G188600	Soybase	CslA	Glycine max	MDRLSSAATFESMHYGSASQMGLIWQQARAPLVVPLMKLLVVLCLAMSLMLFVERVYMGIVIIFVKLFRYKPEKKYKWEPLRDDLEFGNSAYPMVLVQIPMYNEKEVYQLSIGAACGLSWPSDRVIIQVLDDSTDPIIKNMVEVECQRWASKGVNIKYEIRENRNGYKAGALKEGMKHSYVNLCDYVAIFDADFQPEPNFLWRTIPFLAYNPEVALVQARWKFVNADECLMTRMQEMSLDYHFLVEQEVGSSTYAFFGFNGTAGVWRISALNEAGGWKDRTTVEDMDLAVRAGLKGGKFVYLSDLKVKSELPSTFKAYRYQQHRWSCGPANLFKKMAMEIMRNKKVSMWKKLYVIYSFFFVRKIVAHVVTFVFYCVIMPATVLVPEVEVPKWGAVYIPS…	Nawaz et al., 2017 (https://doi.org/10.1016/j.jplph.2017.04.009)
Glyma.06G307900	Soybase	CslB	Glycine max	MAYQNSIPFYEKYWYKHNYKRVTDSLLLILLLSLLGYRVISINNYSLFPWFVAFLCESWFTFSWFLTLTTQWSPAVTKTYPHRLLQSVEELPPVDLFVTTADPELEPPIITVNTVLSLLALDYPPHKLACYVSDDGCSPRTFYALQEASQFAKFWVPFCKKYHVQVRAPFRYFSDKPEEVFGANNTPEFKQEWLQMKDMYDNLSSKIELDSSIISNPCNGDFAVFSNTERTNHPSIIQVIWENKEHIADGLPHLIYISREKRPKQPHHYKAGAMNVLTRVSGLITNAPFMLNVDCDMIVNNPKIVHHALSILLDHKGEKEVAFVQFPQKFYATLKDDPFGNQMTILAKYLAAGIGGLQGPFYGGTNCFHRRKVIYGLSPENIEKGNSISEEELKQKFGT…	Nawaz et al., 2017 (https://doi.org/10.1016/j.jplph.2017.04.009)
Glyma.12G096900	Soybase	CslB	Glycine max	MANQNSLPLYEKFWYKHNYKRVTESLLSVLLLWLLGYRVISINNYSFPWFVAFLCESWFTISWFLALTTQWSPAVTKTYPDRLLQSVQELPPVDLFVTTADPELEPPIITVNTVLSLLALDYPAHKLACYVSDDGCSPLTFYALQEASKFAKFWVPFCKKYEVQVRAPLRYFFDKPEVSTANNTPKFKQEWLKMKDMYDQLSRKIDLDSFTKSNPCLGEFATFSNTERTNHPSIIQVIWENNESLADGLPHLIYISREKRPKQPHHFKAGAMNVLTRVSGLITNAPFMLNVDCDMIVSNPKIVLHALSILLDPKGEKEVAFVQCPQQFYATLKDDPFGNQMTILFKNLAPGLAGLQGPFYGGTNCFHRRKVIYGRSPDNIEKGSGISDEEFKEKFGASK…	Nawaz et al., 2017 (https://doi.org/10.1016/j.jplph.2017.04.009)
Glyma.12G191500	Soybase	CslB	Glycine max	MANQNTLLPLYQKLWLKHTFSRAMDSLIFLLLLILLSYRVYSISHYSFPWFLATLCESWFTLTWLTTISTKWTPARTTTHLDRLFLRVGELPQVDVFVTTADPVLEPPIITINTVLSLLALDYPANKLACYVSDDGCSPLTFYALVEATKFAKLWVPFCKKYNVQVRAPFRYFSEDATVDKNTDLQEFEQEWSLMKKEYEQLCRKIQNASQKSNPCPLVGEYAVFSKTELKNHPSIIKVIWENKEGLRDGVPHLIYISREKRPQHPHHYKAGAMNVLTRVSALMTNAPYILNVDCDMYVNNPKIAQHALCIFLDSKGEKEVAFVQCPQRFYDTVKDDAYGNQLVALPMYIGGGFAGLQGIIYAGTNCFHRRKVIYGLSPDYDIQNMKKDFGFINGTKSQ…	Nawaz et al., 2017 (https://doi.org/10.1016/j.jplph.2017.04.009)
Glyma.12G191700	Soybase	CslB	Glycine max	MANQNTLPLYDKYWVKHTLSRVMDSLTLLLLLLLLGYRINIFSHSNYTFPCLVAFICESWFTFSWILVISTKWSPAYTKTYIHRLLLRVPEGELPAVDLFVTTADPVLEPPIITINTVLSLLALDYPHNKLACYVSDDGCSPLTFYALIEAFQFAKLWVPFCKKYNIQLRVPFRYFSNNTSTDNNEDTPEFMQDWLKMKNEYERLTRKILNATKNSIPLVGEFAIFSDTQPRNHPTIIKVIWENKEGLSDELPHLIYVSREKKQEHPHQYKAGAMNVLTRVSGVMTNAPFILNLDCDMHVNNPKIVLHALCILLDSKGEKEVAFAQCIQQFYDGLKDDPLGNQLVAAFRYLGGGLAGLQGIFYLGTNCMHRRKVIYGLSPYHGIQNGKKDHGVSNGKFS…	Nawaz et al., 2017 (https://doi.org/10.1016/j.jplph.2017.04.009)
Glyma.12G191800	Soybase	CslB	Glycine max	MANQGHVLPLSEKIWFKRTFQRVIDTLILVLLLLNLSYRVFSSNNFTFPWFLAFICESWFTFIWIVILNTKWSPAVTITHPNRLLQRVPELPPVDMFVTTADPVLEPPIITINTVLSLLALDYPANKLACYVSDDGCSPLTFYALVEASKFAKFWVPFCKKYNVQVRAPFRYFSNVAISKSEESLEFKQEWLQMKDMYHNLSQNLEEVTSKTIPFQLDGEYAVFSNTEQRNHPTIIKVIFENMDGLSDQLPHLIYISREKRPQYPHNYKAGAMNVLTRVSGLMTNAPFMLNVDCDMFVNNPKIVQHAMCILMDSKSGKEVAFVQCFQQFYDGIKDDPFGNQWVAVFEYIVRGMAGLQGPFYCGTNTFHRRKAIYGVYPDETGSRRNGKLEEKILIQQFG…	Nawaz et al., 2017 (https://doi.org/10.1016/j.jplph.2017.04.009)
Glyma.12G192000	Soybase	CslB	Glycine max	MANQGHDLPLYEKVWLKRRLQRVIDTLILFLLLLLLNYRVLSSNSFTFPWFLALLCESWFTFTWIVILNSKWSPAVTITHPDRLLQWVSELPPVDLLVTTANPILEPPIITVNTVLSLLALDYPANKLACYVSDDGCSPLTFYALVEASKFAKFWVPFCKKYNVQVRAPFRYFSDVATNKSEESLEFKQEWLQMKDMYENLSRKIEEVTCKTISFQLDGEFAVFSNTDQRNHPSIIKVIIENKDGIFDGLPHLIYASREKRPQYHHNYKAGAMNVLTRVSGLMTNAPFMLNVDCDMFVNNPKIVQHALCILMDSQRGKEVAFVQCFQQFYDGIKDDPFGNQWVIAFEYIIRGMAGLQGPFYGGTNTFHRRNAIYGLYPHEIESGRKGKLEEKILIRQFG…	Nawaz et al., 2017 (https://doi.org/10.1016/j.jplph.2017.04.009)
Glyma.12G192100	Soybase	CslB	Glycine max	MANQGFDLPFYEKIWFKRTFQRVMDTFILVLLLLLLSYRIFSSNNFTFPWFLAFLCESWFTFTWIVILNAKWSPAVTITHPDRLLQRVPELPRVDLFVTTADPVLEPPIITANTVLSLLALDYPANKLACYVSDDGCSPFTFYALVEASKFAKLWIPFCKKYNVQVRAPFRYFSNVATTKSDDSPDFKQEWSQMKDMYDNLRQNIEDVTRKQIPLELDGEFAVFSNTEQINHPSIIKVILENKDVLSDGLPYLIYISREKKPNHSHNYKAGAMNVLTRVSGLMTNAPFMLNVDCDMVVNNPKFVLHAMCILMDSKSGKEVAFVQCFQQFYDGIKDDPFGNQWVAAYEYIIRGMAGLQGPYYGGTNTFHRRNAIYGLYPHEMENGREDEKLGEKILIQQF…	Nawaz et al., 2017 (https://doi.org/10.1016/j.jplph.2017.04.009)
Glyma.13G310300	Soybase	CslB	Glycine max	MANQGHDLPLYEKIWVKRKFQRVIDTLILVLLLLLLSYRLFSSNNFTFPWFLAFICESWFTFTWIVILNTKWSPAVTITHPNRLLLRVPESEFPPVDLLVTTADHVLEPPIITVNTVLSLLALDYPTNKLACYVSDDGCSPLTFYALVEASKFAKFWVPFCKKNCVQVRAPFRYFSDIATNKSEDSLEFKQEWLQMKDMYDNLCQKIEEVTGKTIPFQLDGEFAVFSNTDQRNHPTIIKVILENMGDLLDGLPHLIYISREKRPQYHHNYKAGAMNVLTRVSGLMTNAPFILNVDCDMFVNNPKIVLHALCILMDSQRGKEVAFVQCFQQFYDGIKDDPFGNQWMITFKNIIMGMAGLQGPFYGGTNAFHRRNAIYGLYPDEIESERKGKLEGKILIEK…	Nawaz et al., 2017 (https://doi.org/10.1016/j.jplph.2017.04.009)
Glyma.03G086600	Soybase	CslC	Glycine max	MSRTPNYEFQEWWNKQREKNTTNTNNLDSLDSLDDNLKNLDHAHSPSSPPFTALDISSSSAADTSADHDHDRSGRKERSRSARQLSWVFLLKFQQLAANLGWLSNGLLFLLRTGQRRIATDSASFGDGGDTSRLYRAIRFFLITVLLLLVFELLAYFKGWHFSPPDPSDVLGVIGVVYSTWLDVRASYLSPPLQSLANLCTVLFIVQSVDRVVLILGCFWIKFRRLKPVASVDYDGPVQSVEDFPMVLVQIPMCNEREVYQQSIGAVCILDWPKERMLVQVLDDSDEVDTQQLIKAEVHKWQQRGARIIYRHRLIRTGYKAGNLKSAMNCDYVKDYEFVAIFDADFQPTPDFLKKTVPYFKGKDDLALVQARWAFVNKDENLLTRLQNINLSFHFEVEQ…	Nawaz et al., 2017 (https://doi.org/10.1016/j.jplph.2017.04.009)
Glyma.04G048100	Soybase	CslC	Glycine max	MAPPLFNWGVKDTHRGTPVVVKMENPNWSMVELEGPEEEDLMLTNSPSSGVSRDKGRGKNAKQLTWVLLLKAHRAAGCLTSLAPALVGLVAAVKRRVAAGKTDADTGGGRENENPAVKTRFYSCIKLFLCLSVVLLVFEIAAYFEGWYFGAARFQLEHLLWAPSFGVKGFFDWLYARWVFVRVEYLAPPLQFLTNACIVLFLIQSMDRLVLCLGCFWIRFKKIKPVPKGGGVVDLESGEEKGFSFSPMVLVQIPMCNEKEVYQQSIAAVCNLDWPKGKLLIQVLDDSDDPTTQSLIKEEVQKWQQEGANILYRHRVIRDGYKAGNLKSAMNCSYLKDYEFVAIFDADFQPTPDFLKKTVPHFKDNDDLGLVQARWSFVNRDENLLTRLQNINLSFHFEV…	Nawaz et al., 2017 (https://doi.org/10.1016/j.jplph.2017.04.009)
Glyma.04G076500	Soybase	CslC	Glycine max	MAPRLYFSNWWTKDTLKGTPVVVKMENPTFSVVEINGADAAFRPVEKSRGKNAKQVTWVLLLRAHRAVGCVTWLATVLWALLGAIKKRLIHGQGVSVESESDKLEKGKLLFRVIRVFLVTSLAVLAFEVVAYLQGWHFGNPTLHIPRTSDLEGLLHLAYVAWLTFRAEYIAPPIQALSKFCVVLFLIQSVDRMLLCLGCFWIKYRKVKPRIEGDPFKSDDVEGSASNYPMVLVQIPMCNEREVYDQSISAVCGIDWPRDRLLIQVLDDSDDESIQWLIKAEVSKWSQKGINIIYRHRLVRTGYKAGNLNSAMSCDYVKDYEFVAIFDADFQPNPDFLKQTVPHFKDNPELGLVQARWSFVNKDENLLTRLQNINLCFHFEVEQQVNGVFLNFFGFNGTA…	Nawaz et al., 2017 (https://doi.org/10.1016/j.jplph.2017.04.009)
Glyma.06G049400	Soybase	CslC	Glycine max	MAPPLFNWGVKDTHRGTPVVVKMENPNWSMVELEGPEEEDLMLTNSPSSGVSRDKGRGKNAKQLTWVLLLKAHRAAGCLTSIAPALLGFVAAVKRRVAAGKTDADTDTDGGRENENPAVKTRFYSCIKLFLCLSVFLLVFEIVAYFKGWYFSAARFQLEHFMWTPSFGVKGFFDWLYARWVFVRVEYLAPPLQFLTNACIVLFLIQSMDRLALCLGCFWIRFKKIKPVPKGGGVLDLESGEEKGFSFSPMVLVQIPMCNEKEVYQQSIAAVCNLDWPKGKLLIQVLDDSDDPATQSLIKEEVQKWQQEGANILYRHRVIRDGYKAGNLKSAMNCSYVKDYEFVAIFDADFQPTPDFLKKTVPHFKDNDDLGLVQARWSFVNRDENLLTRLQNINLSFHF…	Nawaz et al., 2017 (https://doi.org/10.1016/j.jplph.2017.04.009)
Glyma.06G077700	Soybase	CslC	Glycine max	MAPRLDFSNWWTKDTQKGTPVVVKMENPTFSVVEINGADAAFRPVEKSRGKNAKQVTWVLLLRAHRAVGCVTWLAAVLWALLGAIKKRLIHGQGVSVESESDKLEKGKLLFRVIRVFLVTSLAVLAFEVVAYLQGWHFGNPNLHIPRTSDLEGLLHLAYVAWLTFRAEYIAPPIQALSKFCVVLFLIQSADRMLLCLGCFWIKYRKVKPRIEGGPFESDDVEGSESYYPMVLVQIPMCNEREVYDQSISAVCGIDWPRDRLLIQVLDDSDDESIQWLIKAEVSKWSQKGINIIYRHRLVRTGYKAGNLNSAMSCDYVKDYEFVAIFDADFQPNPDFLTQTVPHFKDNPELGLVQARWSFVNKDENLLTRLQNINLCFHFEVEQQVNGIFLNFFGFNGTA…	Nawaz et al., 2017 (https://doi.org/10.1016/j.jplph.2017.04.009)
Glyma.07G003800	Soybase	CslC	Glycine max	MGPIPSIDFSKWWVKESSSSRKGNPVVVTMENPNYSVLEIDAPDSAFQPVDKDRGKNAKQFTWLLLLKAHRVVGCLAWLGNSLCSLLHAVKKRLLFGHVEAEMSAKAKFLFRVILTFLVMALAFLSFELVAHFKGWRYFHNHNLHLPQTLEITGCFHTAYVRWLEFRADYIAPPIQSLSTFCILLFLIQSVDRMVLCLGCFWIKLKKIKPVIAGDSLNSHDLEGSNDGYPMVLVQIPMCNEKEVYDQSISAVSQLDWPKERLLIQVLDDSDDEGIQWLIKGEVSKWSQRGVNIIYRHRKFRTGYKAGNLKSAMSCDYVKDYEFVAIFDADFQPNPDFLKQTVPHFKGNPELALVQARWAFVNKAENLLTRLQNINLCFHFEVEQQVNGVFLNFFGFNGT…	Nawaz et al., 2017 (https://doi.org/10.1016/j.jplph.2017.04.009)
Glyma.08G222800	Soybase	CslC	Glycine max	MGPSPSIDFSKWWVKESSSSSSRKGNPVVVTMENPNYSVLEIDAPDSAFQPVDKDRGKNAKQFTWLLLLRAHRFVGFLSWLGNSLCSLLHAVKKRLFLGHVETEMSSKAKFLFRVILTFLVMALAFLSFELVAHFKGWRYFHNHNNLHLIPQTSEITGWFHTAYVRWLEFRVDYIAPLIQSLSTFCILLFLIQSVDRMVLCLGCFWIKFNKIKPVVIDGDSLNSHDLEGSNDGYPMVLVQIPMCNEKEVYDQSISAVSQLDWPKDRLLIQVLDDSDDEGIQWLIKGEVSKWSQKGVNIIYRHRKFRTGYKAGNLKSAMSCDCVKDYEFVAIFDADFQPNPDFLKQTVPHFKGNPELALVQARWAFVNKDENLLTRLQNINLCFHFEVEQQVNGVFLNFF…	Nawaz et al., 2017 (https://doi.org/10.1016/j.jplph.2017.04.009)
Glyma.13G070300	Soybase	CslC	Glycine max	MAPNTEKSSNNDFTLLQVHDSDSPMFPEKQKATSRKQFTWFLLLKLHRVLTCLSWLTNGLKATFALVKKRVSLADMSDEGPKSRGRLYRFIKIFLALSIGGLAIEIIAHFNKWNLHNMIQPWEVQGLLQWCYVAWLSFREDYVAPLVLMVSKFCIVLFLIQSLDRLVLCLGCFWIKYKKLKPTFDADACDVEDPSNFPMVLVQIPMCNEREVYSQSIGAAAQLDWPKDRILIQVLDDSDDGNLQLLIKEEVASWKEKGVNIVYRHRLIRTGYKAGNLKSAMSCDYVKDYEFVAIFDADFQPNPDFLKLTIPHFKGKPDLGLVQARWSFVNKDENLLTRLQNINLCFHFEVEQQVNGYFLNFFGFNGTAGVWRIKALEESGGWLERTTVEDMDIAVRAHL…	Nawaz et al., 2017 (https://doi.org/10.1016/j.jplph.2017.04.009)
Glyma.14G090000	Soybase	CslC	Glycine max	MATSLKWWGKESHRGTPVVVKMENPKWSMLELEGPSDEDFIIGNDNDNNNNNRDNKGRGKNAKQLTWVLLLKAHKAAGCLASVAPALLGLVAAVKRRVAAGRTDADTDGGGGGGGREKENPTVKSRFYNCIKVFLFVSLMLLFFEVAAYFKGWHFEAPRFWGVKGVFDWAYLMWVFVRVEYLAPPLQFLANVCIVLFIVQSLDRLVLCLGCFWIRFKKIKPVPKGGDVDLESGEKGFFPMVLVQIPMCNEREVYQQSIGAVCNLDWPKSKLLIQVLDDSDDITTQSLIREEVQKWQKEGANIVYRHRVIRTGYKAGNLNSAMNCSYVKDYEFVAIFDADFQPTPDFLKRTIPHFKDNDELGLVQARWSFVNKDENLLTRLQNINLAFHFEVEQQVNGVF…	Nawaz et al., 2017 (https://doi.org/10.1016/j.jplph.2017.04.009)
Glyma.14G136900	Soybase	CslC	Glycine max	MAPSFDFSNRWMKETQKGTPVVVTMENPTFSVVEINGADAAFRPVEKTRGKNAKQVTWFLFLKAYHAIGCVTWFATVLWSLMGAIRKRLIDREGVTLESEKMEKGKVLFTVIKVFLVSSLVVLVFEVVVYLQGWHFGNPSVHIPRAADLEGLMHLVYVAWLRFRGEYIAPPMQALSKFCIVLFLIQSVDRMVLCFGCFWIKYKRIKPKIDGDALKVDDIEGSACSHPMVLVQIPMCNEREVYEQSISAVCQIDWPRDRLLIQVLDDSDDESIQWLIKTEVRKWSQKGINIIYRYRLVRTGYKAGNLKSAMSCDYVKDYEFVAIFDADFQPHPDFLKQTVPYFKDNPELGLVQARWAFVNKDENLLTRLQNINLCFHFEVEQQVNGAFLNFFGFNGTAGV…	Nawaz et al., 2017 (https://doi.org/10.1016/j.jplph.2017.04.009)
Glyma.16G087600	Soybase	CslC	Glycine max	MSRTPNYEFQEWWNKQREKNTNTNNLDPLDDNLKKLEYGHSSPPPFTALDVDSSTAANSATSDHDRSGRKERSRSARQLTWVCLLKFQQLAASLGWLSHGLLFLLRTAHRRITDSASFRGDTSRLYRAIRFFLITVLLLLGFELVAFFKGWHFSPPDPSDVLGVIGVVYAAWLDVRATYLSPPLQSLANLCTVLFIVQSVDRVILILGCFWIKFRRLKPVASVDYDGPGQSVEDFPMVLVQIPMCNEREVYQQSIGAVCILDWPKERMLVQVLDDSDEVDTQQLIKAEVHKWQQRGVRIIYRHRLIRTGYKAGNLKSAMNCDYVKDYEFVAIFDADFQPTPDFLKKTVPYFKGKDDLALVQARWAFVNKDENLLTRLQNINLSFHFEVEQQVNGIFMNF…	Nawaz et al., 2017 (https://doi.org/10.1016/j.jplph.2017.04.009)
Glyma.17G196700	Soybase	CslC	Glycine max	MAPSFDFANRWMKETQKGTPVVVTMENPTFSVVEINGADAAFMPVEKTRGKNAKQVTWFLFLKAYHAIGCVTWFATVLWSFMGAIGKRLIHREGLALESEKLEKGKILFRVIKVFVVSSLVVMVFEVVAYLQGWHFGNPSLHIPRPVDLEGLMYLVYVAWLTFRGEYIAPPMQALSKFCIVLFLIQSVDRMMLCFGCFWIKYKRIKPKIDGDALKVDDIEGSACNHPMVLVQIPMCNEREVYEQSISAVCQINWPRDCLLIQVLDDSDDESIQWLIKTEVTKWSQKGINIIYRHRLVRTGYKAGNLKSAMSCDYVKDYEFVAIFDADFQPNPDFLKQTVPYFKDNPELGLVQARWAFVNKDENLLTRLQNINLCFHFEVEQQVNGAFLNFFGFNGTAGV…	Nawaz et al., 2017 (https://doi.org/10.1016/j.jplph.2017.04.009)
Glyma.19G012700	Soybase	CslC	Glycine max	MAPNTEKSNNNDFTLLQVHDSDSPMFPEKQKATSRKQFTWFLLLKLHRVLTCLSWLTNCLKATFALVKKRVSLADMSDEGPKSRGKLYRFIKIFLALSIGGLAIEIIAHFNKWNLHNMIQPWEVQGLLQWCYVAWLSFREDYVAPLVLMVSKFCIVLFLIQSLDRLVLCLGCFWIKYKKLKPTFEADACDVEDPSNFPMVLVQIPMCNEREVYSQSIGAAAQLDWPKDRILIQVLDDSDDGNLQLLIKEEVASWKEKGVNIVYRHRLIRTGYKAGNLKSAMSCDYVKDYEFVAILDADFQPNPDFLKLTIPHFKGKPDLGLVQARWSFVNKDENLLTRLQNINLCFHFEVEQQVNGYFLNFFGFNGTAGVWRIKALEESGGWLERTTVEDMDIAVRAHL…	Nawaz et al., 2017 (https://doi.org/10.1016/j.jplph.2017.04.009)
Glyma.01G014000	Soybase	CslD	Glycine max	MASKFKSVSSIRKITHLSGDMDQEDANGGRASLDNYSVHIPPTPDNQPMEISLERSNSRRVEDQYASSSLFTGGFNQLTRAHLKDKVTESESSHPQMAGAKGSSCAVPGCDGSLMTNERGLDVVPCECNYKICRDCYMDALRAGEGICPGCKDPYKEPEVQGGVANSQALPLPPPPGANKMDKSLSFLRSKNNEFDHAKWLFETKGSYGYGNAMWPNKEEEVDASSGSGSDWMGGDPNVFKEKQWRPLTRKLSISAAILSPYRLMILVRLVVLVFFLKWRVENPNEDAIWLWGMSVVCEIWFAFSWLLDQLPKLFPVNRVADLDVLKEKFETPNPTNPTGKSDLPGIDMFVSTADPEKEPPLVTANTILSILATDYPVEKLSCYVSDDGGALLTFEAMA…	Nawaz et al., 2017 (https://doi.org/10.1016/j.jplph.2017.04.009)
Glyma.01G232500	Soybase	CslD	Glycine max	MASKLFRESRSSISSSSDAPDGQKPPLPPSVQFGRRTSSGRYVSYSRDDLDSELGSTDFMNYTVHIPPTPDNQPMDPSISQKVEEQYVSNSLFTGGFNSVTRAHLMDKVIESEANHPQMAGAKGSSCAIPGCDSKVMSDERGADILPCECDFKICRDCYIDAVKTGGGICPGCKEPYKNTELDEVAVDNGRPLPLPPPSGMSKMERRLSMMKSTKSALVRSQTGDFDHNRWLFETKGTYGYGNAIWPKEGGFGNEKEDDFVQPTELMNRPWRPLTRKLKIPAAVLSPYRLIIFIRLVVLALFLAWRIKHQNTDAVWLWGMSVVCEIWFAFSWLLDQLPKLCPVNRSTDLNVLKEKFETPTPNNPTGKSDLPGIDIFVSTADPEKEPPLVTANTILSILA…	Nawaz et al., 2017 (https://doi.org/10.1016/j.jplph.2017.04.009)
Glyma.02G286100	Soybase	CslD	Glycine max	MSSINRQSSKKSGRNSGGSTSQGSQSSGGPSVKFARRTSSGRYVSLSRDEIDVSSDLSGDYMNYTVHIPPTPDNQPMDSSVAMKAEEQYVSNSLFTGGFNSVTRAHLMDKVIDSEVTHPQMAGSKGSLCSICDGRVMRDERGRDVTPCECRYKICRDCFIDAQKESGMCPGCKEPYKVGEYEEDLTDQYSNNGALPLPAPNGSKRNPNNMSVMKRNQNGEFDHNKWLFETQGTYGVGNAYWPQDDMYGDDALKAGMLDPEKPWKPLSRVTPIPSGIISPYRLLILVRFVVLIFFLHWRVVNPNKDAVWLWIMSITCEIWFGFSWILDQVPKLCPVNRSTDLAVLHEKFDSPSPSNPTGRSDLPGMDLFVSTADPEKEPPLTTANTILSILAVDYPVEKL…	Nawaz et al., 2017 (https://doi.org/10.1016/j.jplph.2017.04.009)
Glyma.03G217500	Soybase	CslD	Glycine max	MVNTASSPSSSPVTITVSSGGRRRSMGLTSPVPRASVSANNPASPLRVSGGRGGGASKDGGIEETNTEYVSYTVHIPPTPDRRPLTASEDGGKNSTSFISGTIFTGGYNSVTRGHVMECSMDSDAQAKTTSLTVCGMMGCDEEAMKGRLCGGGPCECGFKICRECYSECGGKCPGCKAPYKYVSDDDEEEEDDVEGSEGEDQPLPLPSMAEFKLDKRLSVVKSFKTQNHPPDFDHTRWLFETKGTYGYGNAVWPKDGCGANGFEPPPEFGEKARRPLTRKVGVSAAIISPYRLLILLRLVALGLFLTWRVRHPNHEAIWLWAMSITCELWFAFSWILDQLPKLCPVNRVTDLSVLKERFESPNLRNPKGRSDLPGIDVFVSTADPEKEPPLVTANTILS…	Nawaz et al., 2017 (https://doi.org/10.1016/j.jplph.2017.04.009)
Glyma.09G119000	Soybase	CslD	Glycine max	MTTRSSNSPHKSLYSSGGQQNDHSNYTVMMPLTPDNQPGTSDSKQDNVGGTTTRFATESQQRGGGGGGEPKMERRMSSVLSSVNNKSMLLRSQTQDFDHNRWLFETKGTYGIGNAFWQDDSNSFGDEGVSMSDFMDKPWKPLTRKIPISGAILSPYRLLVVVRIIVLAFFLTWRIRNPNYDALWLWGISIVCEIWFAFSWLLDILPKLNPINRTVDLTALHDKFDQPSASNPTGRSDLPGIDVFVSTADAEKEPPLVTANTILSILGVEYPIEKISCYISDDGGAILTFEAMAEAVKFAEVWVPFCRKHNIEPRNPDAYFNLKKDPTKNKKRPDFVKDRRWMKREYDEFKVRINGLPEVIRERSKMHNSKEEKKAKQLAKEKNGGTLPQDYTSDVPNAT…	Nawaz et al., 2017 (https://doi.org/10.1016/j.jplph.2017.04.009)
Glyma.09G208200	Soybase	CslD	Glycine max	MATKFKRVSSIRKITHLSNDMDQEGANGGIATTYSVHIPPTPDNQPMEISLERSNSRRVEDQYASSSLFTGGFNQLTRAHLKDKVIESESSHPQMAGAKGSSCAVPGCDRSLMTNERGLDVVPCECDYKICKDCYMDALRAGEGICPGCKKPYKEDPEHELQDVANSQALPLPAPPGAAHGVNKMDKSLSFPRSQSNEFDHAKWLFETKGSYGYGNAMWPNKEEEPDASSGFGSDWMEGDPNVFKEKQWKPLTRKLSISAAILSPYRLMILVRLVVLVLFLKWRVENPNEDAVWLWGMSVVCEIWFAFSWLLDQLPKLFPVNRVADLDVLKDKFETPNPTNPTGKSDLPGIDMFVSTADPEKEPPLVTANTILSILAADYPVEKLSCYVSDDGGALLTF…	Nawaz et al., 2017 (https://doi.org/10.1016/j.jplph.2017.04.009)
Glyma.11G010400	Soybase	CslD	Glycine max	MASKLFRASRSSISSSSDAPDDQKPPLPPSVQFGRRTSSGRYVSYSRDDLDSELGSTDFMNYTVHIPPTPDNQPMDPSISQKVEEQYVSNSLFTGGFNSVTRAHLMDKVIESEANHPQMAGAKGSSCAIPGCDSKVMSDERGADILPCECDFKICRDCYIDAVKTGGGICPGCKEPYKNTELDEVAVDNGRPLPLPPPSGMSKMERRLSMMKSTKSALMRSQTGDFDHNRWLFETKGTYGYGNAIWPKEGGFGNEKEDDVVQPTELMSRPWRPLTRKLKIPAAVLSPYRLIIFIRLVVLALFLAWRIKHQNSDAVWLWGMSVVCEIWFAFSWLLDQLPKLCPVNRSTDLNVLKEKFETPNPNNPTGKSDLPGIDIFVSTADPEKEPPLVTANTILSILA…	Nawaz et al., 2017 (https://doi.org/10.1016/j.jplph.2017.04.009)
Glyma.12G017600	Soybase	CslD	Glycine max	MSSKPFKPSRLSHSQLATYEAPDCEKPPLPPTITFGRRTPSGRYISYSRDDLDSELGSVDFTSYRVDLPLTPDNQPMNPSISQKLEQYVSSSLFTGGYNSVTHAHLMDKVIESQANHSQMAGAKGSSCAIRGCDCKVMSDEHGEDILPCECDFKICRDCYKDAAKAGDGICPGCKEPYKNTELDEVAVEDLNGMPLPLPPSGGWSQMESGMSVVEPTKSVLLRSQTGDFDHNRWLFETKGTYGYGSAIWKKGGNGKEDDDVVEPTEFMNRPWRPLTRKLKISAAVLSPYRLIILIRMVVLILFLAWRVKHKNTDAIWLWGMSVVCEIWFAFSWLLDQLPKLCPINRSTDLNVLREKLEMPSPTNPTGKSDLPGIDVFVSTADPEKEPPLVTANTILSIL…	Nawaz et al., 2017 (https://doi.org/10.1016/j.jplph.2017.04.009)
Glyma.14G029200	Soybase	CslD	Glycine max	MSSINRQPSKKSGRNSGGSTSQGSQSSGGPSVKFARRTSSGRYVSLSRDDIDMSSDLSGDYMNYTVHIPPTPDNQPMDSSVAMKAEEQYVSNSLFTGGFNSVTRAHLMDKVIDSEVTHPQMAGSKGSLCSICDGRVMRDERGHDVTPCECRFKICRDCFIDAQKESGMCPGCKEPYKVGEYEEDLTDQYSNNGALPLTAPNGSKRNANNMSVMKRNQNGEFDHNKWLFETQGTYGVGNAYWPQDEMYGDDGDDALKEGILDQEKPWKPLSRVMPIPSGIISPYRLLIVVRLIVLCFFLHWRVVNPNKDAVWLWLMSITCEIWFGFSWILDQVPKLCPVNRSTDLEALHEKFDSPSPSNPTGRSDLPGMDVFVSTADPEKEPPLTTANTILSILAVDYPV…	Nawaz et al., 2017 (https://doi.org/10.1016/j.jplph.2017.04.009)
Glyma.19G214100	Soybase	CslD	Glycine max	MVKTASPSSSSPVTITVSSGGRRRSMGLTSPIPRASVSANNPASPLRASGCGGRRISGGGASKDGGIEESNTEFVSYTVHIPPTPDRRPLTASEDGKSGTSFISGTIFTGGYNSVTRGHVMECSMESDAQAKTSSSVCGMKGCDEEAIKGRLCGGPCECGFKICRDCYLECGGKNGGGKCPGCKEPYKYVSDDDEDDEEEDEDQPLPLPSMAEFKLDKRLSVVKSFKAQNHPPDFDHTRWLFETKGTYGYGNAVWPKDGYGPNGFDPPPEFGEKARRPLTRKVGVSAAIISPYRLLILLRLAALGLFLTWRVRHPNHEAIWLWAMSITCELWFAFSWILDQLPKLCPVNRVTDLSILKGRFESPNLRNPKGRSDLPGIDVFVSTADPEKEPPLVTANTI…	Nawaz et al., 2017 (https://doi.org/10.1016/j.jplph.2017.04.009)
Glyma.02G301200	Soybase	CslE	Glycine max	MKSEIESAVARGEVPDNAMNQHRGFSEWNPKITKQNHQPIVQIIIDGRDTNAVDEDGFQLPRVVYMAREKRHNYPHHFKAGAVNALIRVSSEISNAPFILNLDCDMYSNNANTIQEVLCFFLDETKGHDIAYVQFPQSYNNIAKNDHYANSYLVSNKFELAGICGYGAALFCGTGCLHRRESLSGAYLKDYKAKWDSKPKRNDNRTIDELNEASKVLATCTYEESTQWGKEKGLVYGIPVEDIATGLVISCRGWKSIYYNPERKAFMGIAPTTLDVACLQHMRWSEGMFQVFFSRYCPFIYGHGKIHFGVQMGYCTYLLWAPMSLPTLCYVIVSPICLLHGIPLFPQLSSIWVLPFAYAFLATYGFSLCEYLICGSTAKGWWNLQRIKFIHRTTSYLFG…	Nawaz et al., 2017 (https://doi.org/10.1016/j.jplph.2017.04.009)
Glyma.08G330600	Soybase	CslE	Glycine max	MAEEESYPLFETRRAKGRVIYTIFSLSLFVGILFIWVYRVSHIPREGEDGKWAWIGLLCAELWFGLYWLLRHPFRWNPVFREPFRHKLSQRYEEILPRVDIFVCTADPGIEPAVMVMNTVLSVMAYDYPTEKLSVYLSDDAASDITFYALLEASLFAKHWLPFCKKFKVEPTSPAAYFKSIASCTHPNNHVNELVPIKKLYQDMESRIENAAKVGQVPEEVRPKYKGFSQWDSYTSRRDHDTILQILLHGKDSSAKDVDGNVMPILVYLAREKRPQVAHNFKAGAMNSLLRVSSMISNGEIILNVDCDMYSNNSQSLRDALCFFMDEVKGHEIAFVQTPQCFENVTNNDLYGGALRVIYEVEFHGLDGLGGPFYIGTGCFHRREILCGRKFNDQYKNDW…	Nawaz et al., 2017 (https://doi.org/10.1016/j.jplph.2017.04.009)
Glyma.08G330700	Soybase	CslE	Glycine max	MGRVEYSPLFETRRCRGRFIYRSFAISLFVAICFIWHYRFSHITKGEDGNWAWLGMLASELWFGFYWVLTQALRWNLVFRQPFKNRLSQRYEKKLPRVDIFVCTADPDIEPAMMVINTVLSVMAYDYPTEKLSVYLSDDAGSQITFYALLEASNFAKHWVPFCKRFKVEPRSPSAYFKSLVSSGYPTDPSQAKELGNIKKLYDEMEKRIEDATKFGEVAKEARLKHMGFSQWDSYSSRRDHDTILQILLHKNDHNNSKDVDGFVLPALVYLAREKRPQYFHNFKAGAMNSLLRVSSNISNGKIILNVDCDMYSNNSQSVRDALCFFMDEEKGQEIAYVQFPQTFENATKNDLYGGSLTSILEVEFPGLDGYGGPLYAGTGCFHKRESLCGMKFSDQYCN…	Nawaz et al., 2017 (https://doi.org/10.1016/j.jplph.2017.04.009)
Glyma.14G012800	Soybase	CslE	Glycine max	MGEEEGGHVDVGLFETKEARFRGVYKVFASTIFGAICLIWMYRVGNIPTVKSGKWAWISVMVSELCFGLYWIITQSVRWRILQQTPFKHTLSQRYDEENLPAVDIFVCTADPILEPPCMTINTVLSAMAYNYPANKLSVYLSDDGGSELTFYALLKASIFSKHWLPFCRRFNVEPMSPEAFFAAPNSSNNSTEYGQAWLSIKKLYEDMKNEIESAVARGRVPDNVRNQHKGFSEWNPKTTKQDHQPIVKIIIDGRDTNAVDEDRFQLPRVVYMAREKRPNYPHHFKAGAVNALIRVSSEISNAPFILNLDCDMYPNTANTIQEILCFFLDETKGHDIAYVQFPQSYNNITKNDHYANSYLVSSKFELAGICGYGAALFCGTGCFHRRESLSGAYLIDYK…	Nawaz et al., 2017 (https://doi.org/10.1016/j.jplph.2017.04.009)
Glyma.14G012900	Soybase	CslE	Glycine max	MESGEDYSLFETRKDKGRHIRRIYAISLFVAICFIWAYRLSHIPAYGKWAWLGLFAAELWSGFYWLFGQALRWNMLFRKTFINRLSERYENSLPRVDMFVFTADPIIEPPMMVINTVLSVMAYDYPAEKLSVYLSDDAGSDITFYALLEASTFAKHWVPFCKRFKVEPRSPAAYFNTLVSTNSHDHNHAKDLDAIKKLYVDMKRRIEDAVKLGGVPSEARSKHNGFSQWDSYYSRHDHDTILQILLHERNPHNSKDVDGFVLPTLVYMAREKRPQYHHNYKAGAINSLLRVSSRISNAKIILIIDCDMYSNHSQSVRDALCFFMDEEKGQEIAFVQFPQNFENLGKNDLYGNAISATVEVELHGADGYGGPLFIGTCCFHRRDALCGKKFNCQYKNEWN…	Nawaz et al., 2017 (https://doi.org/10.1016/j.jplph.2017.04.009)
Glyma.04G255400	Soybase	CslG	Glycine max	MATFTYHVETVQSFLALSRLHILIHLVAVLSLCYYRITHFFLQPPTAPWLLMTAAELLLSLLWFFNQAFRWRPVSRSVMTEKLPSEEKLPGLDIFVCTLDPEKEPTVEVIDTIISAVSMDYPSDKLSVYLSDDGGCDVTLYGIREAAEFAKEWVPFCKKYGVKSRCPKVFFSPFGDEDQETLRDDQFRTQRDLVKAKYEKMQKNIEKFGSDPKSRRTVSDRQPRIEIINDQPGMPLIVYVSRERRPSLPHKFKGGAVNTLLRVSGLISNGPYVLVMDCDMYSNDPTSAKQAMCFFLDPETSKYIAFVQFPQMFHNLSKKDIYDSQARTAFKTMWQGMDGLRGPGLSGSGNYLSRSALLFGSPNQKDDYLQDAQKYFGKSTAYIESLKAIRGQKSSKKNI…	Nawaz et al., 2017 (https://doi.org/10.1016/j.jplph.2017.04.009)
Glyma.06G324300	Soybase	CslG	Glycine max	MAMFTYHVETVQSWLALSRLHILIHLVAVLSLCYYRITHLLLEPPTAPWLLMTVAELLLSVLWFFNQAFRWRPVSRSVMTEKLPRDEKLPGLDIFVCTLDPEKEPTVEVMDTIISAVAMDYPSDKLAVYLSDDGGCDVTLYGIREAAEFAKEWVPFCNIYGVKSRCPKVFFSPFGEEDQHTLRHDGFSTQRDLIKAKYEKMQKNIEKFGSDPKNRRIVSDRPPRIEIINDQPGMPLVVYVSRERRPSLPHKFKGGALNALLRVSGLISNGPYVLAVDCDMYSNDPTSAKQAMCFFLDPETSKYIAFVQFPQMFHNLSKKDIYDNQSRTAFKTMWQGMDGLRGPGLSGSGNYLSRSALLFGSPNQKDDYLKDAQKYFGKSTAYIESLKAIRGQKSSKKNI…	Nawaz et al., 2017 (https://doi.org/10.1016/j.jplph.2017.04.009)
Glyma.10G189300	Soybase	CslG	Glycine max	MEETLSLSLIHVNNSLVFTNRLHIILHFTALCFLVYYRLCFFFQNPQTRRGTTLFPWLLVFASEIILSFIWILGQGFRWHPISRTVFPERLPQDDKLPLIDVFICTADPTKEPTLDVMNTLLSAMALDYPPEKLHVYVSDDGGSSVTLSAMREAWKFAKWWIPFCMRYRIECRCPKAYFSASENGGGDSDGSIEFLADKKMIKEKYEAFKEDIERVKEDHSGDTTGIKGQNHPPIIEVIQENSSSEIEQVKLPFLVYVSREKKPSHPHHFKAGALNVLYRVSAVISNAPYILVLDCDMFCNAPASARQALCFHLDPKISLSLAFVQFPQKYHNISKNDIYDSQHRSAYKVLWQGMDGLRGPVLSGTGFYMKRESLYGNYKIKATDLELRQYVGTSNGFI…	Nawaz et al., 2017 (https://doi.org/10.1016/j.jplph.2017.04.009)
Glyma.11G151800	Soybase	CslG	Glycine max	MATFHTETVQSGLALSRLHILFHSVALLFLYYYRISHILLEPSFVWIFMTIAELIFGELWLFKQAFRWRPVSRAVMPEKLPSDGKLPALDIFVCTVDPEKEPTVQVMDTVISAIAMDYPSNKLAVYLSDDGGCPVTLYGIREASRFAKEWVPFCRKYGINSRCPKAFFSPMGEDERELLLLRNHEFLAEQEQLKAKYNIMQKNIDEFGRDPKNRSIVFDRPARIEIINEQSEIPLVVYVSRERRPNVPHTYKGGALNTLLRVSGLFSNGPYVLVVDCDMYCNDPSSAKQAMCFFLDPETSKDIAFVQFPQMFHNLSMKDIYDSQHRHAFTTMWQGMDGLRGPGLSGSGNYLSRSALIFPSPYEKDGYEHNAQNKFGNSTMYIESLKAIQGQQTYKTSIS…	Nawaz et al., 2017 (https://doi.org/10.1016/j.jplph.2017.04.009)
Glyma.13G174300	Soybase	CslG	Glycine max	METLPLNTIYVQNLLVIINRLHMLLHSTALAFLFYYRLCFFFQPSETRESHLLLPWLLVFASEIILSFIWILDQAFRWRPVSRSVFPERLPEDHKLPAIDVFICTADATKEPTLDVMNTVLSAMALDYPPQKLHVYVSDDGGSPLILHGVREAWKFARWWLPFCRRHKIKNRCPKAYFSALKDNDDGDFARSSVYMEDKQKIKEKYEAFKEEIKTFRKDRTFSRDYPSVIEVMQETIIDDVDDVKMPLLVYVSREKKPSHPHHFKAGALNVLLRVSSVMSNSPYILVLDCDMFCNDPTSARYAMCFHLDPKISSSLAFVQFPQKFHNISKNDIYDSQLRSIFTLQWQGMDGLMGPVISGTGFYIKRVSLFGNFARKGTDLLQLKEYFGSSNEFIRSLNQ…	Nawaz et al., 2017 (https://doi.org/10.1016/j.jplph.2017.04.009)
TnS000219547t06	DRYAD	CesA1	Gnetum montanum	MDAGAGMIAGSHKRNELVMIHRDGDAKSAKQSSNHVCQICGDNVGLNADGELFVACHDCGFPVCRPCYEYERKEGNQCCPQCKTRYKRHKGSPRVDGDEEEEDIEDLEHEFNYSQNARGTKDKPEAAINWRGDDTDSVATSGRPDPQNQIHLLTNGQVSGEIPDVSPDHVSTTDSVGGRRVRGSHYADPNQPVQVRTVDPSKDLNSYGLSDVDWKERVESWKLKQEKNLMQMTNGGRYNDNKGDMEGTGSNGEDLPMADDARLPLNRTVPIDSSQLTPYRIVILLRLVIVAVFFHYRITTPVNDAYPLWLVSVICEVWFAVSWLLDQFPKWKPVQRETFLDRLSLRYDRPGEPSQLAPVDVFVSTVDPLKEPPLVTANTVLSILAVDYPVDKVSCYVSD…	Wan et al., 2018 (https://doi.org/10.1038/s41477-017-0097-2)
TnS000820811t02	DRYAD	CesA1	Gnetum montanum	MTKAVLQGPRKFRSVNIKWRNMQRYLIEADKLFYVPTDLTGFESFQNNRARRYTLTQHQGRKQSQEEGEAKAIAGAEVAMDASAAAAGTGNGNGGECHVCGDAIERDSQGRFFVACHHCGFPVCRPCYDFECKDGSHCCPHCNTRYPDPQDRDEDDFHDHRNYDYDHRADDPANASVQGEPPSQQQQQLALSLPPDPADHEIESASVHRLARSCASVSGMAVGMADTMSNAAWKERVESWKAKHPNEKPGIPELDDLELDDIMMAEAEARQPLWRKVPIPSSKMNPYRIVIVLRLIILGFFFNYRLTNPPTDAIGLWLVSIICEIWFALSWILDQFPKWSPVTRETYLDTLSMRYEREGEPCKLAGIDVFVSTVDPLKEPPLITANTVLSVVAMDYPVD…	Wan et al., 2018 (https://doi.org/10.1038/s41477-017-0097-2)
TnS000380803t02	DRYAD	CesA2	Gnetum montanum	MEASAGLVAGSHNRNEFVVIHGHEEPKPLDSVNGHVCQICSEDVGVTAEGELFVACNECGFPVCRPCYEYERREGNQCCPQCNTRYKRLKGSPRVEGDEDEEDLDDIEYEFNLDNERNEKQQIAEAALQGKMSYGRGPDDDTSHIAQPAEIPVNGEMVLGGEMGHAYYPENHLLAHSSLVKRGQPYASSEPGSARFTVDAHRDMGAYGYGNVANYKSKDNKSGPIDMTDVRFQNGGYPSNELDNLDPDDPINDETRQPLSRKVPIPSSMINPYRMVIVTRLVVLAFYLRYRILNPVKNAYGLWGTSIMCEIWFALSWILDQFPKWFPIDRETYLDRLSARYEREGEPSMLASVDVFVSTVDPLKEPPLVTANTVLSILSVDYPVDKVSCYVSDDGAAML…	Wan et al., 2018 (https://doi.org/10.1038/s41477-017-0097-2)
TnS000582695t03	DRYAD	CesA3	Gnetum montanum	MEANGGLVAGSHNRNELVVIRPEGEVGPKPLQRLSGQICHICGDPVGATADGELFVACNECAFPVCRTCYEYEREEGNQVCPQCKTRYKRLKGSRRVEGDEEEDDIDDLENEFEFGGRDKLDRQYSAEPMVHGHMSYGRAGLDDHDVLSSGGHMLNPQIPLLTNGEMDYGIPPEQHALIVPQFMGGGKRIHPLPYAESNLPVQPRPLDPTKDLAVYGYGSVAWKDRIDNFRKRQEKMQVMRSEGGGAAQTPDGKDGDPDGNEPDDPEAPITDEGRQPLSRKLPLPSSLINPYRLIIIIRLVVLCFFFHFRLLHPAKDAFALWLVSVICEIWFALSWILDQFPKWLPIERETYLDRLSLRYEKEGQPSQLAAVDLFVSTVDPMKEPPLITANTVLSILAV…	Wan et al., 2018 (https://doi.org/10.1038/s41477-017-0097-2)
TnS000375923t03	DRYAD	CesA3	Gnetum montanum	MEATAGLVAGSHNRNELVVIRPEVESGPKPLQPKDAQTCQICGDPIGLVNGELFAACNECAFPVCRICYEYEREEGNQVCPNCKTRYKRAKGSRRVPGDEDEDDIDDIENEFVYRDVDKLPKQQFGAESLFYGRMNYGRGGDDLEEYDPGNIFLPSLPLLTNGEMDYGIPPDTHALVPHQGGGKQIHPLPFSEGNGPAQPRPMDPTKDLAVYGYGSVAWKDRLENFRKRHDRISSTRSEGNSPKKGDLDGYDFDDPTVPMTDESRQPLSRKLPVPSSVMNPYRLVIVLRLVVLALFFHYRILHPVKNAIGLWLTSVICEIWFGISWILDQFPKWMPIVRETYLDRLALRYEKEGKPSELEAVDLFVSTVDPMKEPPLITANTVLSILAVDYPMERVSCY…	Wan et al., 2018 (https://doi.org/10.1038/s41477-017-0097-2)
TnS000622695t01	DRYAD	CesA4	Gnetum montanum	MAGTSPPHSPNARKVSFTVCQVCGDADPPGSDGAQPSFVSCDSCGFPICKPCLGYLQNQRSDSEQPLCCLNCNTPYQLHSPPSSPHQQQHEEFSTLALTPVSNGQEEAKAEEAGERVAWKERVESWKSSKKKNKNKKQHKKKGDDDAAVIAVSGNGGEDGIAMDMDMEQQQQEQEQEEQQQQGALSEVVPISKSKLAPYRTVIIVRLVVLAAFLQYRVTHPVHSAYGLWLTSVICEIWFGLSWILDQFPKWQPINRETYPELLPSGDAEQLLAAVDFFVSTVDPLKEPPLVTANTVLSILAVDYPVEKVSCYVSDDGAAMLTFETMSETADFARQWVPFCRRYAIEPRAPEFYFSRKVDYLKDKVQPSFVKDRRAMKRQYEEFKVRINALVAKYQKAKP…	Wan et al., 2018 (https://doi.org/10.1038/s41477-017-0097-2)
TnS000112257t03	DRYAD	CesA7	Gnetum montanum	AKPMQTYSGQVCQICGDDVGTTTSGELFIACGICAYPVCRPCYEYERKDGNQCCPQCKNRYKRHKGSPRVVGDDEDSAAVDDLEQDNYSQGDSTDRQHIAEAMLHWQMAYGRGGEDGSSRSVSHEIRRPRSEVSVGTSGELVSGETPARTPDYARTPDYARTPDYSRTPDYGRTPDYRRGSTPSLGGSGKRVHPLPLHDSSLGSVHLRSSGGESGRSTSSFGLGNIAWKERVDSWKKKHDKGSLQVADATHYANGDGQDGEMDATHYAEDLQMNEEARQPLSRKIPVPSSKINPYRMVIGFRLVILCLFFRYRILNPVRNAYPLWFVSIICEIWFGLSWILDQFPKWMPIDRETYLDRLALRYDREDEPSQLASVDVFVSTVDPFKEPPIVTANTILSI…	Wan et al., 2018 (https://doi.org/10.1038/s41477-017-0097-2)
TnS001039807t01	DRYAD	CesA8	Gnetum montanum	NEETRLLLSRKVPIPSAKLSPYRLIIVIRLVVMCLFFRYRILHPVRNAYVLWVISVVCEIWFAISWILDQFPKWQPITRETYLDRLSLRFENGSESRLDPVDVFVSTVDPLKEPPLVTANTVLSILSVDYPVEKVSCYVSDDGAAKLTFDAMAETAEFARKWVPFCKKYDIEPRAPEWYFSQKVNIFKDKVQTSFIKDRRAMKREYEEFKVRINGMVANAQDTLPEGWIMKDGTPWPGNNIRDHPAMIQVLSFCSSPPTMTSQISFNLYLKFLRIHLESLLTLYCLQVFLGHNGGLDTDGNELPRLLYISREKRPGFQHHKKAGAMNALVRVSAVLTNGRYMLNLDCDHYINNSKALREAMCFMMDEKVGKQTCYVQFPQRFDAIDVHDRYANRNTVFF…	Wan et al., 2018 (https://doi.org/10.1038/s41477-017-0097-2)
TnS000823979t01	DRYAD	CesA8	Gnetum montanum	MDKSKALPSVTGDICQICGDVVGLTTNGELFVACGVCSYPVCRPCYEYERKDGKQSCPQCKTKYKRHRGSPRVPGDDEDNAVDDMENENDLSRGENNEKAQAMLHWQMAYGRGEDVGPSRSVSQELPRTPLRLGMSGELSGELPNRTPDYRRTPTHSTGGGSGKRVHPLPLPGPNQTAHVRNESGRSSSSFGIGNIAWKERVESWKKKQDKNTLQVSDTTHYANEVKEGDMDGGIPDDEDLQMNDEARQPLSRKIPVSSSKLNPYRMIIVLRLVILCLFFRYRILNPVRNAYPLWFASIICEIWFGISWILDQFPKWMPINRETYLDRLALRYDRENEPCQLAAVDIFVSTVDPLKEPPLVTANTVLSILAVDYPVDKVSCYVSDDGAAMLTFEALSET…	Wan et al., 2018 (https://doi.org/10.1038/s41477-017-0097-2)
TnS000653177t02	DRYAD	CsIA	Gnetum montanum	MATAQQLKLMWKLTSFPLVEWLLSVTVFICLTMNVLLLFESMYLGIVVLFVKLFRIKPEKKYKWKPLSVSEDPQNIDIEAGSAAFPKVLVQIPMYNEKEVYQLSIQAACDLQWPCNRIVIQVLDDSTDPIAKDLVLAECQKWKKKGINIVYEARDNRNGYKAGALRDGMKQSYVGGCEYVVIFDADFQPDPDFLLKTIPFLIHNPELALVQARWKYVNADECFMTRIQEMSLDYHFNVEQQAGSSVYAFFGFNGTAGVWRIGAINEAGGWKERTTVEDMDLAVRASLKGWKFVYLADVTVRNELPSTFKAYRFQQHRWSCGPANLFRKMFMEILTNKKVSAWKRFHVIYDFFLIRKIMAHTITFSFYCIVIPTSVLVPHVSVPKWGVLYVPLVITVLNA…	Wan et al., 2018 (https://doi.org/10.1038/s41477-017-0097-2)
TnS000688411t25	DRYAD	CsIA	Gnetum montanum	MDKLFVYSFGVEKPNLPQQLAFMWRQIRAPIIAPLLELALNICLVMSVLLFIERIYMGVVISLVKLFGRKPEKRYKWVPIKDDIELGSSVYPMVLVQIPMYNEREVYQLSIRAACGLSWPADRIIIQVLDDSTDPTIKDMVSMECQRWASKGINIKYEIRDNRVGYKAGALKAGLTHSYANECDYVCIFDADFQPESDFLWRAIPFLMNNPEVALVQARWIFVNADECLMTRMQEMSLDYHFTVEQEVGSSTYAFFGFNGTAGVWRIRAINEAGGWKDRTTVEDMDLAVRASLKGWKFVYVGDIQVKNELPSTFKAFRYQQHRWSCGPANLFRKMAMEIIRNKKVTAWKKVHVIYNFFIIRKITAHIVTFTLYCIVIPATVIVPEVEVPLWGAVYIPCI…	Wan et al., 2018 (https://doi.org/10.1038/s41477-017-0097-2)
TnS000468647t01	DRYAD	CsIA	Gnetum montanum	MDAISLQYPFGLGTLDEFVYLWNQIRAPIVAPLLTLAVYVCLTMSVMLFVERVYMGIVIFCIKVLGRKPERRYRWEPIKDDIELGSSAYPMVLVQIPMYNEREVYQLSIGAACGLSWPSDRIIIQVLDDSTDYTIKDLVEMECQKWASKGINIKYEIRSNRNGYKAGALKEGMKHSYVRECDYVAIFDADFQPEPDFLWRTIPFLVHNPELGLVQARWKFVNADECLMTRMQEMSLGYHFTVEQEVGSCTHAFFGFNGTAGVWRIGALNEAGGWKDRTTVEDMDLAVRASLKGWRFVYLGDVSVKNELPSTFKAFRFQQHRWSCGPANLFRKMVGEILANKKVSVWKKFHVIYGFFFVRKIVAHIVTFVFYCVVIPATVLVPEVELPKWGVVYIPSTIT…	Wan et al., 2018 (https://doi.org/10.1038/s41477-017-0097-2)
TnS000653177t01	DRYAD	CsIA	Gnetum montanum	MDRLMTGSIVLPEAIQSAGDDLLGHLLWIWRLIRAPLIAPIMRIIVVICLTTNVLLFIERLYMGIVISYVKLFGRKPEKRYRFKPMSDDIELGSSAYPKVLVQIPMFNEREVYKISIGATCGLSWPSDKLYIQVLDDSTDESVKALVYAECQRWASKGINIKYEIREKRTGYKAGALKEGMKRSYVRDCDYVVIFDADFRPEPNFLHRTIPFLVHNPELALVQARWRFVNADECLLTRMQEMSLDYHFTVEQEVGSSTHAFFGFNGTAGIWRINAINEAGGWKERTTVEDMDLAVRASLKGWKFVYVGEVGVKNELPSTFKAFRFQQHRWSCGPANLFRKMFMEILRCQKVTARKKFYVIYNFFIIRKIIAHMVTFIFYCIVIPASVMVPEVHIPNWGA…	Wan et al., 2018 (https://doi.org/10.1038/s41477-017-0097-2)
TnS000309261t01	DRYAD	CsIB/H	Gnetum montanum	IIHEHSGNEDILPHLIYVAREKRPEVKHRFKAGSMNTTVRVSGLMTNAPYILNLDCDMFVNNCKVIRHAMCFFLDCKSERDSGYVQFPQRYYSSKKDNNPWAKQLKDIERIFQGMNGLEGPPYYGTGCFHRRKAVYGSPPECKGFISSWSHGDFIQNFGESNPLMQSAINAFKEVQRCNSNDLSAKLADALKLTSCSYEVNTSWGKEIGWKYGSIVEDVLTGLSIHSLGWRSVFCMPETVAFMGCAPSSIQEASIQQRRWVSGLLKIEISASSPWLGWSSRKLSIRQRMLYSYNTRWGITAVAAFCYAVVPIYSLLTQRPSMPKVIKFSHIPATFKPIARFLKICDA	Wan et al., 2018 (https://doi.org/10.1038/s41477-017-0097-2)
TnS000190927t03	DRYAD	CsIB/H	Gnetum montanum	MKTNTGIACEASLFGKHEEVPYFNRCYAIIHMTLFLCFLLYRFMDGIHGSFGPWAVALACEALFAFHWITEHNLRWSSVTYQTYLDRFEHSYGGENADKLPAVDVFITTADTKRESPLVSMNTVLSVLALDYPTHKLACYISDDGASPIVYRSLLEAFKFAKIWAPFCKKYKLETRAPVVFFDRQEYMDSDGKNFITESQLVKEEYEAYKARVFKAIQTGEVPSLCLNEAGFAFKPSDITNHSSIVKVIHEHKEEDDSDFVPHIIYVAREKRPNIKHHYKAGAMNVMTRVSGLMTNAPYILNLDCDMFINNSKVIKQAMCFFMSFKSERYCGFVQFPQLFYAKNEDNAGRKQLDALMKLLLGSNGMQGPLYSGTNCFHRRKALYKCPPGYKNFTRSWSH…	Wan et al., 2018 (https://doi.org/10.1038/s41477-017-0097-2)
TnS000002575t13	DRYAD	CsIB/H	Gnetum montanum	MKMKTNTGIACECSLFGKHEEVPYFNRCYAVVHMALFLCFLLYQFMDGVHGSFGPWVVALACEALFAFYWITEHNLRWSSVTYETYLDRAETNRLDIVKTYEEKTQCCDYMFVDAAVEEKMQASFMDVFMESPLVSMNTVLSVLALDYPTHKLACYISDEGASPIVYYSLLEAFNFSKIWAPFCKKYMLETRAPVVFFDRQEYMDSHDKNFITESQLVKVIHEHKEEDDSDFVPHIIYVAREKRPNIKHHYKTGAMNVMTRVSGLMTNAPYILNLDLDCDMFINNSKVIKQAMYFFMSFKSERYCGFVQFPRFYAKNEDNLGRKQFAAIVKLLLGTNGMQGPHYFGTNCFHRRKALYNCPLGYKNFTCSWSHENFVETFGKSSLLVASAKALLRGERAV…	Wan et al., 2018 (https://doi.org/10.1038/s41477-017-0097-2)
TnS000309261t02	DRYAD	CsIB/H	Gnetum montanum	MGAIVFLQCYGLKLWQFVKVGGSIQEWWQVQKTLTINCYSSGLFGTMDVLLEMLKLTEMVFEVTAKSFPDGGGKFEGDVKHNPSYFNVLPTTLLLMSMVAVTFKSLGVIFDGQHAEKLMMVEYLGCCWTILCLWPFLKALLSKELPTSVVA	Wan et al., 2018 (https://doi.org/10.1038/s41477-017-0097-2)
TnS001025259t01	DRYAD	CsIC5	Gnetum montanum	MAPPNFEFQEWWKRERDQIQRGSSTGGSVVVRMDSPASWSLMEIDGDEGGGAGFRGGDKGHRKNARQLTWVLLLKAHRAAGCVAWLAGGLCTVLAAVRQRFKSARTDEDDEGGAGRGEEAASGGGRRGRFFRVIRGFLLVALVLLGFEVAAHAKGWGEQVQLQAQRGRMQLQEVALRAYAAWLELRASYLAPPLQSLANVCIALFLIQSLDRLALALGCVWIRLKRVRPVAPFQYPESSAAADADGNADAKANATADTDLESAGVEYPMVLVQIPMCNEMEVYQQSITAVCNLDWPKDRMLVQVLDDSDDKDVQILIKAEVLKWQQKNVPILYRHRGIRTGYKAGNLKSAMSCDYVKDYEFVAIFDADFQPNPNFLKKTIPHFKGREDLALVQARWEFV…	Wan et al., 2018 (https://doi.org/10.1038/s41477-017-0097-2)
TnS000844871t03	DRYAD	CsIC5	Gnetum montanum	MPPSLNLSDLWGGGGGSKGETGTPVVVRLEKPATWSMAELKQTSNGDGNNGNESSAVPNKERRGRNARQLTWVLLLRAHRAAGGLAWFANGLWSLLRVIRKRLILRQGVAMEAEKTHKEKLFKFLRAFLYLCMAALIFETLAYLQGWQHFYYTPQLRFSMPGDAADSFGDLLEWIYLSWVSFRSAYIAPPIQTLSDICILLFLIQSIDRIVLCVGCFWIRYKKIKPRLPEQESFSSSSPDVEQGDSAAEAEFPMVLVQIPMCNEKEVYEQSISAVCQLDWPKDRLLVQVLDDSDDEEVQQLIRGEVLKWSQKGINIVYRHRLIRTGYKAGNLKSAMSCDYVKDYEFVAIFDADFQPKPDFLKLTVPHFKDQPELGLVQARWAFVNKDENLLTRLQNINL…	Wan et al., 2018 (https://doi.org/10.1038/s41477-017-0097-2)
TnS000198389t04	DRYAD	CsIC8	Gnetum montanum	MAPNLGLGQFWGGKESRRGTSVVVKMENPNFSMLEIESPEIGDTATDGGDTGAGGGGGGGAAGKGTGRKNARQLTWVLLLKAHKAAGCLAWLAAAIWALAAAVRRRLTLKALRESSKVSGRLYRVTRGFLLFSVVMLGLELWAYFNGWHFSRPGLELLPALGVYDLLEWVYSFWVFVRATYIAPPLQTLADVCIVLFLIQSLDRLILCLGCFWIRWKKIKPLPKAPAGNAPPETLDLEAASPLCNEFPMVLIQMPMCNEREVYQQSIAAVCSLDWPKDRMLVQVLDDSDDTDVQMLITAEVQRWQQKGVHIVYRHRVVRTGYKAGNLKSAMNCDYVKDYEFVAIFDADFQPNSDFLKRTVPHFKGNDDLALVQARWSFINKDENLLTRLQNINLSFHFE…	Wan et al., 2018 (https://doi.org/10.1038/s41477-017-0097-2)
TnS000134093t09	DRYAD	CsID2	Gnetum montanum	MAPPSNSPSSHSSPSTRLSPSATPICVSLSRKSFTNLAGCLDKTPSPVTRRTSAGRYRSTQNENVIEKASCESMGYTVHIPATPEHRASAMDVSFSSSQSQTVSLSATMFTGGFNCLTRGHVLEKMMSSQVGALPSGLICAVDGCDGLIMRNQHGEHIVPCDCDFRMCRACYEDALDSGGKCLGCKEPLKVLELELEMDTASAPATAPASADPSLGARLSIVKSMKAATAAAPPARKSSHVSEFDHARWLYETKGTYGYGNAVWSNGGDGIKASLDNPPSFSQAAKRPLSRKTKVSAGILSPYRLLMLIRLVALGFFLSWRIRHPNADAMWLWGMSVVCELWFALSWILDQLPKLCPVNRMTDLNILKDRFEGPSVTNPKGRSDLPGIDVLVSTADPEK…	Wan et al., 2018 (https://doi.org/10.1038/s41477-017-0097-2)
TnS000599231t01	DRYAD	CsID3	Gnetum montanum	MASSPKPGVSRSSSRAGMGTGSAGPGAAAAAPGVTFARRTASGRYVSLSRDDLELSGEFSINGDYMNYTVHLPPTPDNQPMDPAVASKAEEQYVSGSLFTGGFNSVTRAHLMDKVIDGEATHPQMAGARGGSACAVPGCDGKLMRNERGDDILPCECNFKICRDCYFDAVHTAGGLCPGCREPYKLGEYYDEQMRAANAAASSASGPALLPPPSTNSSFNGSVGGGPKPERLRSLVRSNKSLARSHTGVMMRSYTGVADFDHNRWLFETKGTYGYGNAFWPEIGNESAQGIDGNISDVSVQPWKPLSRKSPIPAALLSPYRLLIVARMVALSLFLTWRVRHPNSDAMWLWGMSVVCELWFAFSWLLDQLPKLAPVNRSTDLTVLRERFELRNDVPCENP…	Wan et al., 2018 (https://doi.org/10.1038/s41477-017-0097-2)
TnS000040147t02	DRYAD	CsID3	Gnetum montanum	MGSRGGNGRLARFPSGSSNESKPPMPPSVTFARRTASGRYVRYSREDIDLSGEISSEYGQYTVDIPPTPDNQPMSDDEVDPKIARKVEEQYVSSSLFTGGYNSVTRAHILDKVTESNEDDGRAAEASVCHMNGCDGKIIKNEKGEEILPCECNFKICRDCYMDALNGGKNCPGCKEPYKGGDSDDPLLKTAPLQLPLPAPAAAAANNDSKMDNNPKLDRRLSLMKSSGANKSILLRSQTHDFDHNRWLFETNGTYGYGNAFWPKDESFSSESGERLTGDLHDLNDKAWKPLTRKTGIPPGILSPYRLLIVLRMVALVFFLTWRIRNPNSDAMWLWGMSIVCELWFAFSWLLDQLPKLCPVNRSTDLAVLKDKFEKPSAANPTAKSDLPGIDVFVSTADP…	Wan et al., 2018 (https://doi.org/10.1038/s41477-017-0097-2)
TnS000342731t04	DRYAD	CslB/H	Gnetum montanum	YGEENAGKPLAVDVFITTADTKRESPLVSLNTVLSALALDYPTHKLACYISDDGASPIVYYSLLEAFKFSKIWAPFCKKYKLETRALVVFFDRQE	Wan et al., 2018 (https://doi.org/10.1038/s41477-017-0097-2)
TnS000956197t04	DRYAD	CslB/H	Gnetum montanum	MDGIHGSFGPWAVALACEALFAFYWIMEHNLRWSSVTYQAYLERFEHSCGGENGDKLPAVDVFITTADTKRESPLVSMNTVLSVLALDYPTHQLACYISDDGASPIVYHSLLEAFKFAKIWVPFCKKYKLETRAPVVFFDRQEYMDSHGKNFITESQLVKEEYEAYKARIFKAIQTGEVPSLCLNEAGFAFKPSDITNHSSIVKVGWKYGSLLEDILTGCRVHCIGWHSLFYFPSLPGFLGCALSDARELSTQQRRWACGQTEILFNALTPFLGWRRKMSIRERLLYAYILLRGILAAATTCYVILPIYSIFSRKPSLPQIDTPTFLLAILLVLLCKIIIIKEYLYGEMSLKEWWAQERTLTIHNFTSRLFGTLDFIVKIMGFKDTKFEITLKRFEDEA…	Wan et al., 2018 (https://doi.org/10.1038/s41477-017-0097-2)
TnS000190927t02	DRYAD	CslB/H	Gnetum montanum	MQTEQIPVSKWDDGFAFKDSESSNHPSIVKIIHEHRVDTEDILPHLIYVAREKNPKVKHHYKAGAMNTMVRVSGLMTNAPYLLNLDCDMFVNNSRVICHAMCILLDSKLEPDCSFVQFPQDYYSSSTDNNPMANTFKGLNKIAKAMNGFKGAVYCGTGCFHRRKTIYGSPPDCRGFQSLWTDRDLLQKFGQSNPFLQSVINAFNEVEHYNNAALSAKVSDALELTRCSYEFNTSWGKEVGWSYVSIVEDIVTGLRIHTLGWKSVFCMPETPGFLGCPPSSIVEASIQQRRWISGLLRIAFSESSPWLGWSSSNLCIRLRMVYAYCTQQGIMGVVTICYVVVPIYSLLTQKPAMPKLKKPDFIMGAAVFLLCYGMELWECLQVGGSVQGWLQQQRMWTIN…	Wan et al., 2018 (https://doi.org/10.1038/s41477-017-0097-2)
TnS000002575t07	DRYAD	CslB/H	Gnetum montanum	MKTNTGIACEASFFGKHEEVPYFNRCYAVVHMALFLCFLLYRFMDGIHGSFGPWAVALACEALFAFGWIMEHNLRWSSVTYQTYLDRFEHSYGGENADKLPAVDVFITTADTKRESPLVSMNTVLSVLALDYPTHKLACYISDDGASPIVYHSLLESFKFARIWAPFCKKYKLETRAPVVFFDRQEYMDSHDKNFITESQLVKEEYEAYKARIFKAIQTGEVPSLCLNEAGFAFKPSDIANHSSIVKVIHEHKEEDDSDFVPHIIYVAREKRPNIKHHYKAGAMNVKTRVSGLMTNAPYILNLDCDMFINNSKVIKQAMCFFLSFKSERYCGFVQFPQLFYAKNKDNPGRKQLDAMMKLLLGSNGMQGPLYSGTNCFHRRKALYNCPPGYENFTRSWSH…	Wan et al., 2018 (https://doi.org/10.1038/s41477-017-0097-2)
TnS000096033t08	DRYAD	CslB/H	Gnetum montanum	MDGIHGSLRGPWVVALACETFFAFYWIIEYNLRWSFLIYHPYLDRFENRYGGENAEKLSAVDVIITTADIKEESPLVSMNTVLSVLALDYPTHKLACYISDDGASPIVYHSLLETFHFAKIWIPFCKKYKLETRAPVVFFDRQEYKDSHDKNFITESHLVKEEYEAYKARIFKAIQTGEVSSLCLNETRFALKHSDISNHASIVKVIHEHKEEDDSDLLPHIIYVAREKRPKIKHHYKAGAMNVMMRVSGLMTNAPYILNLDCDMFINNSTVIKQVMCFFLGFKSERYCGFVQFPQLFYAKSKDNPGIRQLDALMKLLLGCNGIQGSHYMGTNCFHRRKTLYSCPPECQDFTSSWSHDNFVEAFGQSSLFVASSKAVFCGYMNNSSSSASPCPSSIIGE…	Wan et al., 2018 (https://doi.org/10.1038/s41477-017-0097-2)
TnS000096033t07	DRYAD	CslB/H	Gnetum montanum	MKSSEAMKMKRSEASLFGKYEEVSYFNRCYAIIHMTLFLCFLLYRFMDGIHGSLRGPCVVALACETFFAFYWIIEYNLRWSFLIYHPYLDRFEHRYGGENAEKLSAVDVIITTADIKEESPLVSMNTVLSVLALDYPTHKLACYISDDGASPIVYHSLLETFHFAKIWIPFCKKYKLETRAPVVFFDRQEYKDSHDKNFITESHLVKEEYEAYKARIFKAIQTGEVSSLCLNETRFALKHSDISNHASIVKVIHEHKEEDDSDLVPHIIYVAREKRPKIKHHYKAGAMNVMMRVSGLMTNAPYILNLDCDMFINNSTVIKQVMCFFLGFKSERYCGFVQFPQLFYAKSKDNPGIRQLDALMKLLLGCNGIQGSQYMGTNCFHRRKTIYSCPPECQDFTS…	Wan et al., 2018 (https://doi.org/10.1038/s41477-017-0097-2)
TnS000360213t01	DRYAD	CslB/H	Gnetum montanum	MSIREILLYAYVLLWGILAAATTCYMILPIYSIFSGKPSLPQIDNPTFLLAILVVLLCKIIIIKEYLYGEMSLKEWWVQERTLTIYNFTSRLFGTLDFIVKIIGFKDTKFEITLKRFEDEAQDVKQAESKVFTPAYLHIPPTTILLLSIVAVAFKTYNVVIAH	Wan et al., 2018 (https://doi.org/10.1038/s41477-017-0097-2)
TnS000414671t01	DRYAD	CslB/H	Gnetum montanum	MHGLRSIEAMKMKTNTGIACEASFFGKHEEVPYFNRCYAVIHMTLFLCFLLYRFMDGIHGSFGPWAVALACEALFAFYWITEHNLRWSSVTYQTYLDRFEHSYGGENADKLPAVDVFITTADTKRESPLVSMNTVLSVLALDYPTHKLACYISDDGASPIVYHSLLEAFKFAKIWVPFCKKYKLETRAPVVFFDRQEYMDSHGKNFITESQLVKEEYEAYKARIFKAIQTGEVPSLCLNEAGFAFKPSDITNHSSIVKVISYDSDFVPHIIYVAREKRPNIKHHYKAGAMNVMTRVSGLMTNAPYILNLDCDMFINNSKVIKQAMCFFMSFKSERYCGFVQCPQLFYAKNEDNPGKKQLDAEMKLLLGCNGMQGPFYCGTNCFHRRKALYNCPPGYKNF…	Wan et al., 2018 (https://doi.org/10.1038/s41477-017-0097-2)
TnS000896909t01	DRYAD	CslB/H	Gnetum montanum	IGWKYGSIVEDVLTGLSIHSLGWRSVFCMPETVAFMGCAPSSIQEASIQQRRWVSGLLKIEISASSPWLGWSSRKLSIRQRMLYSYCTRWGITGVAAFCYAVVPIYSLLTQKPSMPK	Wan et al., 2018 (https://doi.org/10.1038/s41477-017-0097-2)
TnS000002575t08	DRYAD	CslB/H	Gnetum montanum	FLVLRVLKPIEGFWGIWSVAFACEACFAFNWILEHNLRWLSVRYQTYIDRFDKRYAGENAMDLPCVDVIITTADIKKESAIVTMNTVLSVLALDYPAKKFACYVSDDGASPILYYSLLETLSFAEKWIPFCRKYNLETRAPFAHFDREEYLSSCNEDLIMESNSIKENYNELKKKIGIAMETGFIPILHLDASFASKDSEVSNHSSIAKIIHEHSGDDDILPHLIYVAREKRPKVKHHFKAGAMNTMVRVSGLMTNAPYILNLDCDMFVNNCKVIRHAMCLFLDCKSERDFGYVQFPQLYYSSKKDKNPWATRLKGYKRILQGMNGFEGAVYCGTGCFHRRKAVYSNPPGCRGFISSWSHGDFTQNFGESNPFVQSTIYAFKEVQQRNSNDLSAKLADA…	Wan et al., 2018 (https://doi.org/10.1038/s41477-017-0097-2)
TnS001002125t01	DRYAD	CslB/H	Gnetum montanum	MEPATAGGDSSPLFEKIVENSLLDRCYAVIHISFFLCFLVLRILKPIEGFWGIWSVAFACEACFAFDWILEHNLRWFFVRYQTYIDRYAAENALKLPAVDVIITAADIKKESPIVSMNTVLSVLALDYPTQKFACYVSDDGASPILYYSLIETLSFAEKWIPFCRKYNLETRAPFAYFDREEYLSSCNGDLIMESNSMKEYYEELKRKIGIAMGTEFIPTLHLDAGFASKYSEVANHSSIVK	Wan et al., 2018 (https://doi.org/10.1038/s41477-017-0097-2)
TnS000342731t05	DRYAD	CslB/H	Gnetum montanum	MKANTEIACEASLFGKHEEVPYFNRCYAVIHMTLFLCFLLYRFMDGIHGSFGPWAVAVACEALFAFYWITEYNLRWSSVTYQTYLDRFEHRYGGENADKLSAVDVFITTADTKRESPLVTMNTVLSVLALDYPTHKLACYISDDGASPIVYHSLLEAFKFAKIWVPFCKKHELETRAPVVFFDRQEYMDSHDKNFITESQLVKEEYEAYKARILKAIQTGEVPSLCLNEAGFAFKLSDVTNHSSIVKVIHEHKVKDESDFVPHIIYVAREKRPNIKHHYKGGAMNVMTRVSGLMTNAPYILNLDCDMFISNSKVIKQAMCFFMSFKSERHCGFVQFPQLFYAKNEDNPGRKQLDFFVKLLLGSNGMQGPQYFGTNCFHRRKALYSCPPGYKNFTCTWSH…	Wan et al., 2018 (https://doi.org/10.1038/s41477-017-0097-2)
TnS000559853t02	DRYAD	CslB/H	Gnetum montanum	MKLPAVDVIITTADIEKEPPIVSMNTVLSVLALDYPTQKFACYVSDDGASPILYYSLLETLSFAEKWIPFCRKYNLETRAPFAYFDREEYLSSCNENLIMESNSIKEYYDELKRKIGVAMETGFIPISPLDDGFASKDSEVSNHSSIVKIIHEYSGDEDILPHLIYVVREKRPRVKHHFKAGAMNIMVRVSGLMTNAPYILNLDCDMFVNNCKVIRHAMCLFLDGKSERDFGYVQFPQRYYSSKKDSNPQATQLKDFERIAQGMNGLEGALYCGTCCFHRRKAVYGNPPALFGMFADCKGFISSWSHGDFTQNFGESNPLIQSTIDAFKEVQHCNSNDLSTKLADALKLTNCSYEVNTSWGKEIGWKYGSIVEDVLTGLSIHALGWRSVFCMPETAAFM…	Wan et al., 2018 (https://doi.org/10.1038/s41477-017-0097-2)
TnS000342731t02	DRYAD	CslB/H	Gnetum montanum	MPSLRSTEAMKMKTNTGIACEASLFGKHEEVPYFNRCYAVVHMALFLCFLLYRFMDGVHGSFGPWVVALACEALFAFYWITEHNLRWSSVTYETYLDRFEHSYGGENAGKLPAVDVFITTADTKTESPLVSMNTVLSVLALDYPTHKLACYISDDGASPIVYYSLFEAFNFSKIWAPFCKKYMLETRAPLVFFDRQEYMDSHDNNFITESQLVKEEYEAYKARIFKAIHTGEVPSLCLNEAGFASKLSDITNHSSIVKVIHEHKEEDDSDFVPHIIYVAREKRPNIKHHYKAGAMNVMTRVSGLMTNAPYILNLDCDMFINNSKVIKQAMCFFMSFKSERYCGFVQFPPLFYAKNEDNPGRKQFAAILKLLLGTNGMQGPHYFGTNCFHRRKALYNCPP…	Wan et al., 2018 (https://doi.org/10.1038/s41477-017-0097-2)
TnS000956197t03	DRYAD	CslB/H	Gnetum montanum	MKKRVAQDSNTCMKLEFEPKRCNPNLGTVNNKIIDMFLNPTDGYWGVWTVAFACEVYFAFNWFLQQNLRWLYVSYQTHLDRFDKRYAGENAMNLPCVDVIITTADIKKESAIMTMNTVLSVLALDYPTEKFACYVSDDGASPVIYYSLLETLSFAKKWVPFCRKYKLETRAPYPFFARQEYLSSSNADLMQESNSMKEEYETLKTKISRAMQTEQIPVSKWDDGFAFKDSESSNHPSIVKIIHKHRVDTEDILPHLIYVAREKNPKVKHHYKAGAMNTMVRVSGLMTNAPYLLNLDCDMFVNNSRVICHAMCVLLDSKLEPDCSFVQFPQEYYSSSTDNNPMANTFKGFNKLAKAMNGFKGAVYCGTGCFHRRKTIYGSPPDCRGFRSLWTDRDFMQKF…	Wan et al., 2018 (https://doi.org/10.1038/s41477-017-0097-2)
TnS000202397t01	DRYAD	CslB/H	Gnetum montanum	MQKFGQSNPFLQSVINAFNEVEHYNNTALSAKVSDALELTRCSYEFNTSWGKEGSKVEDVLTGIRIHNLGWKSVFWMPETPGFLGCPPSSIVEASIQQRRWVSGLFRIAFSDSYPRLGWSSSNICIRLRMVYASFTQLGILGVVTICYTVVPIYSLLTQKPAMPKLKEPDFIVGASVFLLCYGMELWECLQVGGSVQGWLQQKMMWTIHCCSSWLFGVMDLILEMLGINEMVFQVTPKVFSDETDKIQVDVKYNSPYLNVPPTPLLLVSMAPITFKSFRFIFGGHQGESIMIAESVCCCWTIVCLRPFVRALVRKELPMSVVAKSTFFTLLICLSLIKVEST	Wan et al., 2018 (https://doi.org/10.1038/s41477-017-0097-2)
Pp1s30_48V6.1|pacid=18038693	Phytozome (Physcomitrella patens genome v1.6)	CesA	Physcomitrella patens	MEANAGLIAGSHNRNELVVLRPDHEGPKPLSQVNSQFCQICGDDVGVTVDGELFVACFECGFPVCRPCFEYERKEGNQSCPQCKSRYNRQKGSPRVPGDEEEDDTDDLENEFALEMGQLDEQNVTDAMLHGHMSYGGNYDHNLPNLHQTPQFPLLTDGKMGDLDDDSHAIVLPPPMNGGKRVHPLPYIESNLPVQARPMDPTKDLAAYGYGSVAWKDRVESWKMRQEKMMTEGSHHHKGGDMDGDNGPDLPIMDEARQPLSRKVPISSARINPYRMLIVIRLVVLAFFFRYRILNPVEGAYGMWLTSVICEIWFAISWILDQFPKWLPINRETYLDRLSLRYEKEGEPSQLEHVDIFVSTVDPMKEPPLVTANTILSILAVDYPVDKVSCYLSDDGAAM…	Yin et al., 2014 (https://doi.org/10.1186/1471-2164-15-260)
Pp1s90_244V6.1|pacid=18045484	Phytozome (Physcomitrella patens genome v1.6)	CesA	Physcomitrella patens	MKANAGLLAGSHNRNELVIIRQEGDGPKPLSYVNSHICQICGDDVGLTVEGEMFVACNECGFPVCRPCYEYERKDGTQACPQCRTRYRRHKGSPRVKGDDEEEDTDDLDNEFNHAVNLDNHDKQQVVDEMLHSQMAYGRDTEVMLSATQPRYPLLTDGHRHMVSVTSESNATSPDHQAIFHVAGGKGSHTVSYSDIGSPARSLDPAKDLGSYGYGSIAWKERVESWKLRQGMQMTTTAGGQLQANGKGGDDGSHQDCSDLPIMDESRQPLSRKVPFPSSKINPYRMIIVIRLVVICLFFRYRILNPVNEAYGLWLVSVICEIWFGISWILDQFPKWLPINRETYLDRLSLRFEKEGEPSQLAPVDIYVSTVDPMKEPPLVTANTVLSILAVDYPVDKVS…	Yin et al., 2014 (https://doi.org/10.1186/1471-2164-15-260)
Pp1s213_4V6.1|pacid=18049342	Phytozome (Physcomitrella patens genome v1.6)	CesA	Physcomitrella patens	MVPCVVVVFGSIRADSMLNAQVSVTSDSDAMSPDRQAIFPVTGRRLTHATSYSDIGTPVRALDSAKDAGSDGYGNVVWKERVESWKSRQGMQMTMREGGQLQASGEGGYDGSGLDCSDLPIMDESRQPLSRKVPFPSSKINPYRMIIVIRLVVICLFFRYRILNPVNEAYGLWLVSVICEIWFGISWILDQFPKWLPINRETYLDRLSLRFEKEGEPSQLAPVDIYVSTVDPMKEPPLVTANTVLSILAVDYPVDKVSCYISDDGASMLTFEVLSETSEFARKWVPFCKKFNIEPRAPEVYFALKIDYLKDKVQPTFVKERRAMKREYEEFKVRVNALVAKAQKMPDEGWTMQDGTPWPGNNTRDHPGMIQVFLGHSGGHDTEGNELPRLVYVSREKRP…	Yin et al., 2014 (https://doi.org/10.1186/1471-2164-15-260)
Pp1s189_96V6.1|pacid=18056766	Phytozome (Physcomitrella patens genome v1.6)	CesA	Physcomitrella patens	MRAWGWQVFLGHSGGHDTDGNELPRLVYVSREKRPGFNHHKKAGAMNALVRVSAVLTNAPFFLNLDCDHYINNSKALREAMCFLMDPIVGKRVCYVQFPQRFDGIDRNDRYANHNTVFFDINLKGLDGVQGPVYVGTGCCFKRQAIYGYDPPPKDAKASGGRSQGVCPSWLCGPRKKGVGKAKVAKGGKKKPPSRSDSSIPIFSLEDIEEGIEGIDEEKSSLMSLKNFEKRFGQSPVFVASTLLENGGVPHSANPGSLLKEAIHVISCGYEDKTDWGKEIGWIYGSVTEDILTGFKMHCRGWRSIYCMPTRPAFKGSAPINLSDRLNQVLRWALGSVEISLSRHCPLWYGYGGGKNGGLKCLERLAYINTTIYPLTSLPLLAYCVLPAVCLLTGKFIIP…	Yin et al., 2014 (https://doi.org/10.1186/1471-2164-15-260)
Pp1s189_92V6.1|pacid=18056769	Phytozome (Physcomitrella patens genome v1.6)	CesA	Physcomitrella patens	MRAWGWQVFLGHSGGHDTDGNELPRLVYVSREKRPGFNHHKKAGAMNALVRVSAVLTNAPFFLNLDCDHYINNSKALREAMCFLMDPIVGKRVCYVQFPQRFDGIDRNDRYANHNTVFFDINLKGLDGVQGPVYVGTGCCFKRQAIYGYDPPPKDAKASGGRSQGVCPSWLCGPRKKGVGKAKVAKGGKKKPPSRSDSSIPIFSLEDIEEGIEGIDEEKSSLMSLKNFEKRFGQSPVFVASTLLENGGVPHSANPGSLLKEAIHVISCGYEDKTDWGKEIGWIYGSVTEDILTGFKMHCRGWRSIYCMPTRPAFKGSAPINLSDRLNQVLRWALGSVEISLSRHCPLWYGYGGGKNGGLKCLERLAYINTTIYPLTSLPLLAYCVLPAVCLLTGKFIIP…	Yin et al., 2014 (https://doi.org/10.1186/1471-2164-15-260)
Pp1s59_308V6.1|pacid=18059931	Phytozome (Physcomitrella patens genome v1.6)	CesA	Physcomitrella patens	MQDGTPWPANNSRDHPGTIQVFLGHNGGHDTEGNELPRLVYVSREKRHGFNHHKKASAMNALVRVSAVLTNAPFLKLDCDHYINNSKALREAMCFFMDPSLGKRACYLQFPQRFDGIDRSDRYANHNTVFFDINLKGLDGIQGPMYVGTGCVFNRKALYCYEPILKEKENKHSGCGAAVSKLCCSKRKKDRKRGKSKKSRRKAAVTRSDSSTPIFNMEEIEGAEDKSSLVNTLNYEKRFGQSPFFVASILLDHGGVHHSANSGSLLKEAIHVISCGHEDKTEWGKEIGWIYGSVTDAPINLSDRLNQVLRWALGSVEISLSRHCPLWYGYGGPLKCMERLASINTTIYPLTSLPLVAYCVLPAVYLLTVKFIAPTIRNLDSLYFISLFLSIFVTGVLEL…	Yin et al., 2014 (https://doi.org/10.1186/1471-2164-15-260)
Pp1s112_75V6.1|pacid=18064813	Phytozome (Physcomitrella patens genome v1.6)	CesA	Physcomitrella patens	MEANAGLVAGSHNRNELVVIPAEGIHGPRPENQVNELVCQICGDAVGVNQDNELFVACNECAFPVCRTCYEYERKEGNGVCPHCKTRYKRLKGSARVPGDDEEDDLDDLENEFEMDKKDQQPSPDAMLHGRMNYGRMYEHEMATHHMMHQQPRFPLITDGQVGDSEDDENHALVVPSNSNKRVQPINYMDSNLPVQARPMDPSKDLAAYGYGSVAWKDKVDSWKQRQEKMQMMMSEGGVLHPSDVDPNGPDLPIMDESRQPLSRKIPIASSRINPYRMVIVIRLVVLAFFLRYRILHPVEGAFGLWITSVVCEIWFAVSWILDQFPKWLPIQRETYLDRLSLRYEKPGEPSQLVNVDVYVSTVDPLKEPPIVTANTILSILAVDYPVDKVSCYLSDDGA…	Yin et al., 2014 (https://doi.org/10.1186/1471-2164-15-260)
Pp1s112_75V6.2|pacid=18064814	Phytozome (Physcomitrella patens genome v1.6)	CesA	Physcomitrella patens	MEANAGLVAGSHNRNELVVIPAEGIHGPRPENQVNELVCQICGDAVGVNQDNELFVACNECAFPVCRTCYEYERKEGNGVCPHCKTRYKRLKGSARVPGDDEEDDLDDLENEFEMDKKDQQPSPDAMLHGRMNYGRMYEHEMATHHMMHQQPRFPLITDGQVGDSEDDENHALVVPSNSNKRVQPINYMDSNLPVQARPMDPSKDLAAYGYGSVAWKDKVDSWKQRQEKMQMMMSEGGVLHPSDVDPNGPDLPIMDESRQPLSRKIPIASSRINPYRMVIVIRLVVLAFFLRYRILHPVEGAFGLWITSVVCEIWFAVSWILDQFPKWLPIQRETYLDRLSLRYEKPGEPSQLVNVDVYVSTVDPLKEPPIVTANTILSILAVDYPVDKVSCYLSDDGA…	Yin et al., 2014 (https://doi.org/10.1186/1471-2164-15-260)
Pp1s29_241V6.1|pacid=18065982	Phytozome (Physcomitrella patens genome v1.6)	CesA	Physcomitrella patens	MEANAGLVAGSHNRNELVIIRQDGDGPKPLNNVNSHICQICGDDVGITTEGELFVACNECGFPVCRPCYEYERHEGNQSCPQCRTRYERHKGSPRVDGDEDEDDTDDLENEFNYRDVHKQDKQQATDDVLHSHMSYGLENDQTMSSMRSQFSLRTVSGMSESNSTSLEHHAIVLPPSSGGKRIHPIPYLEGGTPVGARPMDPTKDLAQYGYGSVAWKERVESWKLRQGKLQMTMTEGGQLQAGGKGGPEEDDLNGPDLPIMDEARQPLSRKVPFPSSRINPYRMIIVIRLVVIAFFFRYRLLNPVPGAYGLWLTSVICEIWFGVSWILDQFPKWLPINRETYLDRLSLRYEKEGEPSQLAHADIFVSTVDPAKEPPLVTANTMLSILAVDYPVDKVSCY…	Yin et al., 2014 (https://doi.org/10.1186/1471-2164-15-260)
Pp1s8_137V6.1|pacid=18074100	Phytozome (Physcomitrella patens genome v1.6)	CesA	Physcomitrella patens	MEANAGLVAGSHNRNELVVIPAEGIHGPRPENQMNELVCQICGDAVGLNQDNELFVACNECAFPVCRTCYEYERKEGNGVCPHCKTRYKRLKGSLRVPGDDDEEDDLDDLENEFQMDKQDQQPSPDAMLHGRMSYGSMYEQEMATHRMMHQQPRFPLITDGQVGDSEEDENHALVVPSNGNKRVHPINYMDPNLPVQARPMDPTKDLAAYGYGSVAWKDKVENWKQRQEKMQMMMSEGGVLHPSDMDLNDPDLPIMDESRQPLSRKIPLASSKINPYRMVIVIRLVVLAFFLRYRILHPVEGAFGLWITSVVCEIWFAVSWILDQFPKWLPIQRETYLDRLSLRYEKPGEPSQLAHVDVYVSTVDPLKEPPIVTANTILSILAVDYPVDKVSCYLSDDG…	Yin et al., 2014 (https://doi.org/10.1186/1471-2164-15-260)
Pp1s36_214V6.1|pacid=18053528	Phytozome (Physcomitrella patens genome v1.6)	CslA	Physcomitrella patens	MADSFSEGTFPVLVDQLINLWLSVRGPIVAPILQFAINVCLVMVTMLFIERIFMCGVMIFVKLLGRTPETQFKFEPIGDDLELANTAFPMVLVQIPMFNEREVYQLSIQAACGLSWPGDRMIIQVLDDSTDQTIRELVQMECQRWASKGINIKYETRPNRKGYKAGALRQGMKHPYVSMCDYVAIFDADFQPEPEFLHRTVPFLVHNSNLALVQARWKFVNANECLMTKMQEVSLNYHFSVEQRVGSATYGFFGFNGTAGVWRIRAMEEAGGWNDRTTVEDMDLAVRASMCGWKFVYIHDLEVKNELPSTFKAFRFQQHRWSCGPANLFRKVLPSILKNQKLKLWKRLHMIYAFFFVRKIVAHIVTFTFYCLVIPASVLVPEVDLPFWGAVYVPSIITL…	Yin et al., 2014 (https://doi.org/10.1186/1471-2164-15-260)
Pp1s36_62V6.1|pacid=18053619	Phytozome (Physcomitrella patens genome v1.6)	CslA	Physcomitrella patens	MAESARGGTFSVLVDQLLQLWLDVRSPIVAPLLQFAINVCLVMVTMLFVERIFMCGVMVFVKLLRRTPETQFKFEPLRDDLEFGNSSFPMVLVQIPMFNEREVYQLSIQAACGLSWPGDRMIIQVLDDSTDQTTRDLVQMECQRWASKGINIRYETRPNRKGYKAGALRQGMKWPYVQTCDYVAIFDADFQPEPEFLQRTVPFLVHNSNLALVQARWKFVNANECLMTKMQEVSLNYHFSVEQRVGSATYGFFGFNGTAGVWRIRAMEEAGGWNDRTTVEDMDLAVRASLCGWKFVYIHDLEVKNELPSTFKAFRFQQHRWSCGPANLFRKVLPSILKNQNLKLWKRLHMIYAFFFVRKVVAHIVTFTFYCVVIPASVLVPEVDLPFWGAVYVPSIITL…	Yin et al., 2014 (https://doi.org/10.1186/1471-2164-15-260)
Pp1s65_194V6.1|pacid=18057777	Phytozome (Physcomitrella patens genome v1.6)	CslA	Physcomitrella patens	MAESGSTGGLPMLVDQLVKIWLEVRGPVVAPVLQFAINVCLVMVTMLFVERIFMCGVMVFVKLLRRTPETQFKFEAIQDDLEFGNSSYPMVLVQIPMFNEREVYQLSIQAACGLSWPQDRMIIQVLDDSTDQTTRELVQVEVQRWASKGINIKYETRPNRKGYKAGALRQGMRHPYVQTCDYVAIFDADFQPEPEFLQRTVPFLVHNSNLALVQARWKFVNANECLMTKMQEVSLNYHFSVEQRVGSATYGFFGFNGTAGVWRIRAMEEAGGWNDRTTVEDMDLAVRASLCGWKFVYIHDLEVKNELPSTFKAFRFQQHRWSCGPANLFRKVLFTILKNQNLRLWKRLHMIYAFFFVRKIVAHIVTFTFYCVVIPASVLVPEVDLPFWGAVYVPSIITL…	Yin et al., 2014 (https://doi.org/10.1186/1471-2164-15-260)
Pp1s164_5V6.1|pacid=18038263	Phytozome (Physcomitrella patens genome v1.6)	CslC	Physcomitrella patens	MAPRFDFGDWWSKEEHEGTPVVVKMENPNWDMLELNGPPQSGGEIGKGRNKNAKQLTWVLLLKAHRAAGCVAYLATGLWTLLSAIQNRIIAPKASGVKLDKPVKGKLYRFIRAFLVTALVMLGIDYGAHMLGWHFTPPAGVNLINLPHAIYMGWMVIRLQYIGPALQLAADSCIVLFLIQSADRITQFMGFMYVKFRGIKPIPANPSFESDDPEMPDKGYPMVLIQIPMCNEREVYEQSISAVCQIDWPRTRMLVQVLDDSDDVETQELIAAEVHKWQLKGVNIVYRHRENRTGYKAGNLRSAMECDYVRDYEFVAIFDADFQPKADFLKRSMPHFKDQPKLCLVQTRWAFVNKDENLLTRLQNINLCFHFEVEQQVNGHFLNFFGFNGTAGVWRISAL…	Yin et al., 2014 (https://doi.org/10.1186/1471-2164-15-260)
Pp1s162_130V6.1|pacid=18043543	Phytozome (Physcomitrella patens genome v1.6)	CslC	Physcomitrella patens	MAPQKFDFVDWWSKEVRRGTPVVVKMENPNYSMLEIESPKSSFEDQKDKEKNAKQLTWVLLLKAHRAAGCVAWVWSGVMILLAAIKKRLILGQGLAQQDKPHKGKLFKAITGFLVFAVMMLCVEVAAHALSWHFSTPHWPSSFRIQDLPHVVYVGWMYFRASYIAPTLQKLTDFCIWLFLIQSVDRIVLFLGCVYIRWKGLKPVPINPSLESDDAENPDSGHPMVLVQIPMCNEREVYEQSISAVCQLDWPKSRILIQVLDDSSDVETRFLIKSEVSKWQQKGVNIVYRHRVNRTGYKAGNMKSAMQCDYVKKYEFVAIFDADFQPKSDFLKRTVPHFRDNPELALVQTRWSFVNKDENLLTRLQNINLSFHFEVEQQVNGIFINFFGFNGTAGVWRIT…	Yin et al., 2014 (https://doi.org/10.1186/1471-2164-15-260)
Pp1s89_286V6.1|pacid=18046098	Phytozome (Physcomitrella patens genome v1.6)	CslC	Physcomitrella patens	MPPKFEFAELFGKEPKRGAPVVLKMDNPNFEMLEVDSPTTALRGGQAAKGKGKNAKQLTWVLLLKANKAVGCLTWVASGVMTLLDAVKERLILRKGVVKSGNLSKGKLSQVIVGFLIFALIMLCVEVGAHTLGWQFSVPQWPSTLNVSSLPHAVFMGWMYIRASYIAPALQRVTDFCIWLFLLQSLDRIILCMGAVYIKWKKIKPIPKNPSLESDNVEEPDKGHPMCLVQIPMCNERECYEQSISAVCQLDWPKERILIQVLDDSSDEEVQWLIENEVKKWKAKGINIIYRHRTDRTGYKAGNMKSAMECDYVKDYEFVTIFDADFQPKSDFLKLTIPHFKDNPELGLVQARWAFVNKDENLLTRLQNINLSFHFEVEQQVNGVFLNFFGFNGTAGVWR…	Yin et al., 2014 (https://doi.org/10.1186/1471-2164-15-260)
Pp1s15_115V6.1|pacid=18050525	Phytozome (Physcomitrella patens genome v1.6)	CslC	Physcomitrella patens	MAPRFDFGDWWSKEEHQGTPVVVKMENPNWDLLEIDGPNQGGEIGKGRNKNAKQLTWVLLLKAHRAAGCVAYLATGLWTLLAAIQNRLIAPKASGVKLDKPVKGKLYRFIRAFLITALVMLGIDYGAHMLGWHFAAPTGINLWNLPHAVYMAWMVIRLQYIGPALQLAADSCIVLFLVQSADRITQFMGCMYVKLRGIKPIPVDPSFESDDPEQPDKGYPMVLIQIPMCNEREVYEQSISAVCQIDWPKNRMLVQVLDDSDDVETQELIAAEVHKWHLKGVNIIYRHRENRTGYKAGNLRSAMECEYVKDYEFVAIFDADFQPKSDFLKRSMPHFKGQPELCLVQTRWAFVNKDENLLTRLQNINLCFHFEVEQQVNGHFLNFFGFNGTAGVWRISALE…	Yin et al., 2014 (https://doi.org/10.1186/1471-2164-15-260)
Pp1s224_44V6.1|pacid=18053335	Phytozome (Physcomitrella patens genome v1.6)	CslC	Physcomitrella patens	MPSKLEFSELFGKESNRGPPVVVKMENPNFDMLEFDSPTTAMRGGQAAKGKGKNAKQLTWVLLLKANKAVGCLTWLASGIMILLDAIKDRLILRKNVINASKGKLSRVIIGFLIFALIMLCVEVGAHTLGWQFSVPQWPTTLNVSSLPHALFMGWLFIRASYIAPALQKVTDFCIWLFLLQSLDRIILCMGAVYIKWKKIKPTPVSPSLESDDIEQPDKGHPMCLVQIPMCNERECYEQSISAVCQLDWPKNRILIQVLDDSSDEEVAGLIETEVKKWQQKGINIIYRHRTDRTGYKAGNMKAGMECDYVKDYEFVAIFDADFQPKSDFLKLTIPHFKDNPELGLVQARWAFVNKDENLLTRLQNINLSFHFEVEQQVNGVFLNFFGFNGTAGVWRIKA…	Yin et al., 2014 (https://doi.org/10.1186/1471-2164-15-260)
Pp1s373_28V6.1|pacid=18059424	Phytozome (Physcomitrella patens genome v1.6)	CslC	Physcomitrella patens	MTPKFDFVDWWSKEQHRGTPVVVKMENSKYSLLEIESPTKSKFEDHQNKGKQGNAKQLTWVLLLKAHKAAGCVAWVASGVMLLLAAIKTRLILGQGVAQQDKSKGKLFKAITAFLMFAVLMLCMEVGAHALSWHFTTPHWPSSIGIRDIPHAVYVGWMYSRANYIAPALQKLTNFCIGLFLIQSVDRIVLFLGCVYIKWKKIRPVPVNPSLESDDAENPDGGHPMVLVQIPMCNEREVYEQSIAAVCQLDWPQSRILIQVLDDSSDVETRFLIKGEVNKWQQKGANIKYRHRPDRTGYKAGNMKSAMQCDYVKNYEFVAIFDADFQPKPDFLKRTVPHFRDNPELALVQARWSFVNTDENLLTRLQNINLSFHFEVEQQVNGAFINFFGFNGTAGVWRI…	Yin et al., 2014 (https://doi.org/10.1186/1471-2164-15-260)
Pp1s19_258V6.1|pacid=18063508	Phytozome (Physcomitrella patens genome v1.6)	CslC	Physcomitrella patens	MTAKFDFVDWWSKEKHRGTPVVVKMENPNYSLLEIESPTKSGFEDHQNKGKQGNAKQLTWVLLLKAHKAAGCVAWLASGVMLLLAAIKKRLILGQGLAQPDKSKGKLFKAIAAFLMFAILMLCVEVGAHALGWHFTTPHWPSSTGIRDIPHAVYVGWMYTRAHYVAPALQTLTNFCIWLFLIQSVDRIVLFFGCVYIKWKNIKPVPVNPSLESDDAENPDSGHPMVLIQIPMCNEREVYEQSIGAVCQLDWPKSRILIQVLDDSSEVETRFLIKGEVNKWHQKGVNIVYRHRVDRTGYKAGNMKSAMQCEYVKNYEFVAIFDADFQPKPDFLKRTVPHFRDNPELALVQARWSFVNKDENLLTRLQNINLSFHFEVEQQVNGAFINFFGFNGTAGVWRI…	Yin et al., 2014 (https://doi.org/10.1186/1471-2164-15-260)
Pp1s269_16V6.1|pacid=18036875	Phytozome (Physcomitrella patens genome v1.6)	CslD	Physcomitrella patens	MASPRSAATGGLGFRNAGQSRGVQMTGRTNSDNQNAGGGNHHHARRTSSGRFNNLSRDMSEMGGATDSELGSDYLYTVQIPATPDHPMSGDRAVPGKGEQLGGARGPTCAVINCDGKAMRDERGEDMTPCDCNFKICRDCYIDALNGSGKCPGCKDDYTASDEPFSQGGSQNDMRVLPPNGDDSSRLDRRLSLLKTKPGMLMSNGSSADFDHARWLYQTKGTYGYGNAVWPGDDGYDGGGGQGPPNLGVLPEFNDKVRRPLTRKVSISTGILSPYRLIVAIRMVVLALFLMWRVQHPNPDALWLWGMSVVCEIWFAFSWILDQLPKLCPINRLTDLSVLKEKFDMPSPENPSGRSDLPGVDIFVSTADPEKEPPLTTANTILSILASEYPLEKLACYLS…	Yin et al., 2014 (https://doi.org/10.1186/1471-2164-15-260)
Pp1s111_71V6.2|pacid=18041444	Phytozome (Physcomitrella patens genome v1.6)	CslD	Physcomitrella patens	MASPGSAGASGLGFRGAGKQNVQMVGQSVGGGSHHVRRTSSGRSNNLSRDESEMGAVTDSEMGSDYLYTVQIPATPDNQVMGSSRDNIRGMDPVIAGKSEQQFVSSTIFTGGFKNQTRGHTLDKMMEGEGNHLQLAGARGPTCACDGCDGKAMRDERGEDMTPCDCHFKICRDCYIDALNGSGKCPGCKLEYTVADDPFSQNGSETDMRALPPPGDDSSRLERRLSLLKTKPGMIVSNGSSTDFDHARWLYQTKGTYGYGNAVWPGDQGHDGGGGNNPPNMGALPEFNDKVRRPLTRKVSISTAILSPYRLIVLIRMVVLALFLMWRVNHPNNDAIWLWGMSVVCEIWFAFSWILDQLPKLCPINRLTDLSVLKERFDTPSPENPSGRSDLPGIDIFVS…	Yin et al., 2014 (https://doi.org/10.1186/1471-2164-15-260)
Pp1s111_71V6.1|pacid=18041445	Phytozome (Physcomitrella patens genome v1.6)	CslD	Physcomitrella patens	MASPGSAGASGLGFRGAGKQNVQMVGQSVGGGSHHVRRTSSGRSNNLSRDESEMGAVTDSEMGSDYLYTVQIPATPDNQVMGSSRDNIRGMDPVIAGKSEQQFVSSTIFTGGFKNQTRGHTLDKMMEGEGNHLQLAGARGPTCACDGCDGKAMRDERGEDMTPCDCHFKICRDCYIDALNGSGKCPGCKLEYTVADDPFSQNGSETDMRALPPPGDDSSRLERRLSLLKTKPGMIVSNGSSTDFDHARWLYQTKGTYGYGNAVWPGDQGHDGGGGNNPPNMGALPEFNDKVRRPLTRKVSISTAILSPYRLIVLIRMVVLALFLMWRVNHPNNDAIWLWGMSVVCEIWFAFSWILDQLPKLCPINRLTDLSVLKERFDTPSPENPSGRSDLPGIDIFVS…	Yin et al., 2014 (https://doi.org/10.1186/1471-2164-15-260)
Pp1s111_50V6.1|pacid=18041463	Phytozome (Physcomitrella patens genome v1.6)	CslD	Physcomitrella patens	MASPRSAATGGLGFRGVGKQGNAGRAPNGSSTNIPVGMHHGRRTSSGRFMNLSRDESELGAVTDSEMGSDFLYTVQIPATPDHQLMTANPSSRSVDSAISGKAEQQFVSSTIFTGGFKSVTRGHVMEKMMESEGSHPQLGGARGPICAMEGCDGKSMRDERGDELFPCECNFRICRDCYVDALNGKGLCPGCKEEYKIPDEPPTHTDVRRDDLRALPPPNHDDVTSGRMDRRLSLTKQKPGLLMGNNTTDFDHARWLYQTKGTYGYGNAVWPKDDGYGGNDGGGGKGNPTNNVGVVPEFNDKSRRPLSRKVHISAGILSPYRLLVAIRMVVLGMFLAWRVRHQNQDAVWLWGMSVVCEIWFAFSWILDQLPKLCPINRMTDLSVLKDKFETPRPENPTG…	Yin et al., 2014 (https://doi.org/10.1186/1471-2164-15-260)
Pp1s310_10V6.1|pacid=18041614	Phytozome (Physcomitrella patens genome v1.6)	CslD	Physcomitrella patens	MTSPGSSLSIPGARSFRNYSIPRGSSPKLERSSSPASSGHTRRTSSGRYLSLSRDESEMGGEVSSEFAYTVQIPATPDFQSMSGSMSGTTPSVRPMDPAMAGKAEQQFVSSTIFTGGFNSVTRGHVMEKMMELEAHHPQLACARGMSCSVHGCDGKSLRDERGEEMLPCECGFRICRDCYLDALASPSPKCPGCKDDYKTCDESSRPTIFRSLTTSLSMNPTRMERRLSLLKTNNPGGLLMHQNSNGDFDTSRWLYETKGTYGYGNAVWPKDNGYSKNGNSGMGAAPATFVDKSKKPLTRKISISPGILSPYRLLVLIRMVVLGLFLTWRVKHNNPDAMWLWGMSIVCEIWFAFSWILDQLPKLCPINRMTDLQVLKEKFELSSPENPDGRSDLPGVDV…	Yin et al., 2014 (https://doi.org/10.1186/1471-2164-15-260)
Pp1s243_3V6.1|pacid=18061750	Phytozome (Physcomitrella patens genome v1.6)	CslD	Physcomitrella patens	MASPRSAATGGLGFRGAGQQNMQMAGGQSVNGGSTTHRSSRGAAGGRYNNLYRDESDMSGVTDSETGSDYLYTVQIPATPDNQVMNTSRDSVRGIDPVIAGKSEQQFVSSTIFTGGFKNQARGHTMDKMMENEGNHPQLAGVRGPTCACKGCDGKAMRDERGEDMTPCDCHFKICRDCYIDALNSSGKCPGCKQEYTVADDPFSRDGSETDMRALPPPSDDSSRLERRLSLLKTKPSMIVGNGSPADFDHARWLYQTKGTYGYGNAVWPGEDGYDGGGGNNPPNLGALPEFNDKVRRPLTRKISISTGILSPYRLIVFIRMVVLALFLMWRINHPNPDAIWLWGMSVVCEIWFAFSWILDQMPKLCPINRLTDLTVLKERFDMPSPDNPSGRSDLPGVD…	Yin et al., 2014 (https://doi.org/10.1186/1471-2164-15-260)
Pp1s243_3V6.2|pacid=18061751	Phytozome (Physcomitrella patens genome v1.6)	CslD	Physcomitrella patens	MASPRSAATGGLGFRGAGQQNMQMAGGQSVNGGSTTHRSSRGAAGGRYNNLYRDESDMSGVTDSETGSDYLYTVQIPATPDNQVMNTSRDSVRGIDPVIAGKSEQQFVSSTIFTGGFKNQARGHTMDKMMENEGNHPQLAGVRGPTCACKGCDGKAMRDERGEDMTPCDCHFKICRDCYIDALNSSGKCPGCKQEYTVADDPFSRDGSETDMRALPPPSDDSSRLERRLSLLKTKPSMIVGNGSPADFDHARWLYQTKGTYGYGNAVWPGEDGYDGGGGNNPPNLGALPEFNDKVRRPLTRKISISTGILSPYRLIVFIRMVVLALFLMWRINHPNPDAIWLWGMSVVCEIWFAFSWILDQMPKLCPINRLTDLTVLKERFDMPSPDNPSGRSDLPGVD…	Yin et al., 2014 (https://doi.org/10.1186/1471-2164-15-260)
Pp1s243_10V6.1|pacid=18061754	Phytozome (Physcomitrella patens genome v1.6)	CslD	Physcomitrella patens	MASPRSSKTGGLGFRGGGQPGNMGRAPNGSSTNIPVEVHHGRGTPSGRFMNLSRDESELGGVTDSEMGSDYLYTVQIPATPDHQLMSANPSSRSVDSAIAGKAEQQFVSSTIFTGGFKSVTRGHVMEKMMESEGNHPQLAGARGPICAVEGCDGKAMRDERGDDMMPCDCQFRICRDCYIDALNGKGVCPGCKDEYRVPDEPLKHTDSRRDDLRALPPPNSDDVTSGRMDRRLSLTKQKPGLLTGNNTTDFDHARWLYQTKGTYGYGNALWPKEDAYGSNDGGGGDGNPTGNVGAVPEFNDKSRRPLSRKVNISAGILSPYRLLVAIRMVVLGMFLAWRIRNPNVDAVWLWGMSVVCEIWFAFSWILDQLPKLCPINRMTDLTVLKDKFETPRPENPTG…	Yin et al., 2014 (https://doi.org/10.1186/1471-2164-15-260)
Pp1s57_129V6.1|pacid=18063891	Phytozome (Physcomitrella patens genome v1.6)	CslD	Physcomitrella patens	MASPTRPKLSMSGNKSFRNYSIPRGGSPRLERSTSPASTGHARRTSSGRYAGYSRDESELGGEVTSEFAYSVQIPATPDFQYMSGTSMSGTSPSVRPMSPAIAGKAEQQFVSSTIFTGGFETVTRGHVMDKMMEIEGNHPQLACAPGTICGVVGCDGKSLRDERGEELFPCECKFRICRDCYLDALATPSARCPGCKEDYKTPDESPRAGNFQRLPTLSERAARMERRLSLLRNAKPGSQSLMQNNAYSDFDHSRWLYETKGTYGYGNAVWPKDNGYSGGGGGTDTGMGTGPPNFVDKSKKPLSRKAPISPGILSPYRLLVVIRMVVLGLFLTWRVRHNNPDAMWLWGMSIVCEIWFAFSWILDQLPKLSPINRMTDLKVLKEKFESPSPANPDGRSDL…	Yin et al., 2014 (https://doi.org/10.1186/1471-2164-15-260)
Pp1s68_133V6.1|pacid=18072859	Phytozome (Physcomitrella patens genome v1.6)	CslD	Physcomitrella patens	MASPRSAATGGLGFRNAGQSRGAQMGGRSNPDSHSSNSGPSLHHARRTSSGRFNNLSRDMSEMGGVTDSELGSDYLYTVQIPATPDHPMAGDRVIPGKAQQQFVSSTIFTGGFSNQTRGHTMEKMMEDQGNHPQLGAVRGPTCSVINCDGKAMRDERGEDMTPCDCHFKICRDCYIDALNGSGKCPGCKDDYTVSDEPFSQNTSENDMRALPPPSDDSSRLERRLSLLKTKPGMMSNGSSADFDHARWLYQTKGTYGYGNAVWPGEDGYDGGGGQGPPNLGTLPEFNDKVRRPLTRKVSISTGILSPYRLIVAIRMVVLALFLMWRVQHPNPDALWLWGMSVEKFDMPSPDNPSGRSDLPGVDIFVSTADPEKEPPLTTANTILSILASEYPLEKLACY…	Yin et al., 2014 (https://doi.org/10.1186/1471-2164-15-260)
Pp1s219_98V6.1|pacid=18039168	Phytozome (Physcomitrella patens genome v1.6)	CESA/CSL	Physcomitrella patens	MTGTVEFQNLCISIAYEVKTVMRDTTLSFFYKLIFCFLKIVCVTGFALGRNHPENRTRAPSLPPPIPTFSTSKRRGGEEAEAAEESKANLTDETPDFESQFRELAPEDADVELCEFRPKVAVVAPIYVRTPQQRKEVLELISSLANQTYKVEQVILVDDCSPMPWYLSSATGQNEENLVKLPAHTRLVRRPKNHGPAAARSLGLGLAIAEHQAQIVNFIDSDCEAESHWVEAMVAAHYSELKKKTAASDGAILSGLTYGYGNTFVDKFHDHFGTLNGRIKMNGEGLLYAPSCNISIRISMNLITQVGGFDESFPKAAFEDVDFCMRATQCGILTQCVPNAKIWHKYQTSIPQLFRMFQRYGASEWAVIERHPYYFEMYGTSYHIPSQAPKIIS*	Yin et al., 2014 (https://doi.org/10.1186/1471-2164-15-260)
Pp1s37_48V6.1|pacid=18040188	Phytozome (Physcomitrella patens genome v1.6)	CESA/CSL	Physcomitrella patens	MTGTVEFQNLCISIAYEVKTVMRDSTLSFFYKLVFCFLKIVCVTGFALGREHPEKRTRAPSLPPPIPTFSTSKQRVAEEASEDSPEDTESQQASTDEADTDFQELRMESADVELSEFRPTVAIVAPIFVRTLQQRKEVLELISSLANQTYKATQVILVDDCSPFPWYRSSVTGQSDENLVKLPANTRLVKRPKNHGPAAARTLGLGLAISEYKAQIVNFIDSDCEADSRWVEAMVAAHYYELKKKTEASDGAILSGLTFGYTNTFVDEFHDHFGTLNGRIKINGEGLLYAPSCNISIRISKKLISQVGGFDESFPKAAFEDVDYCLRANQCGILTQCVPNAKIWHKYQTSILQLFRMFKRYGASEWAVIERHPYYFEMYGASYQIPSLAPKIVT*	Yin et al., 2014 (https://doi.org/10.1186/1471-2164-15-260)
Pp1s49_46V6.1|pacid=18041352	Phytozome (Physcomitrella patens genome v1.6)	CESA/CSL	Physcomitrella patens	MLLSGPTLVGRYTFVKLQPWAKSRGCVADEVLLQLPSFKKRRMQALSLKTTPSRKGVTQAVLEFASGPVSEESEPREEDKNSPAVSVIIPVYNEIAAIGTLVEKVGDVMQKRGGPYEVVCVDDGSTDGTARILKQMAAEREDMRVVIFRRNFGQTAAMAAGFDFAAGDVFVTMDGDLQNDAEDIPKLVDQLVYGNQGGHPVNTGVVREDGGYDLVCGWRRKRKDNAFTRNFPSWVANMLIGALTGVRLHDYGCSLKAYRAPLLSTLLLYGEMHRFIPTLAAMEGAAISELEVRHHPRTLGKSKYGLGRIFRVLMDLTTVYFLQRFRQKPMHFIGFLGGVCMLGSIVAAASTSRSLVKTAHVWGYSMAISSASPGFVLSLQLLIMGLQLVCLGLVAEVCV…	Yin et al., 2014 (https://doi.org/10.1186/1471-2164-15-260)
Pp1s51_189V6.1|pacid=18051475	Phytozome (Physcomitrella patens genome v1.6)	CESA/CSL	Physcomitrella patens	MASHIFPRFVQLPSFSMSCKPSSITSGILVRASGAVVSVLSRALSSKPEGARRSHAFNFEELICSAVLNDKNAGESFLFQSPRSGENVLESVATSSTCNGEKGLWSVIIPTYNRLPILRKCLQALEEQEGYEHSGIEDYEVVVVDDGSTDGTLEFLQPILNSVEVFREKPMMKRSQGNEANNVLNENLSSSPIPGHTCDGTSVQSSRVFPHVKIIRQHHGGATRARNLGVRTARGAIIVFIDSDLVVTKDFLREHGAALAEAQAEHGDDNTFTYGRVVNTANFENPKSEKFKLTDNSAAFFATGNVALSRKLLLKAGNLLASAHDGPFDADFSEYGWEDLELGVRLKQVGARIKHVPLAVGYHWHPAFSMDQIPKLVDQERQRGRNGVRFFLKHPSLDV…	Yin et al., 2014 (https://doi.org/10.1186/1471-2164-15-260)
Pp1s51_189V6.2|pacid=18051476	Phytozome (Physcomitrella patens genome v1.6)	CESA/CSL	Physcomitrella patens	MASHIFPRFVQLPSFSMSCKPSSITSGILVRASGAVVSVLSRALSSKPEGARRSHAFNFEELICSAVLNDKNAGESFLFQSPRSGENVLESVATSSTCNGEKGLWSVIIPTYNRLPILRKCLQALEEQEGYEHSGIEDYEVVVVDDGSTDGTLEFLQPILNSVEVFREKPMMKRSQGNEANNVLNENLSSSPIPGHTCDGTSVQSSRVFPHVKIIRQHHGGATRARNLGVRTARGAIIVFIDSDLVVTKDFLREHGAALAEAQAEHGDDNTFTYGRVVNTANFENPKSEKFKLTDNSAAFFATGNVALSRKLLLKAGNLLASAHDGPFDADFSEYGWEDLELGVRLKQVGARIKHVPLAVGYHWHPAFSMDQIPKLVDQERQRGRNGVRFFLKHPSLDV…	Yin et al., 2014 (https://doi.org/10.1186/1471-2164-15-260)
Pp1s182_58V6.1|pacid=18052125	Phytozome (Physcomitrella patens genome v1.6)	CESA/CSL	Physcomitrella patens	MADADSAPRKSPHLYSIIIPTYNECLNIALICYLLFKHLKDYNFEIIIVDDASPDGTQDTVKKLQTIYGEDKILLRPRAAKLGLGTAYVHGLKYVSGDFVIILDADLSHHPKYLPNFIRKQLETDADIVTGTRYVNGGGVHGWDLRRKLTSRGANVLAHTLLWPRVSDLTGSFRLYKKKVLEEVVQTCVSKGYVFQMEIIVRATRMGCRIEEVPITFVDRVYGISKLGGTEIVQYLKGLFWLFLTT*	Yin et al., 2014 (https://doi.org/10.1186/1471-2164-15-260)
Pp1s372_55V6.1|pacid=18054601	Phytozome (Physcomitrella patens genome v1.6)	CESA/CSL	Physcomitrella patens	MAPPSAMDWAKAVVYKPIEIDDDVEIALSNRSNTLNCNEKIDPLLCDEPDEDEKPRRHLSIRNYQKLKHYCLCSILVISSIIAQFDYVAYKFSIYSSHPGETMLRPWLIVLMFCECLYFITTLLSAVDHLIPPSNRPDLGLLNTSLANTPTVDIFIPCCKEPTEVPIESVKAALALDYPVDLVKVFVLDDGGDDDLRAFCDAIKVETAGRVVYIRREKKEGVPHNFKCGNMNNGLKYSNAEYVVMMDADMILHPSYLRRLLPHIVSSSDVSFVQIPQAFYNLPIGDPLNDCSSLGYDRILPSRDTLGTAACVGTGAMFRRKYLDHIGGFQPQSITEDTMTAFTLWNRGYESVYIDEKLQIGLTPWTFEGYIKQRTRWGKGAIQQFSASARACLGRESQL…	Yin et al., 2014 (https://doi.org/10.1186/1471-2164-15-260)
Pp1s7641_2V6.1|pacid=18055460	Phytozome (Physcomitrella patens genome v1.6)	CESA/CSL	Physcomitrella patens	MGAAMLAAYGCGWFPSLQECATAFIRPAKSYVPNPDTVAVYDGLFALYQEVYGQTPLDEHEERGRPHITLSMIVRNEENRYLRQALETHRPWIDRAVIIDDGSTDGTVTMCRELLEGIPLVLIENPASRFADEVSLRKQQWAETVATNPEWILNLDADEILTRDFGTVRDLLLSGNEDAIYFRLFDMWSETHYREDEFWQAHAYYRPFLIRYHPEMSYEWKETPQHCGRFPLTIQHWSYGCHVPRVKHYGWARKEDRIRKYDRYQELDPEARYGWKEQYESILDQEPRLLPWSEYGEGE*	Yin et al., 2014 (https://doi.org/10.1186/1471-2164-15-260)
Pp1s194_131V6.1|pacid=18058654	Phytozome (Physcomitrella patens genome v1.6)	CESA/CSL	Physcomitrella patens	MCTKLLLLLRPRVIKIKTAHQSVPRTMDDDETGPFQCVWSESDGFHTATQPLLQQQCARADHGGDAAMDAWLAWASLVFCHPVSIFLQLKGCLVYLVLAAGWAYNSVVRARELHRIRAAEAAGNALAFLYPNVDDLEHSAQAKLLRVSVVMPLKGFGEHNLSNWRSQVLSMYGGPLEFLFVVESKEDPACEVILQLMRDLKGEVDAKLLVAGYSTTCSQKIHNQLAGVDAMHKDSKYVLFLDDDVQLCPGSIGALVAHMIEHPEIFVLTGYPFDLPSGSISSYCIYEYHLPCSIGFGFGRTFFLWGGCMMMHAEDFRTDRYGMVTGLREGGYSDDMTLAAVAGANQRVISSPERAIFFHPLAKDLSFSRYWNYLQKQTIVLETYNTTYNYWMNRGLFFL…	Yin et al., 2014 (https://doi.org/10.1186/1471-2164-15-260)
Pp1s13_250V6.1|pacid=18064512	Phytozome (Physcomitrella patens genome v1.6)	CESA/CSL	Physcomitrella patens	MATASMAVKALPDVSEATSPKGRHLSRSSAWKIHSSLRLAVLLTGLQFSFVIYATCLLYWLNPIPDFSTSTSMFDDDSSHNPLSAVTQGVVPRKGLQEVPQEPKSAVCEAENIPFDQMKSNKTQLIEKKTSLFREIMEFQQQKRGCETLDELMKLPSTGGGAKVTVILNHFQRKTLCAQLDALLEQTLPVHEVWVVAFGSPQTDKLRAIVEAYNDTRINIIESKYDYRYYGRFQLALQSQGADFVYLLDDDMIPGKKVLQILAHIAGTEKYRNSVLGYIGRILPLRQKDFSFPSYRKSNSKEAGLYLPDPAYDIIVDRIVKVDFLSSGWFLSADLVKAIFIETPATFTTGEDLHLSYQLQKYYGHGSYVVPVDPKDMQTWADKDHRLAQVSETTVIHPH…	Yin et al., 2014 (https://doi.org/10.1186/1471-2164-15-260)
Pp1s14_205V6.2|pacid=18066566	Phytozome (Physcomitrella patens genome v1.6)	CESA/CSL	Physcomitrella patens	MALLSPLIDLQPLTLAALVLVVAVGIWLLSYVVDWLHELELGAGSIGYVPFMEDPSSLDRAQFPSVFDKSTKYLSLIMPAFNEQNRIRSTLDETFSYLQERVKKDKSFTYEIIIVDDGSKDNTTKIGFEYINKYGLDVIRILKQGVNQGKGAAVRKGMLCSRGQLLLMLDADGASRITDLEKLEAQIANGVQKHQASSKQNLTSKLDVGSVPVVAFGSRAHLEKQALATRKWYRNLLMKAFHLCVLLVAGPGVRDTQCGFKMFTRSAAQQLFPNLRLKRWCFDVELVYLCKRLRIPVSEVSITWAEIPGSKVRFYSFVHMLLELVLVRLGYGFHIWKIHTNSSKST*	Yin et al., 2014 (https://doi.org/10.1186/1471-2164-15-260)
Pp1s14_205V6.1|pacid=18066567	Phytozome (Physcomitrella patens genome v1.6)	CESA/CSL	Physcomitrella patens	MALLSPLIDLQPLTLAALVLVVAVGIWLLSYVVDWLHELELGAGIGYVPFMEDPSSLDRAQFPSVFDKSTKYLSLIMPAFNEQNRIRSTLDETFSYLQERVKKDKSFTYEIIIVDDGSKDNTTKIGFEYINKYGLDVIRILKQGVNQGKGAAVRKGMLCSRGQLLLMLDADGASRITDLEKLEAQIANGVQKHQASSKQNLTSKLDVGSVPVVAFGSRAHLEKQALATRKWYRNLLMKAFHLCVLLVAGPGVRDTQCGFKMFTRSAAQQLFPNLRLKRWCFDVELVYLCKRLRIPVSEVSITWAEIPGSKVRFYSFVHMLLELVLVRLGYGFHIWKIHTNSSKST*	Yin et al., 2014 (https://doi.org/10.1186/1471-2164-15-260)
Pp1s96_201V6.1|pacid=18068617	Phytozome (Physcomitrella patens genome v1.6)	CESA/CSL	Physcomitrella patens	MRDAGWSSWLWRSFVRNALASAVRLFCSLRPPAAMASGGSSLALRLNFLVVAVSMAVWGSLYVSKYLREFDLAASHAAVCPRSDYSENGDVIPHISRPSEKYISLILPAYNEEARLRITLDEMLSYLQKRADDKSFTYEIIIVDDGSTDNTLEIASEYVKTYGMDMIRVLKQVTNQGKGAAVRKGMLCSRGELLLMLDSDGATRFADLRKLELQMLRSMADQHKFATEGSVFAGDSIPIAVWGSRAHLEKQALATRKWYRNILMKGFHLCVRLVAGGGIRDTQCGFKMFTRAAARKLFHNMRLRRWTFDVELLYLCKKLRIPVHEVAVTWSEIPGSKVKLLGIAYMLVELLLIRVGYGLHVWKIVNNSLRN*	Yin et al., 2014 (https://doi.org/10.1186/1471-2164-15-260)
Pp1s1_831V6.1|pacid=18069698	Phytozome (Physcomitrella patens genome v1.6)	CESA/CSL	Physcomitrella patens	MWQMKGDYDQKDSVFRDFKDVYKRKPTNRILSISAALTCLQCFFALYGTVLLFHMSPSVELMAASDGSTFWAGQIARQWKNWMTTAAYRASLNHLPPVPLAKSDVCEREEINFEQKKSTDKRMIGFKTSLFNEVMSFQQKSRGCETLDELMALPSSSAGAKVTVIVNHYQRKTLCAQLDALLEQTHPFHNLWVLAFGSPQQDQLRSIVETYNDSRITFVGSTYDFKYYGRFQLALQTVGADFVYMLDDDMIPGKRMIEIMAHIGATDKYRNSVLGSIGRILPFRQKDFTFPSYRKFGSKEAGIYLPDPAYNIVVDRIVQVDFLSSSWFISADLIRSLFIERPFTFVTGEDLHLSYLLQKYMNGGSYVVPVDPRNKETWGDSEHRLAYVSETTVIHKDIV…	Yin et al., 2014 (https://doi.org/10.1186/1471-2164-15-260)
Pp1s25_144V6.1|pacid=18074555	Phytozome (Physcomitrella patens genome v1.6)	CESA/CSL	Physcomitrella patens	MIPISRMPISSQRQSSDSEDSSHIIMKSPFIDTATTPGKLFSDPSEFPLTGRPSLAGRSSWRSNGTMRLAFLLTVLQFTFAMYATFLLYWMSPSVPDLKMQPDTSFWTDQFGKIFPTTSHKGSRLVLENPGLEVQRTTVFEVRQRPKSVVCESEEIAFPQMKSNNTKMIEIKTGLFREIMEFQQKKRGCEDLAELMSMPSTGRDAKVTVILNHFQRKTLCAQLDALLGQTLPFHEVWVVAFGSPQTDTLRTIVEAYNDTRINIIESKYDYRYYGRFQLALQANGADFVYLVDDDMIPGRKVLEIFAHIAGTDKYRNSVLGSIGRILPFRQKDFSFPSYRKAGAKEAGLYLPDPAYDIVIDRIVKVDFLSSGWFLSAELVKTIFIETPPTFSTGEDLHLS…	Yin et al., 2014 (https://doi.org/10.1186/1471-2164-15-260)
163575|pacid=15408356	Phytozome (Selaginella moellendorfii genome v1.0)	CesA	Selaginella moellendorfii	MEANAGLIAGSHQMNQLVVIPGDGVKPLNSVNSEMCQICGDEVGVSANGDLFVACNECGFPVCRPCYEYERKDGNQSCPQCKSRYKRQKGSPRVEGDEEEDDVDDLDNEFKALPQQQTTEEMLQGHMSYGRGDEENVHVVTPGLPLLTNGQEGVDPNEIPPEHHALVIPSHKRVHPMSDDFSGDNSLSMDPTKDPSAYGYGSVAWKERLESWRHKQEKMSIMMTEGAQHFSDGKGGGDYGADGPDAPLTDESRQPLSRKIPIASSKINPYRMIIIIRLAVLGIFLRYRILNPVKNAYGLWLTSVICEIWFAFSWILDQFPKWFPINRETYLDRLSLRYERDGESQLSSVDIYVSTVDPLKEPPLVTANTVLSILAVDYPVDKVSCYVSDDGAAMLTFEA…	Yin et al., 2014 (https://doi.org/10.1186/1471-2164-15-260)
73698|pacid=15408531	Phytozome (Selaginella moellendorfii genome v1.0)	CesA	Selaginella moellendorfii	MEANAGLVAGSHIRNELLVIRGDVVKPLNHAEQQVCQICGDDVGLTVDGDLFVACNECAFPVCRPCYDYERKDGNQACPQCKTRYKRHKGSPRVEGDDDEEEFDDLDSEFNIHDEVDKMDRQQLAEAMLHGRMSYGRAEDHEIEMPGLQPPVPLLTNGQMDGSDVDVIPPDHHALIVPSNFGPGGKRVHPLPYSDNLPVQIRSMDPSKDPSSYGYGSVAWKERLESWKQKQDKQVMMTEGHLGSGGKGYDIDGNPLDGPELPIMDEARQPLSRKVPLPSSKINPYRMVIVLRLVILGFFFRYRLLNPVPNAFGLWLTSVICEIWFAFSWILDQFPKWFPINRETYLDRLSLRYEREGEPSQLAAVDIFVSTVDPMKEPPLVTANTILSILSVDYPVDKV…	Yin et al., 2014 (https://doi.org/10.1186/1471-2164-15-260)
141535|pacid=15410469	Phytozome (Selaginella moellendorfii genome v1.0)	CesA	Selaginella moellendorfii	MEASAGLVAGSHNRNELVVIRQEGDGVKPLKHLNGQVCQICGDDVGCTVDGELFVACNECAFPVCRPCYEYERKDGNQSCPQCKTRYRRHKGSPRVEGDEDEDDVDDLENEFNFNEDRQERQQHIAEAMLHGHMSYGRGDEQDLPPDMMQPIQPRHPLLTNGEMLHGIPPDHHAIVVPPMLGGKRVHPLPYIDPNLQVQPRSMMDPDKDLASYGYGSVAWKERLESWKLKQQKMQMMMTEGNQGDGKGGDHGDDGNGPDLPIMDEARQPLSRKVPIPSSRINPYRMIIVIRLVILGFFFRYRIMNPVRDAYPLWLTSIICEIWFALSWILDQFPKWLPIERETYLDRLSLRYEKDGEPSQLASVDVYVSTVDPMKEPPLVTANTVLSILSVDYPVDKVS…	Yin et al., 2014 (https://doi.org/10.1186/1471-2164-15-260)
231191|pacid=15414700	Phytozome (Selaginella moellendorfii genome v1.0)	CesA	Selaginella moellendorfii	MEGNGRFLAAVREGDMRVYVVTEAQASYGYGTVSWKKRLEGWRLRKERYEMMTAEPSHAKADDASAESFYSPDLPVMDQARQPLSRKVPIASSLVNPYRMVIVIRLVALAFYFRFRILNPVGNAYGLWLTSVVCEIWFALSWIAHQLPKWIPVVRETYLDRLALRYEKQGQVCGLPAIDVLVATEDPFKDPLLATTNAVLSVLSVDYPVEKLSCYVSDDSAAMLTFEGLCETSEFARKWVPFCRSFNVEPRAPQVYFAQKIDYADTKFQSSFREYEEFKVRINALVEKAAKVPEEGWSMQNGTPWPGTNSRDHPGMIQVFLGHSGGHDSDGNELPRLVYVSRERRPGFKHHNKAGAMNALVRVSAVLTNAPYVVDVNCADYVNNSRALREAMCLMMDTM…	Yin et al., 2014 (https://doi.org/10.1186/1471-2164-15-260)
75715|pacid=15415055	Phytozome (Selaginella moellendorfii genome v1.0)	CesA	Selaginella moellendorfii	MEANAGLVAGSHKRNELVVIRGDGVKPLSHCKSETCQICGDDVGLTVDGETFVACNECGFPVCRPCYEYERKDGNKSCPQCKTRYKRLKGVARVEGDDEEEDVDDLDNEFSVHESDDKMDQQHLAEAMLHAHMTYGRGDGEEADMPIQPGIPLLTNGQVVKGVDPTEIPPDHHALVVPSVGPGGKRIHPVSDLDGMDIFQVRSMDPTKDPSAYGYGSVAWKERLEGWKLKQDRMSITTTDGNHHYNDGKGGDEGELPIMDESRQPLSRKIPIASSKINPYRMIIVVRLVVLAFFLRYRILNPVKNAYGLWLTSIICEVWFAISWILDQFPKWLPINRETYLDRLALRYDREGEVSQLCAVDIFVSTVDPMKEPPIVTANTVLSILAVDYPVDKVSCFVS…	Yin et al., 2014 (https://doi.org/10.1186/1471-2164-15-260)
230176|pacid=15411642	Phytozome (Selaginella moellendorfii genome v1.0)	CslA	Selaginella moellendorfii	MQGVQGEPSMIDQINAMWLQIRAPYIAPALQVGVNICLVMLLMLFVERLYMALVMVLVKLSGKRPENKYKWEPIKDDLESGNSAYPMVLVQVPMYNEREVYQLSIGAACGLSWPSDRIIVQILDDSTDLTIKNLVELECQRWASKGVNIKYEIRDNRNGYKAGALKEGMKRSYVKDCDYVAIFDADFQPEPDFLWRTIPYLVHNADIGLVQARWKFVNADECMMTRMQEMSLSYHFTVEQSVGSATYAFFGFNGTAGVWRIAAISEAGGWNSRTTVEDMDLAVRAGLRGWKFVYLDDLSVKNELPSTFKAYRYQQHRWSCGPANLFRKMIPGVLAAKKVSMLKKFSILYSFFLVRKIVAHLVTFIFFCVVVPTCVLVPEVNLPKWGSIYLPSMITLLNC…	Yin et al., 2014 (https://doi.org/10.1186/1471-2164-15-260)
140200|pacid=15405032	Phytozome (Selaginella moellendorfii genome v1.0)	CslC	Selaginella moellendorfii	MEDPNNWSMVEIEGPNAALHGDKDRGKNAKQLTWVLLLKAHRAVGCVAWMAQGIWALLAAIKTRLVLSSRSGDSDSSSSSGKPQHKGKLHQFIRGFLAFAVVMLVVEMCAHILGWHLRFNRPHFHLPSPKDLSLHSLLQTIYLAWVYVRATFIAPPLQALADGCIVLFLIQSADRVLLCLGCIWIKYKRIRPEASVELLDSGDPELPYNGYPMVLCQIPMCNEREVYEQSISAVSQLDWPRDRILVQVLDDSSDEEIQMLIKAEVLKWHQKGIRIVYRHRPIRTGYKAGNLKSAMTCDYVNDYEFVAIFDADFQPRPDFLKRTIPHLKQDPKLALVQARWAFVNKDDNLLTRLQNVNLSFHFEVEQQVNGVFLNFFGFNGTAGVWRKTALEDSGGWLER…	Yin et al., 2014 (https://doi.org/10.1186/1471-2164-15-260)
442658|pacid=15412386	Phytozome (Selaginella moellendorfii genome v1.0)	CslC	Selaginella moellendorfii	MPPTSFDFADWWSKQDHRGTPVVVKMDNPNWSMLEIESPGSGGATTFDKKGRGKNAKQLTWVLLLKAHRAAGCLAWLAHGLWLLLSAVKKRLVQKQGVANPEKSNTHRGKLHKFIKGFLAFALVMLGFELIAHTSGWTPRLRMPSSSSLSLHSMLQAVYVFWVQLRANYIAPPLQTLANFCIVLFLIQSADRIILCVGCLWIKYRRIKVVANPATLESQDLEQPGVGFPMVLVQVPMCNEREVYEQSVSAICQLDWPKDRLLIQVLDDSDEPDIQLLIQGEVQKWRQKGVNIVYRHRLVRSGYKAGNLKSAMACDYVKDYEFVAIFDADFQPKPDFLKVTVPHLKEDPELALVQARWSFTNKDENLLTRLQNVNLSFHFEVEQQVNGVFLSFFGFNGTA…	Yin et al., 2014 (https://doi.org/10.1186/1471-2164-15-260)
230382|pacid=15413227	Phytozome (Selaginella moellendorfii genome v1.0)	CslD	Selaginella moellendorfii	MASSQQQQQQSTRTNSFRNPAAAPNSTGPQLRSSSGRYRYASRDESEMSDIMSTADFPVSGEFLNPYTVHIPPTPDNQPMNFSGPTAPQQASQQFVSNAIFTGGYNAITRGHIMEKHPEHGQQLLTGPSTCGVRGCDQLAMRDEQGNEIHPCECGFSICKECFIDAVSNGGICPGCKEVYKEEDEDDERETESKTKALTPTSGASAATTTATAKADPRRLGSRKNTMIVKQSEFDHAKWLFETKGTYGYGNAHWPPNDYNFGPDADPPAFNERSKRPLARKSSIPAAIISPYRFLVLFRMVVLVLFLMWRVRNPNRDAVWLWGMSVACEIWFAFSWLLDQLPKLVPVNRHTDLEALKERFEKPGPNNPKGRSDLPGVDLFVSTADPEKEPPLVTANTIL…	Yin et al., 2014 (https://doi.org/10.1186/1471-2164-15-260)
83878|pacid=15417268	Phytozome (Selaginella moellendorfii genome v1.0)	CslD	Selaginella moellendorfii	MPREENDPGREAVSTAKNYTVLIPPTPDPGFLAAPKTGDMASAMFTGGFQSVTRGHVMEQMKEAKVVMTLSCAIVGCDGKAMKDEMGEDLSPCECAFRICRDCYFDAINNGGKCPGCKEMYKVLDIEGPNAETLPLPAPRRLSLLRSNQPGSMKQDFDHTRWLYETKGTYGYGNALWPKDDTYFGDGMPSSFKDKARRPLTRKTNVSAAILSPYRLLVFVRLAALGLFITWRIRHPNPEAMWLWGLSIVCELWFAFSWILDQLPKLCPVNRTTNLAVLKDEFERPTAKNPKGRSDLPGIDIFVSTADPEKEPSLVTANTILSILAAEYPVEKLCCYLSDDGGSLLTFEALAEAASFSRIWVPFCRKHSIEPRNPEAYFMLKGDPTKNKVRADFVKDRRR…	Yin et al., 2014 (https://doi.org/10.1186/1471-2164-15-260)
85326|pacid=15419181	Phytozome (Selaginella moellendorfii genome v1.0)	CslD	Selaginella moellendorfii	MASPSSSLSITGGKSFRKLISPKSFKTATTPSPNSSGTRRTSSGRYMTLSKDDQDLGGEVSSEFNPSYHVHIPPTPDNQPMSATPADQILAAKVEQQFVSNTIFSGGFNSVTRGHVLEKMVEADASHPQMACARSGVCSVEGCDGKSMRDERGEDITPCECAYRICRECYVDALESTGKCPGCKEAYKVIDPDGEVLPLPPPPGRVDRRLSLLRSSKPSLLMRTQTSDFDHARWLYETKGTYGYGNALWPKDEAYMESGDDGAPPKFNEKARKPMSRKTGVSAAILSPYRLLVIVRLAVLGLFLEWRVRHPNRDAMWLWGMSVVCEIWFAFSWVLDQLPKLCPVNRATDLNALKDRFETPSPENPRGRSDLPGIDVFVSTADPDKEPTLVTANTILSIL…	Yin et al., 2014 (https://doi.org/10.1186/1471-2164-15-260)
432432|pacid=15403470	Phytozome (Selaginella moellendorfii genome v1.0)	CESA/CSL	Selaginella moellendorfii	MSSVGDLELQQQPSDNVSDHSDSNAPHESSSSSLSSSPSSSTSVLAAPQASPWGKLIWHTIICLLVSAHVAAFVNYLSYRFYVYSKQPRELVRRPWLIILSICEVIYFLNSVIAAVDLVLPPRMWRPRQSLSLNWEELPTVDIFLPCCKEPTDVPEDSIQAALAMDYPKHQYRVLVLDDGGDDQLKQYCEVLEHVEPPSASVRYLRREKIPGVPHNFKCGNLNYGLEHSDAEFVVMMDADMILHPSFLKTLLPHIVKDPKVSFVQIPQSFYNLPVGDPLNDASGFGYDRAMVHRDTLGAAPCVGTGAIFRRKHLDEIGGFQPMSITEDTMTAFKLFNQGFKSVYLNRKLQIGLTPWTFEGYIKQRQRWCQGAIQQFSATWREMLGPKSRLSFLLKVCYF…	Yin et al., 2014 (https://doi.org/10.1186/1471-2164-15-260)
432624|pacid=15404999	Phytozome (Selaginella moellendorfii genome v1.0)	CESA/CSL	Selaginella moellendorfii	MDYPKHQFRVLVLDDGGDDQLKQYCEVLEHVEPPSASVRYLRRVKIPGVPHNFKCGNLNYGLEHSDAEFVVMMDADMILHPSFLKTLLPHIVKDPKVSFVQIPQSFYNLPVGDPLNDACGFCYERLMIHRDTFGAAPCVGTGAIFRRKHLDEIGGFQPMSITEDTTTAFKLFNQGFKSVYLNRKLQIGLTPWTFEGYIKQRRRWCQGAIQQFSATWREMLGPKSRLSFLLKVWYFWHTGYYFIPIFNIVMVLLFIVLLALNLDLIVGTFHDNRRILINLSALLICWRLSWFSVWLGLPQPIQSRNRDESHFWWMTPYLFKTIYKSIFSYSSTFIFTPTSNIDRAAAQAKLKKQPAVIKFLGKLKHVRVHITYIFLVLGVVGYRIYWIAEQGGKNCQNNF…	Yin et al., 2014 (https://doi.org/10.1186/1471-2164-15-260)
73379|pacid=15406212	Phytozome (Selaginella moellendorfii genome v1.0)	CESA/CSL	Selaginella moellendorfii	MAPQLHCGVDAKARSRKRVSLCFDRPFFSLLWLRPRCSFRTTTPSFLENPSSLEKVRCPSVFGPPEKYLSLVIPAFDEEARLPLTLDETLRYLEGRAAVNKSFTYEIIIVDDGSRDNTVKVAFDYIKKYKMDNVRLIKQGVNCGKGAAVTKGALCSRGELILMLDADGATKITNLEKLENAILTYGEKIQKLRDPSVENIFDVPLVACGSRAHLEQQALATRKWYRNFLMKGFHLCVLLAAGSGIRDTQCGFKMFTRSAAQQLFINLRLTRWCFDVELLYLCKRLGIPALEIAVNWTEIPGSKLRMTSILHMLFELLLIRIGYGFNVWKIHQNLVQTS	Yin et al., 2014 (https://doi.org/10.1186/1471-2164-15-260)
448592|pacid=15406836	Phytozome (Selaginella moellendorfii genome v1.0)	CESA/CSL	Selaginella moellendorfii	MEIREVPEVSPPNGGAKSYSHRSHSSSSRGSIKGAVGARKIKNSGSEEQKAPEQQPRISPERPPRPFLKTSFGQRLSAQCGSVFFDTTSYSHQAPLASTTRNHNDHGGQPLVEGSSLGTGGDRTKLRSTGNSHSASGRGSSGLSEADVRGMALVATATPEVPVFRPGSNSQQQQQALKLWGGAIPKQRAIAMVGQLATSSRVSTDTFSFGGGVRDRSSKRDGSPLGRTASTSPAPPVHEQENEKETKVVNKDAGLQLVPPKLEFCDEEKNKPQAVRSSSELELEEARKEMMLMASGLGAALSGRHSQTSLNLAHVKTEVDDQTMILSGAKPGRESSSLPRCSTDILQPAPLSTAADSEAPNLSELGAAQAAKARPSFKNDCGFLKLLPSKRKFEVEHDQ…	Yin et al., 2014 (https://doi.org/10.1186/1471-2164-15-260)
101926|pacid=15406904	Phytozome (Selaginella moellendorfii genome v1.0)	CESA/CSL	Selaginella moellendorfii	MYLSVVIPAYNEALRIAEPLDHTLRYLAQRAKRNRHFTYEVIVVDGCSKDLTPDIVWEMTKRYPCLRLIQLDCNLGKGGAVKEGVLDSRGELILMVDADGAVDITAFETFEPKVYLISENFTIIHILIKPLYMCFQRQWYRSILSQGFHYLTRMFIGKHDIKDTQCGFKLFTKSAAKKLFKELSTSRWSFDVELIMLCNVYGIPITEVPVDFTDIPGSKITTLSFIHTIYELACIGFNFKIKRAVCSQYEQLLTMFS	Yin et al., 2014 (https://doi.org/10.1186/1471-2164-15-260)
448970|pacid=15409911	Phytozome (Selaginella moellendorfii genome v1.0)	CESA/CSL	Selaginella moellendorfii	MQSFITDNKNSKKAELVRGDKFLVADIGGGTIDIVVHKKENCVTHRVHEARASSGAPGGGTYVDSNFLEFLTKKIGCFNTFKQQEPDVAWKEHDREFDTGNWDLLQRDDECYHEIEIDCEEMCAIFDTEINKTIQLIEENFDKVDGIKYIYLVGGFSESPYVVKRIKVPWLSALEQALCSRESPESLTVSPQAISFAGVDPPEYKFLDFFEIERYQNVFFKVFVKKDEPVTEDQLVTHSFFPLDHYSFDIDEDLHLDTDPEVAVTIFSWRSSIEVSARRINFGSNCESRGSTRWNWTLLEILHSEYTSDLTLKQTIVHLWSRKRISWPVKDLELQQQPSDNLSDQSDSNAPHESSSSSSSPSSSPSSSTSVLAAPQASPWGKLIWHTIICLLVSAHIAT…	Yin et al., 2014 (https://doi.org/10.1186/1471-2164-15-260)
412258|pacid=15410055	Phytozome (Selaginella moellendorfii genome v1.0)	CESA/CSL	Selaginella moellendorfii	MATVKNWVNASLKPKDKEAISSASRSCSFCGLKGHSVMDCSETLECELKELERRALILEDMSSEVLDFPCLRCLGMDTWELSVDSRSPRWRLELERTQRLKPSVTSVTVPANPSLVLVDHAKAIPAASIPPVVWTQSTSLVPQSGNLSIALLHEPDHKVARAKDQRKNEESPKGNTHKKVGLQRTGTPAKKAAAPQTSETLPSVPKDMLAAIESVRLSRSELWRWMDSPDFNTNVRGFFLRLRFGRWEKDLGGTGYRMARIRGAIRKLGGDDKNMSVSVDLGDMECTVDSQYVSNHSFTERLRRVAWLKEDLTPPAQEEIEQKWCLTVPAIWSDQAKGSMQVYAERANRGAKNDTVSEREAVTRTFVPLNKSDIIMGISLLGSSKSRLRGVLEKFLVAD…	Yin et al., 2014 (https://doi.org/10.1186/1471-2164-15-260)
98270|pacid=15412184	Phytozome (Selaginella moellendorfii genome v1.0)	CESA/CSL	Selaginella moellendorfii	MAIGDGAIRYSVLLPTYNERENVAIITYLLFKALQNVSFEIIVIDNASPDGTQDVVRQLQKVYGDDRILLRPRHAKLGLGTAYIHGLKYASGEFVIIMDADLSHHPKYLRSFMKKQEETGADIVTGSRYIPGGGVHGWDFKRKLTSRGANVLAQTLLWPRVSDLTGSFRLYKKPVLEDLVKVCVSRGYVFQMELIVRASRSNYRIEEVPITFVDRVYGISKLGGSEIVQYLRGLIHLLLTT	Yin et al., 2014 (https://doi.org/10.1186/1471-2164-15-260)
431149|pacid=15420698	Phytozome (Selaginella moellendorfii genome v1.0)	CESA/CSL	Selaginella moellendorfii	MDYPKHQFRVLVLDDGGDDELKRYCEELESACVKYLRRKKIPGVPHNFKCGNLNYGLEHSDAEFVVTMDADMILHPSFLKTLLPHIVKDPKVSFVQIPQSFYNLPVGDPLNDACVFGYERVMIHRDTFGAAPCVRTGAIFRRKHLDEIGGFQPMSITEDTMTAFKLFNQDFKSVYLNRKLQIGLTPWTFEGYIKQRRRWCQGAIQQFSATWREMLGPKSKLSLVLKSGSVFHNPSDESHFWWMTPFFLQTIYKSIFSYSSTFTFTPTSSIDRVAAQAKLTKQPALIKFFLVKLKHVKVHIIYILLVLAVVAYRISWVAKQRGRNCSHDFYVIAMSFFLLSTCTHMLVPIVYILCPPSYKPGQRKGLLHYKEKVPHFVEGDHLPKWHWSAMFYEAIANVV…	Yin et al., 2014 (https://doi.org/10.1186/1471-2164-15-260)
414988|pacid=15421208	Phytozome (Selaginella moellendorfii genome v1.0)	CESA/CSL	Selaginella moellendorfii	MAELALVVTLALAIVWRFRLNMLDLDVQSRRDEIFWMEDTASTWSTQVLCPSIHEAPSKYLSVVIPAYNEEKGLPSTINETLRYLDERSFDDANFTYEVTIIDDGSEDLTYNVTLDHASRLRVIKQTPNLGKGAAIRKGVLCSRGQLVITADADSAIFIRDMGKLEEKALNLTASGDPIAVFGSRCKVKQPLLRSIMSKVFHALAVLITGTDVADTQCGLKLFTRPAAARLFTNLRLQRWAFDVELIYLARRLGIPVYEVAVNAVDVTGSKLRASSVCHALYEITMVVIAYGLGFWEIR	Yin et al., 2014 (https://doi.org/10.1186/1471-2164-15-260)
Cre16.g678450.t1.3|PACid:27566647	Phytozome (Clamydomonas rehinardtii genome v5.3.1)	CESA/CSL	Chlamydomonas reinhardtii	MQAGLRTQSASFSAGATLPPFVCPVVSFASVHHHIASTPPLFDGLACFGRQRHGARAVTVAAAEGGGTGGGSGAAGRGGGGGSHGDGGDNNGSGNQRPGRRRWGLPALLGAGAFCYLGGLWVVASVWDAWLDATSPRVDMSAASVSVIIPAINEERVIGDTVRQVLREWDPPPLEVIVADGGSTDGTVEAARKAGARIVRCGRGRGLQMNAGAAAAAGQLLLFLHADTLLPVDAVACVREDFSIPRTVLVGFQPLIIDGGRPMWFSTFNNWAKTYYGPMLLRPASYVRGLRIMFGDQGLCCRAADFRAVGCYRAALPLMEDAELCLDLHNAGPLQGHGHSRSGSGCGARGRVRMRQDRAAATSGRRIAAWGELRANCIFAYIALLWLGGAAPEELRAVQ…	Yin et al., 2014 (https://doi.org/10.1186/1471-2164-15-260)
Cre16.g652850.t1.2|PACid:27566919	Phytozome (Clamydomonas rehinardtii genome v5.3.1)	CESA/CSL	Chlamydomonas reinhardtii	MFLYIMNMVVLGLAGYFCGKLFDLVKKLSDEYTAPIACTLEDPDSTTPLASPSIFEAPTKALSCIIPAYNEQDRLSTTLDEALNYLQRRRDKQGPQFTYELVVVDDGSKDGTANVARNYIRQYGLDTVRLLRVSANRGKGHAVKRGMAAARGEFCLMMDADGATRFADLEKLEGEMEKIMQPSFGASKAAAAASGDSQGELGVVFGSRAHLAQDAVAKRSPLRNFLTRGFHALVYFVAGGRIRDTQCGFKLFTRRAAAVLFSNVRLQRWCFDVELLYLAEQLGIPVAEVSVNWTEIPGSKIRFTSILLMATELLIIKMCYPVLGIWSIHSELTMAKKTS	Yin et al., 2014 (https://doi.org/10.1186/1471-2164-15-260)
g6025.t1|PACid:27568669	Phytozome (Clamydomonas rehinardtii genome v5.3.1)	CslK	Chlamydomonas reinhardtii	MIFYLSLGVLFTIYALDLIWLVGVAAVARSAEVASLLRKRSKENSGKREQARLKKKQEKDAKKKELQLQKDTDKERVKAVADIAGVTNAADGGGGTAAAAKAATGGAATSPATAASAPISSARYIRPPAGAVTVPGTGGGGGGAVLGGSPGGSSEFCSTDADSGSSRDNDDGDGSSSTDGDDGLARAEIITGPALAAAGHGGGAAAAAAAAANGTTAITVPDDPWSGCQPPKVLVQLPMYNEEAHAAAIIQACCRIRYPRDRLLIQVLDDSTKEAVRQRVDSAAAACIEEGHPVQVMRRDNRSGFKAGAMVEGLNRVEGLGYEYCAIFDADFSPPADFLEETIPVMHRDRRLAYVQTRWAFSNAGQSFLTWAQKVNLCFHFDVEQRARSYLGWFFNFNG…	Yin et al., 2014 (https://doi.org/10.1186/1471-2164-15-260)
g6025.t2|PACid:27568670	Phytozome (Clamydomonas rehinardtii genome v5.3.1)	CslK	Chlamydomonas reinhardtii	MIFYLSLGVLFTIYALDLIWLVGVAAVARSAEVASLLRKRSKENSGKREQARLKKKQEKDAKKKELQLQKDTDKERVKAVADIAGVTNAADGGGGTAAAAKAATGGAATSPATAASAPISSARYIRPPAGAVTVPGTGGGGGGAVLGGSPGGSSEFCSTDADSGSSRDNDDGDGSSSTDGDDGLARAEIITGPALAAAGHGGGAAAAAAAAANGTTAITVPDDPWSGCQPPKVLVQLPMYNEEAHAAAIIQACCRIRYPRDRLLIQVLDDSTKEAVRQRVDSAAAACIEEGHPVQVMRRDNRSGFKAGAMVEGLNRVEGLGYEYCAIFDADFSPPADFLEETIPVMHRDRRLAYVQTRWAFSNAGQSFLTWAQKVNLCFHFDVEQRARSYLGWFFNFNG…	Yin et al., 2014 (https://doi.org/10.1186/1471-2164-15-260)
Cre03.g150950.t1.1|PACid:27576660	Phytozome (Clamydomonas rehinardtii genome v5.3.1)	CESA/CSL	Chlamydomonas reinhardtii	MAQNRGAAGGSQAPSNRAPEYSIIVPTYNERENVAVLMWMIDRAMQEAGAGYEVVFVDDASPDGTADAVRELIRAFGTHRVRLITRAGKLGLGSAYGSGLAHASGEWIILMDADLSHHPKHLPAFIAKQRATGADVVSGTRYQLGGGVAGWNLVRKLTSRGANILASFILGARTSDLTGAYRLYRRDALAKLLAATKSRGYAFQMEVIVRAQYSGLRIEEVPIVFVDRLYGQSKLGVGEYVQFVKGLLRLLVGLVRLITRAGKLGLGSAYGSGLAHASGEWIILMDADLSHHPKHLPAFIAKQRATGADVVSGTRYQLGGGVAGWNLVRKLTSRGANILASFILGARTSDLTGAYRLYRRDALAKLLAATKSRGYAFQMEVIVRAQYSGLRIEEVPIVF…	Yin et al., 2014 (https://doi.org/10.1186/1471-2164-15-260)
Cre01.g050900.t1.3|PACid:27577838	Phytozome (Clamydomonas rehinardtii genome v5.3.1)	CESA/CSL	Chlamydomonas reinhardtii	MKARSLGAKVLQSERGRGKQQNAGWQAARGEWCLFLHADSQLPPHYDQLIASAVQFTQCRDGSSIRSRWARPREAAWWAKRSRSTCTSTGSGSGGGGSTSSRCGSGTARSRQGDSEVGQAALVSSSLAIGNVYSCRCSASGGAASTATGSSWAARRTGQGCLLSPSVACWGAFKTIRTDLRSTALRELLAAGVELRTRLRHQPYGDQALFVRRDVLQATGGYKEWPLLEDLDLVQRLRQAGPPVIVDAPVFTSGRRWRDVGFFRTALINQGILLAFAAGVPPETLAGWYRKAKHQMLLSQ	Yin et al., 2014 (https://doi.org/10.1186/1471-2164-15-260)
jgi|Ost9901_3|7195|gwEuk.3.551.1	Phytozome (Ostreococcus lucimarinus genome v2.0)	CESA/CSL	Ostreococcus lucimarinus	ASFTVVIPALNEETRVREAIASARANASARVIVVDGGSTDATVRVARKHGASVVRSERGRGRQMNAGAAAAAATGTRDASDVLVFLHADSTLPTGYGELITRALAKRVTGRSREWGAFEFKMGGEREDEGFARTCTRRAIEFGTNARCRLFRMPYGDQALVMRRETFDSVGGFDELPFMEDYIMARKLRRRGAPALFSAPVTTSGRRWDERGFSKVTLMNQVIILGYHIGVPMEKLAEWYKK	Yin et al., 2014 (https://doi.org/10.1186/1471-2164-15-260)
jgi|Ost9901_3|18489|fgenesh1_pg.C_Chr_16000054	Phytozome (Ostreococcus lucimarinus genome v2.0)	CslK	Ostreococcus lucimarinus	MSANERANVISEGITAVRFLWISPCVQFAVGVLALLSSLVAADRFFHCYVAFYWRYISRKSALKRFDYFELEGDEAKYPSVVVQLPMFNETDVCAHVIQCAREIQWPRNKFLIQVLDDSTCAETRETIEECLHTCNEQGVQTQYRWRSNRTGYKAGAMAEAMDDIVDYDYVCVFDADFSPEPDFLLKTIPWIHSNPQCGFVQARWVYANASENLLTRVQSISLNYHIRCEQFARFSAGLFFNFNGTAGVWRRTCIEDAGGWDCRSTVEDLDLSLRAHLRRWKFIFLDHVTCLNEIPAQYDAFRKQQHRWSAGPMALWRKAMTSIWEADIPFASKLYLNIFFFGTRMAATHLVSFFFYLLLIPLCATMPEVVVPFWALVYAPVLVTISTCTFTKNGLLYA…	Yin et al., 2014 (https://doi.org/10.1186/1471-2164-15-260)
jgi|Ost9901_3|25890|estExt_fgenesh1_pg.C_Chr_200213	Phytozome (Ostreococcus lucimarinus genome v2.0)	CESA/CSL	Ostreococcus lucimarinus	MDAPMDGAVEAVETTGWFLALALTHAPMMVFTLYASLTIVERALGSKRGKVKEKPPAREAPPYVCVQLPMYNEPACAKRAIDAACLLHWPQDLIEIQVLDDSSDGTEDVVDDACAEWRERGVVCNALRASAVLRGKSRQTKAAALEYGRARTSADLIVVLDADAVVEEDYLAKIVPYFYDERGERRSEVAVVQPDVTFKNSSQNFLTMHQAFKMEADAIVGNRAYIRAFGCALRAGSGAIWSAAALRGVGGWDVNMLALEGTDMSMRTRMAGYSGKAAANVIIETELPSTLSAYKSQQLRWMWAWAYLAKRHLASVLFNSFNGVTSDIGIGVLNGNVARLWFALTIVRPAQWLLLAVWLLLLPELIFDGMWLGNAQHVIHGAVWLYFLPLLLILKADTF…	Yin et al., 2014 (https://doi.org/10.1186/1471-2164-15-260)
jgi|Ost9901_3|26292|eugene.1000010326	Phytozome (Ostreococcus lucimarinus genome v2.0)	CESA/CSL	Ostreococcus lucimarinus	MRLFAGAVALNWTTHEVIAWNDRPAHDAPDDDAWEQKRVSIVVPARNESKAIGRLLKQLRRALEPEAAEVIVSVGDSVDDTAAIAAAHGAIVVSGAKGRGNQMNAGARIATGDYVLFLHADTTPPADVVDVIRRQLRDQKTVVGGFVSLIETKSRTFWAMSYHNVVKTTYCAVISRPFGYLRGFRILFGDQAMFCRLDDFNAVGGFDGSLSIMEDADLCVRMHVKGRGRYRGRVKLLDRVVTTSGRRIEQLGNFKATCIHVLIACSWNFGVGPEKLRKLYDWCYRDVR	Yin et al., 2014 (https://doi.org/10.1186/1471-2164-15-260)
jgi|Ost9901_3|32856|eugene.0700010453	Phytozome (Ostreococcus lucimarinus genome v2.0)	CESA/CSL	Ostreococcus lucimarinus	MARSTTTRPRADAVAVSIIVPTYDERMNIATLYHLAREAEAAFDDDRGRWEIVVVDDGSPDGTADVVRALRDAHEDAFLVLCERGRKLGLGTAYAHGLRRARGREVVVMDADLSHHPKYISEMLTKRRREKLDVVSGTRYALGGGVCGWDLRRKLTSMVANYIAKAALNPGASDLTGSFRCYRRDAFEDLVARSTSRGYAFQMEIIYRAKKAGYTVGEVPIAFVDRVYGESKLGASEIVDYLRGLARLFFTV	Yin et al., 2014 (https://doi.org/10.1186/1471-2164-15-260)
jgi|Ost9901_3|36001|e_gwEuk.2.367.1	Phytozome (Ostreococcus lucimarinus genome v2.0)	CESA/CSL	Ostreococcus lucimarinus	MARVKQESYEQVGIPILKEVVSAKPKLKRVLDFLVSTSPKEQPVRPPVDTTLPSVSIIVPVYNASRWLDETLSSICAQTYRGPIEVSIFDDSSTDGSPDIIKIWREAFTRVGIAVVVNGSRWPESSKFVAEDAPNFGIGFCRNRCIEQSHGDILVFLDSDDVMMPQRLELQVPLAAENRTAIVGGCWKRYPSGSTEHYEAWANMMTQNELHLEQFRECTVLLPTWCMARTVAETVGGFVEAPPGSGEAEDLIFFQRHLALNYEQNLKKGLPSLLRAGDYPHNPVLLYRWSPQSASARCSRRRLLQVRAQAFEERILPMKSWEKFIVWGAGRDAKNFMNEISPAARARVEAMIDIDPRKTGRQYTNSQAPDQAPVPIVHFSKAPRGLPVVVCVAKRRKGS…	Yin et al., 2014 (https://doi.org/10.1186/1471-2164-15-260)
jgi|MicpuN3|51621|est_orfs.Chr_01_1492_3201209-1	Phytozome (Micromonas genome v3.0)	CESA/CSL	Micromonas sp.	MKSLIQHADIASVMQDINSRESNDKSFPSVSIIIPVHNSIEWIEECLVSVIDQTYVGRIQVSLYDDASNDGSDIMIHAWRSLFQQFGISTVASGRCWGYHQNNGQLLFCNIHDYHSCHAGGIGHGKNMATCQSTGSYLLFLDADDVMFPTRLEKQLQLAAKNPGAILGGCWKRLPAGSTEHYESWANVLEYERLWLEQFREVTVQMPTWCMSRSVYDALGGFVESPPGDGEVGIDYDCGLVQLIARTCPYLLFECHPVNHPSNMNPKSYLRTLLDPLHLGEDFIFFQSFLDSFGPINYDGGHSSIARAGTPENPTLMYRWSPESGTSRVSRRQLARIRVAAFERRILSQASWSHFSIWGAGRDSHVFFSELSKKAQSQVVAFVDLDSGKCGTAYTNHHC…	Yin et al., 2014 (https://doi.org/10.1186/1471-2164-15-260)
jgi|MicpuN3|72071|gw2.09.441.1	Phytozome (Micromonas genome v3.0)	CESA/CSL	Micromonas sp.	VSVVVPALNEEAVIGSTLKHLASLDPQPLEVIVAVGDSSDGTASIAQSLGAVVVSNGARGRSRQMNAGALRANGDVLIFLHADTQLPTDAVNVARRQLCAGKRTQRTVLGGFVSLITVPERDKTYWFLSTHNVAKTFYTVLAFRPKSFILGLRCLFGDQAMFCRRRDFEYVGGFDENLPIMEDADLCVRMHTAGPVVLVNRVVTTSGRRIEDLGGNLKATFVHFLIGFSWYLGASPERMVEIY	Yin et al., 2014 (https://doi.org/10.1186/1471-2164-15-260)
jgi|MicpuN3|57182|EuGene.0300010610	Phytozome (Micromonas genome v3.0)	CESA/CSL	Micromonas sp.	MGRAKKATASPGRLGDLSSSSSGSLEGAARGRNTTIVIPCYNEAERLRTDEFLAFARREHDTQLLFVNDGSTDDTSDVIRSMRRRCPDRIDVVDMPVNVGKAEAVRRGMQIGCMSGSRFVGFWDADLATPLDHVAMFKEVMEDKPEVDMVFGARVGLLGRDIRRSMKRHYLGRVFATLASITLGLGVYDTQCGSKLFRVDDRGDLETVISMPFHTRWVFDCEMIGRFSALRRSRVRGGVRKWGKVDDGDMSGSIYEYPLHRWEDVGGSKVKSSDVIKMAWGLMQVRRRYFWRRWPVLAPSRTGWEGWVDGWNFAFKPRFN	Yin et al., 2014 (https://doi.org/10.1186/1471-2164-15-260)
jgi|MicpuN3|55231|EuGene.0100010458	Phytozome (Micromonas genome v3.0)	CESA/CSL	Micromonas sp.	MVTARVLQKSSPGPPSAEKPTRAFRAEDDIMVENESESLPRIEAFATRPVTTRSGFLDTPSSDSKSEFAYTGGTLERVVFITPAFISILMISFVTLWGARLSRALTVTFICCYISYGWVKGIHSALFALFVGIPRCHAYKKANWRELAKRAEHQSPILQRTFGPHGPMFKLRKSDSQPGNDASDGRKVKEGLTARFDSIVHVCVIPTYKEPLGTLRKTIDTLRSQTCAREKLIVCIATESRDRDAPEKVRALLAEFGDSLLGFFYTSHVLNPGEAVGKSSNTAWAVRCVKHQLVDVWGFDLEDVLLTICDADTYFDPQFMDCLAYHHVQDPTPYNTTYQGAECFFPNIWAVPIIVRIKALIDSVGFLGQLSSPFSHPFPFAIYSQSLRTAVDCGYWDVD…	Yin et al., 2014 (https://doi.org/10.1186/1471-2164-15-260)
jgi|MicpuN3|97997|fgenesh2_pm.C_Chr_10000079	Phytozome (Micromonas genome v3.0)	CslK	Micromonas sp.	MSALVAADRIFHFYVALYWRWVSRVDPKSKWRFEPLPEPGSISAENVKDFPNVVVQLPMFNEKEVCQAVIDAACQLDWPKSRMMVQVLDDSTCAETRRRIEDKVFEHRERGVNVQHRTRTNRGGYKAGAMNDAMCDIEQFDHCAVFDADFDPAPDFLRRTVPYLTHNPKVGFVQARWVYSNGTESLLTRVQEISLNYHIRCEQYARHAASLFFNFNGTAGVWRRKCIVDSGGWNCRTTVEDMDLSLRAYLRGWRFVFLDDVTCLNEIPAQYGAYRKQQHRWSCGPMQLWRQAIVDVWNAKDIPLAKKLYLNVFFFGTRMFATHLVSFFLYGCLIPICATAPEVAIPFWALVYMPLLITLSTVWFTPGGWVYFVPYVLYENAMTIVKTTAMCAGLLQWSN…	Yin et al., 2014 (https://doi.org/10.1186/1471-2164-15-260)
jgi|MicpuN3|97002|fgenesh2_pm.C_Chr_02000095	Phytozome (Micromonas genome v3.0)	CESA/CSL	Micromonas sp.	MTKFSVIVPTYNERRNIGILYLLLRKAFEDPRCADDDFEVIVVDDNSPDGTQDVVKALAKEYDDDRLLLRPRPGKLGLGTAYVHGLAHATGEFVVIMDADLSHHPRAIPEFIAKQREGNFDVVTGTRYVPGGGVHGWDTRRKLTSRVANYLAHVLLNPGVSDLTGSFRLYRKSMLEDLVKKVVSKGYVFQMEIIVRCRRAGLSVAEVPITFVDRVYGSSKLGGAEIVGYLKGLLWLFATM	Yin et al., 2014 (https://doi.org/10.1186/1471-2164-15-260)
jgi|MicpuN3|63004|EuGene.1200010176	Phytozome (Micromonas genome v3.0)	CESA/CSL	Micromonas sp.	MVAVPEAWATWWRAQTLFCLIGFWFSWQWAAWSRGRARRALRKRGTASTSFCDGEDDAQNPGDDGARPGLRRRGRGEDERAKDAPKVSVVMPVKGVHPESLSNWRTQLRSAYRGDVEYIFVVESGDDPAVPLIRRLMNEAKEANIAIRAAGTSMTCSQKIHNMLAGVDACDARSTYVLFLDDDVRLHRNTIGSLVSSMEANSPEMFLSNGFPFDLPPTRGVNFPSYMTMAFHMVLLIAFSHPGEWTKNVWGGCMIVRRSSFANDEHGCRSKYERGGYSDDLILAALCDEFKRTVGAPADCVFPQHIEHTWHQWWNYMRRQLFVMDTYSTSHNKLVNHGMLLVLSYLSLAVTSGVAMCAFDLCAWAREIVTESGKTPGWEVCEWTPERCASAASFLAFAG…	Yin et al., 2014 (https://doi.org/10.1186/1471-2164-15-260)
jgi|MicpuN3|79533|e_gw2.03.582.1	Phytozome (Micromonas genome v3.0)	CESA/CSL	Micromonas sp.	MRLSVVVPALNEERNVARAVASAREGAGAADHFEVVVVDGGSDDATVSVAHSAGADAVLVSPERGRAAQLARGVERCSGDVIVFLHADSTLPDGYAEKLRDAMKPEHSWGAFGFRLAPEERDDDDDAADPSTAARGSKGPGGGTARRFLEWCVDKRTKWLGAPYGDQGVWVKRHALDSVGGVPQQCFMEDYELVKRLRRRHGMPCVVDAAVTTSSRRWDAMGVARVTALNQLIVFGYAMGVAPERLARWYTAGRNMGGGTKRWDTRAEANAEATKVEER	Yin et al., 2014 (https://doi.org/10.1186/1471-2164-15-260)
jgi|MicpuN3|50172|est_orfs.Chr_05_43_3202102-1	Phytozome (Micromonas genome v3.0)	CESA/CSL	Micromonas sp.	MSTTMALAALLPVTSKEGSTRATKTAILTKIRAVADSLPDGSRIYLGIDDDDTVLLPIDQEELEQATHPHGVTRRIFASTNPSNIIGIVNELCMLAFADGMDFFVLLGDDVSLQLGWFDTVSQNFKEIERSTGQPGFGCVALDDVSFPGFPTFPIVGRSHVEIFGGWAPSAFINQGADPWIFEVYRRFNSARFCDARVRNGIGGDELNESRYVKHTIQWKDDILTNAVASVRTAKPFLKETVTLDVLVPSFRADLDILQRICELDVPSGCSTQVVIIIDDPARIDARRLLEEKYGHRVRVRVNDGNLGASASRNRALDESAAEWVLFLDDDVHPDNLILHTYVDAIRAQGDYVSGFIGPTQMPPPANVYCAGIELVWLLYFWSKHVRSRKNDEVPWGVT…	Yin et al., 2014 (https://doi.org/10.1186/1471-2164-15-260)
Vocar20009750m|PACid-23124859	Phytozome (Volvox carteri genome v2.0)	CESA/CSL	Volvox carteri	MSVRLSVIIPVLNESALISAALASVHSATVAPIDVIVVDGGSTDDTVNLAKQHGAKVIRSERGRGHQLNVGWRAARGDWCLFLHGDCLLPPRYDERIAACLRPAQRQGRGHGLQTWWAALLSSGVELRTRWLHRPYGDQALFVRRDVLEAAGGFKEWPLLEDLELVQRLSRVQPPVIVDGAITTSGRRWQSVGFLRTSLINQVILAGYALGVSPQVLASWYWGAKQLASRTLQST	Yin et al., 2014 (https://doi.org/10.1186/1471-2164-15-260)
Vocar20003015m|PACid-23131228	Phytozome (Volvox carteri genome v2.0)	CslK	Volvox carteri	MIFYLSLGILFTVYAMDLLILVIVSAIARSAEVAALLRKKVKDRRRKKLEMKKKEQQAAAAAAAAVSDVTSAAGVSPGANALSPPASGGAAGGGRAIGGGGGAAAAAAAAGRIVVGGSLEPNPSGSSGYNSSSAEEGDDDSGSSSSDDDNAPRVENIVTAAPGTAITIPDDPWGGAKAPKVLIQLPMYNEEAHAASIIEACCRMKYPRDRLLIQVLDDSTKEAVRQKVDAAAALCIENGDPVQVMRRDNRSGFKAGAMVEGLNRVEGLGFEYCAIFDADFDPPADFLEETIPVMHRDKTLAYVQTRWSFANGNESFLTWVQKVNLGFHFDVEQRSRSYLGWFFNFNGTAGVWRIQSIHDAGGWQSDTVVEDMDLSLRCYLKGWNAIYLPHVDNSNELPC…	Yin et al., 2014 (https://doi.org/10.1186/1471-2164-15-260)
Vocar20002730m|PACid-23131321	Phytozome (Volvox carteri genome v2.0)	CESA/CSL	Volvox carteri	MFTGEGSSMDDYQCKLQLQDASDGEPRVIALVATRDRFDLLWSRCMESILAQTLLPQLIVLVDDSEEISGELDSGKLEEPYDCSIDGEYMHILGVLQQALLARSHGKYVPNPEVRGKNESMANLFNSRLGGRDGGGGEGSSSSSRPAAPPIVYLHNGETPGASGAWNTGIMFIAEAVACGAYFGPAAGRDPRGGTECECDSGDGGIEPDQETPLSRRGWPMVDATTAAALAMYGDSCRTSLPNNRYNLGGTAVVPPSGGRMLYDKLHAVWVAICDDDDAWAENHLQLCFEAAAQAPSDMVVSGLIRVEGDDTDEHRPPPPPPLTTTGPAPAPAADAAGAAAAAPRQEHHQPQQQHSTSGRGGILERPLPLPPAGPLEPSWFLRGNPGIQGSNLFLRLGV…	Yin et al., 2014 (https://doi.org/10.1186/1471-2164-15-260)
Vocar20000557m|PACid-23132686	Phytozome (Volvox carteri genome v2.0)	CESA/CSL	Volvox carteri	MGSMDQPATSMGAKALTVDPEYSVIVPTYNERPNVAVLAWLLHKYLDELVSFEVVFVDDNSPDGTANAIKQLQAVYGTSRIRLVCRPGKLGLGTAYAAGLAASSGRFIILMDADLSHHPKHLPDFIAAQRATDADVVAGTRYRLGGGVAGWNLTRKLTSRGANLLASFLLGARTSDLTGAYRLYRRGALCELLHATTSRGYAFQMEVIVRAQYSRLRITEMPIVFVDRLYGESKLGMGEYVQFVRGLLGLLFGL	Yin et al., 2014 (https://doi.org/10.1186/1471-2164-15-260)
Vocar20012273m|PACid-23133670	Phytozome (Volvox carteri genome v2.0)	CESA/CSL	Volvox carteri	MFYDILLWLGLLAAGYTLGKVINLVTALSKEFTEPISCTLEDPDSTSPVACPSIFDAPTKALSCIIPAYNEEDRLPSTLDEALAYLQRRRDRQGPQFTYELIIVDDGSKDGTARVAQSYVRKYGMDTVRLLRVSANRGKGHAVKRGMLAARGEYCLLMDADGATRFSDLEKLEAELDKILQPSFGRSSAASAATGDTQGPLGVAYGSRAHLHKDAIVKRSRLRNFLTRGFHMLVYFVAGGRIRDTQCGFKLFTRRSAAILFSNMRLQRWCFDVELLYLAEQLQIPVCEVFVNWTEIPGSKIRFTSILLMALELLIIKARPPATSGLLSATRGLTHALGT	Yin et al., 2014 (https://doi.org/10.1186/1471-2164-15-260)

## Sheet: Table S3
Supplementary Table 3 - The 49 experimentally validated primary and secondary CESAs retrieved from literature.
Species	CESA_ID	Gene_ID (as in our analysis)	Protein sequence	Protein length	Reference	Inferred role
Arabidopsis thaliana	At_CESA1	Seq_01201	MEASAGLVAGSYRRNELVRIRHESDGGTKPLKNMNGQICQICGDDVGLAETGDVFVACNECAFPVCRPCYEYERKDGTQCCPQCKTRFRRHRGSPRVEGDEDEDDVDDIENEFNYAQGANKARHQRHGEEFSSSSRHESQPIPLLTHGHTVSGEIRTPDTQSVRTTSGPLGPSDRNAISSPYIDPRQPVPVRIVDPSKDLNSYGLGNVDWKERVEGWKLKQEKNMLQMTGKYHEGKGGEIEGTGSNGEELQMADDTRLPMSRVVPIPSSRLTPYRVVIILRLIILCFFLQYRTTHPVKNAYPLWLTSVICEIWFAFSWLLDQFPKWYPINRETYLDRLAIRYDRDGEPSQLVPVDVFVSTVDPLKEPPLVTANTVLSILSVDYPVDKVACYVSDDGSAM…	1081	Carroll et al 2012	Primary CW
Arabidopsis thaliana	At_CESA10	Seq_01176	MVAGSYRRYEFVRNRDDSDDGLKPLKDLNGQICQICGDDVGLTKTGNVFVACNECGFPLCQSCYEYERKDGSQCCPQCKARFRRHNGSPRVEVDEKEDDVNDIENEFDYTQGNNKARLPHRAEEFSSSSRHEESLPVSLLTHGHPVSGEIPTPDRNATLSPCIDPQLPVPVRILDPSKDLNSYGLVNVDWKKRIQGWKLKQDKNMIHMTGKYHEGKGGEFEGTGSNGDELQMVDDARLPMSRVVHFPSARMTPYRIVIVLRLIILGVFLHYRTTHPVKDAYALWLTSVICEIWFAFSWLLDQFPKWYPINRETFLDRLALRYDRDGEPSQLAPVDVFVSTVDPMKEPPLVTANTVLSILAVDYPVDKVACYVSDDGSAMLTFEALSETAEFSKKWVPFC…	1058	Carroll et al 2012	Primary CW
Arabidopsis thaliana	At_CESA2	Seq_01203	MNTGGRLIAGSHNRNEFVLINADESARIRSVQELSGQTCQICGDEIELTVSSELFVACNECAFPVCRPCYEYERREGNQACPQCKTRYKRIKGSPRVDGDDEEEEDIDDLEYEFDHGMDPEHAAEAALSSRLNTGRGGLDSAPPGSQIPLLTYCDEDADMYSDRHALIVPPSTGYGNRVYPAPFTDSSAPPQARSMVPQKDIAEYGYGSVAWKDRMEVWKRRQGEKLQVIKHEGGNNGRGSNDDDELDDPDMPMMDEGRQPLSRKLPIRSSRINPYRMLILCRLAILGLFFHYRILHPVNDAYGLWLTSVICEIWFAVSWILDQFPKWYPIERETYLDRLSLRYEKEGKPSGLAPVDVFVSTVDPLKEPPLITANTVLSILAVDYPVDKVACYVSDDGA…	1084	Carroll et al 2012	Primary CW (Redundant with CESA6)
Arabidopsis thaliana	At_CESA3	Seq_01205	MESEGETAGKPMKNIVPQTCQICSDNVGKTVDGDRFVACDICSFPVCRPCYEYERKDGNQSCPQCKTRYKRLKGSPAIPGDKDEDGLADEGTVEFNYPQKEKISERMLGWHLTRGKGEEMGEPQYDKEVSHNHLPRLTSRQDTSGEFSAASPERLSVSSTIAGGKRLPYSSDVNQSPNRRIVDPVGLGNVAWKERVDGWKMKQEKNTGPVSTQAASERGGVDIDASTDILADEALLNDEARQPLSRKVSIPSSRINPYRMVIMLRLVILCLFLHYRITNPVPNAFALWLVSVICEIWFALSWILDQFPKWFPVNRETYLDRLALRYDREGEPSQLAAVDIFVSTVDPLKEPPLVTANTVLSILAVDYPVDKVSCYVSDDGAAMLSFESLAETSEFARKW…	1065	Carroll et al 2012	Primary CW
Arabidopsis thaliana	At_CESA4	Seq_01209	MEPNTMASFDDEHRHSSFSAKICKVCGDEVKDDDNGQTFVACHVCVYPVCKPCYEYERSNGNKCCPQCNTLYKRHKGSPKIAGDEENNGPDDSDDELNIKYRQDGSSIHQNFAYGSENGDYNSKQQWRPNGRAFSSTGSVLGKDFEAERDGYTDAEWKERVDKWKARQEKRGLVTKGEQTNEDKEDDEEEYLDAEARQPLWRKVPISSSKISPYRIVIVLRLVILVFFFRFRILTPAKDAYPLWLISVICEIWFALSWILDQFPKWFPINRETYLDRLSMRFERDGEKNKLAPVDVFVSTVDPLKEPPIITANTILSILAVDYPVNKVSCYVSDDGASMLLFDTLSETSEFARRWVPFCKKYNVEPRAPEFYFSEKIDYLKDKVQTTFVKDRRAMKREY…	1049	Carroll et al 2012	Secondary CW
Arabidopsis thaliana	At_CESA5	Seq_01206	MNTGGRLIAGSHNRNEFVLINADESARIRSVEELSGQTCQICGDEIELSVDGESFVACNECAFPVCRPCYEYERREGNQSCPQCKTRYKRIKGSPRVEGDEEDDGIDDLDFEFDYSRSGLESETFSRRNSEFDLASAPPGSQIPLLTYGEEDVEISSDSHALIVSPSPGHIHRVHQPHFPDPAAHPRPMVPQKDLAVYGYGSVAWKDRMEEWKRKQNEKYQVVKHDGDSSLGDGDDADIPMMDEGRQPLSRKVPIKSSKINPYRMLIVLRLVILGLFFHYRILHPVNDAYALWLISVICEIWFAVSWVLDQFPKWYPIERETYLDRLSLRYEKEGKPSELAGVDVFVSTVDPMKEPPLITANTVLSILAVDYPVDRVACYVSDDGAAMLTFEALSETAE…	1069	Carroll et al 2012	Primary CW (Redundant with CESA6)
Arabidopsis thaliana	At_CESA6	Seq_01210	MNTGGRLIAGSHNRNEFVLINADENARIRSVQELSGQTCQICRDEIELTVDGEPFVACNECAFPVCRPCYEYERREGNQACPQCKTRFKRLKGSPRVEGDEEEDDIDDLDNEFEYGNNGIGFDQVSEGMSISRRNSGFPQSDLDSAPPGSQIPLLTYGDEDVEISSDRHALIVPPSLGGHGNRVHPVSLSDPTVAAHPRPMVPQKDLAVYGYGSVAWKDRMEEWKRKQNEKLQVVRHEGDPDFEDGDDADFPMMDEGRQPLSRKIPIKSSKINPYRMLIVLRLVILGLFFHYRILHPVKDAYALWLISVICEIWFAVSWVLDQFPKWYPIERETYLDRLSLRYEKEGKPSGLSPVDVFVSTVDPLKEPPLITANTVLSILAVDYPVDKVACYVSDDGAA…	1084	Carroll et al 2012	Primary CW
Arabidopsis thaliana	At_CESA7	Seq_01207	MEASAGLVAGSHNRNELVVIHNHEEPKPLKNLDGQFCEICGDQIGLTVEGDLFVACNECGFPACRPCYEYERREGTQNCPQCKTRYKRLRGSPRVEGDEDEEDIDDIEYEFNIEHEQDKHKHSAEAMLYGKMSYGRGPEDDENGRFPPVIAGGHSGEFPVGGGYGNGEHGLHKRVHPYPSSEAGSEGGWRERMDDWKLQHGNLGPEPDDDPEMGLIDEARQPLSRKVPIASSKINPYRMVIVARLVILAVFLRYRLLNPVHDALGLWLTSVICEIWFAVSWILDQFPKWFPIERETYLDRLSLRYEREGEPNMLAPVDVFVSTVDPLKEPPLVTSNTVLSILAMDYPVEKISCYVSDDGASMLTFESLSETAEFARKWVPFCKKFSIEPRAPEMYFTLK…	1026	Carroll et al 2012	Secondary CW
Arabidopsis thaliana	At_CESA8	Seq_01214	MMESRSPICNTCGEEIGVKSNGEFFVACHECSFPICKACLEYEFKEGRRICLRCGNPYDENVFDDVETKTSKTQSIVPTQTNNTSQDSGIHARHISTVSTIDSELNDEYGNPIWKNRVESWKDKKDKKSKKKKKDPKATKAEQHEAQIPTQQHMEDTPPNTESGATDVLSVVIPIPRTKITSYRIVIIMRLIILALFFNYRITHPVDSAYGLWLTSVICEIWFAVSWVLDQFPKWSPINRETYIDRLSARFEREGEQSQLAAVDFFVSTVDPLKEPPLITANTVLSILALDYPVDKVSCYVSDDGAAMLSFESLVETADFARKWVPFCKKYSIEPRAPEFYFSLKIDYLRDKVQPSFVKERRAMKRDYEEFKIRMNALVAKAQKTPEEGWTMQDGTSWP…	985	Carroll et al 2012	Secondary CW
Arabidopsis thaliana	At_CESA9	Seq_01187	MNTGGRLIAGSHNRNEFVLINADDTARIRSAEELSGQTCKICRDEIELTDNGEPFIACNECAFPTCRPCYEYERREGNQACPQCGTRYKRIKGSPRVEGDEEDDDIDDLEHEFYGMDPEHVTEAALYYMRLNTGRGTDEVSHLYSASPGSEVPLLTYCDEDSDMYSDRHALIVPPSTGLGNRVHHVPFTDSFASIHTRPMVPQKDLTVYGYGSVAWKDRMEVWKKQQIEKLQVVKNERVNDGDGDGFIVDELDDPGLPMMDEGRQPLSRKLPIRSSRINPYRMLIFCRLAILGLFFHYRILHPVNDAFGLWLTSVICEIWFAVSWILDQFPKWYPIERETYLDRLSLRYEKEGKPSELAPVDVFVSTVDPLKEPPLITANTVLSILAVDYPVEKVACYV…	1088	Carroll et al 2012	Primary CW (Redundant with CESA6)
Betula platyphylla	Bpl_CESA3	Seq_01741	MESEGETVGKSTKNLVGHVCQICGDNVGKTVDGEPFIACDDCAFPVCRPCYEYERKDGNQSCPQCKTRYKRHKGSPAILGDREEDVDADEVASDFNYTSEDQNQKQKIAERMLSWHMTYGRGEDVVVAPTYDKEVSHNHIPLLTNGTEVSGELSAASPEHLSMASPGVGGGGKRVHPIAYGSDVNQSPNIRVMDPVREFGSPGLGNVAWKERVDGWKMKQEKNVVPMSTGQATSERGAGDIDASTDVLVDDSLLNDEARQPLSRKVSIPSSRINPYRMVIVLRLVVLSIFLHYRLTNPVPNAYALWLISVICEIWFAISWILDQFPKWLPVNRETYLDRLSLRYDREGEVSQLAAVDIFVSTVDPLKEPPLVTANTVLSILAVDYPVDKVSCYVSDDGA…	1084	Liu et al 2012	Primary CW
Betula platyphylla	Bpl_CESA4	Seq_01699	MASNAMTGGLVAGSHTRNELHVLHGDDEQRPPTRQSVSKTCRVCGDEIGYKEDGELFVACNVCGFPVCRPCYDYERSEGNQSCPQCNTRYKRQKGCPRVAGDDDENFDADDFDDEFQTKNHHDDSDRQHVTIHSENGDYNHPQWKPTGSFAGSVAGKDFEGERETYSNAEWKERIEKWKVRQEKRGLVNKDDGNNDQGDDQDDFLLAEARQPLWRKVPIASSKISPYRIVIVLRLIILAFFLRFRVLTPAYDAYPLWIISVICETWFAFSWILDQFPKWFPITRETYLDRLSMRFEREGEPNRLSPVDVFVSTVDPLKEPPIITANTVLSILSVDYPVDKVSCYVSDDGASMLLFDTLSETAEFARRWVPFCRKYSIEPRAPEYYFSEKMDYLKDKVLP…	1048	Liu et al 2012	Secondary CW
Betula platyphylla	Bpl_CESA7	Seq_01736	MEASAGLVAGSHNRNELVVIHGHEEHKPLKNLDGQVCEICGDDVGLTVDGDLFVACNECGFPVCRPCYEYERREGSQLCPQCRTRYKRLKGSPRVEGDEDEEDVDDIEHEFKVEDERNKHNHIAEAMLHSKMSYGRGPEDDENAHIPPVIAGGRSRPVSGEFPISSHAHGDQQMLSSSLHKRVHPYPVSEPGSARWDEKKEDGWKDKMDDWKMQQGNLGPEQDDNDPDMAMIDEARQPLSRKVPIASSKLNPYRMVIIARLVVLSLFLRYRLMNPVQDAFGLWLTSVICEIWFAISWILDQFPKWYPIDRETYLDRLSLRYEREGEPNQLASVDLFVSTVDPMKEPPLVTANTVLSILAMDYPVDKISCYISDDGASMLTFEALSETAEFARKWVPFCK…	1040	Liu et al 2012	Secondary CW
Eucalyptus grandis	Eg_CESA2	Seq_04305	MSGFAVGSHSRNELHVTNGGAADEHRSPPRQNAARTCRVCGDEIGLKDDGAPFVACHECGFPVCRPCYVYERSDGTQCCPQCNARYKRHKGCPRVAGDDEDDHFEGEDFEDEFQIRNRGENEVRPTGFDRSENGDSHAPQVHQNGQVFSSAGSVVGAELEGEGNAEWKERIEKWKIRQEKRGLVGKDDGGNGDGEEDDYLMAEARQPLSRKVPISSSKISPYRIVIVLRLIVLGFFLHFRILTPATDAFPLWLISVICETWFALSWILDQFPKWNPINRETYLDRLSIRFEREGEPSRLAPVDVFVSTVDPLKEPPIITANTVLSILAVDYPVDKVCCYVSDDGASMLLFDTLSETAEFARRWVPFCKKYSIEPRTPEFYFSQKIDYLKDKVEPSFVKE…	1045	Ranik and Myburg 2006	Secondary CW
Eucalyptus grandis	Eg_CESA3	Seq_12146	MEAGAGLVAGSHNRNELVVIHGHEESKPLKNLDGQVCEICGDEVGLTVDGDLFVACNECGFPVCRPCYEYERREGSQLCPQCKTRYKRLKGSPRVEGDDDEEDIDDLEHEFNIEDEQNKHKYMAEAMLHGKMSYGRGPEDDDNAQFPSVIAGGRSRPVSGEFPISSYGHGEMPSSLHKRVHPYPISEPGSERWDEKKEGGWKERMDDWKLQQGNLGPEPDDINDPDMAMIDEAGQPLSRKVPIASSKINPYRMVIVARLAILAFFLRYRILNPVHDAFGLWLTSIICEIWFAFSWILDQFPKWFPIDRETYLDRLSLRYEREGEPNMLSPVDVFVSTVDPMKEPPLVTGNTVLSILAMDYPVDKISCYVSDDGASMLTFESLSETAEFARKWVPFCKKF…	1040	Ranik and Myburg 2006	Secondary CW
Eucalyptus grandis	Eg_CESA4	Seq_04306	MESEGETGGKSMKILGGQVCQICGDNVGKSVDGESFVACSVCAFPVCRPCYEYERKDGNQSCPQCKTRYKRHRGSPAILGDQEEDADADDSVSDFNYSENQNLNRKTEERILSWHMQNGQNEDVSAPNYDKEVSHNHIPRLTSGQEVSGELSAASPERLPVASPDVGAGKRIHSLPYVADANQSPNIRVVDPVREFGSSGLNNVAWKERVDGWKMKQEKNVAPMSTAQATSERGVGDIDASTDVLVDDSLLNDEARQPLSRKVSVPSSRINPYRMVIVLRLIILSIFLHYRITNPVPNAYALWLISVICEIWFAISWILDQFPKWFPVNRETYLDRLAIRYDREGEPSQLAAVDIFVSTVDPLKEPPLVTANTVLSILAVDYPVDKVSCYVSDDGTAML…	1080	Ranik and Myburg 2006	Primary CW
Eucalyptus grandis	Eg_CESA5	Seq_04304	MEANGGLVAGSYKRNELVRIRHDSDGGPKPLKNLNGQICQICGDTVGLTASGDVFVACNECAFPVCRPCYEYERKDGNQSCPQCKSRYKRHKGSPRVDGDDDEDEVDDLENEFNYAQGTSAARQQWQGEDPDLSSSSRHESRHPIPLLTNGQPMSGEIPCASIDSQSVRTTSGPLGPSDKHVHSLPYVDPRQPVPVRIVDPSKDLNTYGLGNVDWKERVEGWNLNKRKNMTQMPNKYHEGKNDIEGTGSNGEELQMADDARQPMSRVVPISSSHLTPYRVVIILRLIILGFFLQYRVTHPVKDAYPLWLTSVICEIWFALSWLLDQFPKWSPINRETYLDRLALRHDREGEPSQLAPVDVFVSTVDPLKEPPLITANTVLSILAVDYPVDKVSCYVSDD…	1085	Ranik and Myburg 2006	Primary CW
Eucalyptus grandis	Eg_CESA5	Seq_12150	MEANGGLVAGSYKRNELVRIRHDSDGGPKPLKNLNGQICQICGDTVGLTASGDVFVACNECAFPVCRPCYEYERKDGNQSCPQCKSRYKRHKGSPRVDGDDDEDEVDDLENEFNYAQGTSAARQQWQGEDPDLSSSSRHESRHPIPLLTNGQPMSGEIPCASIDSQSVRTTSGPLGPSDKHVHSLPYVDPRQPVPVRIVDPSKDLNTYGLGNVDWKERVEGWNLNKRKNMTQMPNKYHEGKNDIEGTGSNGEELQMADDARQPMSRVVPISSSHLTPYRVVIILRLIILGFFLQYRVTHPVKDAYPLWLTSVICEIWFALSWLLDQFPKWSPINRETYLDRLALRHDREGEPSQLAPVDVFVSTVDPLKEPPLITANTVLSILAVDYPVDKVSCYVSDD…	1085	Ranik and Myburg 2006	Primary CW
Oryza sativa	Os_CESA1	Seq_07968	MAANAGMVAGSRNRNEFVMIRPDGDAPPPAKPGKSVNGQVCQICGDTVGVSATGDVFVACNECAFPVCRPCYEYERKEGNQCCPQCKTRYKRHKGSPRVQGDEEEEDVDDLDNEFNYKHGNGKGPEWQIQRQGEDVDLSSSSRHEQHRIPRLTSGQQISGEIPDASPDRHSIRSGTSSYVDPSVPVPVRIVDPSKDLNSYGINSVDWQERVASWRNKQDKNMMQVANKYPEARGGDMEGTGSNGEDMQMVDDARLPLSRIVPIPSNQLNLYRIVIILRLIILMFFFQYRVTHPVRDAYGLWLVSVICEIWFALSWLLDQFPKWYPINRETYLDRLALRYDREGEPSQLAPIDVFVSTVDPLKEPPLITANTVLSILAVDYPVDKVSCYVSDDGSAMLTF…	1076	Wang et al 2010	Primary CW
Oryza sativa	Os_CESA3	Seq_07982	MEASAGLVAGSHNRNELVVIRRDGDPGPKPLRQQNGQVCQICGDDVGLNPDGEPFVACNECAFPVCRDCYEYERREGTQNCPQCKTRFKRLRGCARVPGDEEEDGVDDLENEFNWRDRNDSQYVAESMLHAHMSYGRGGVDVNGVPQPFQPNPNVPLLTDGQMVDDIPPEQHALVPSFMGGGGKRIHPLPYADPNLPVQPRSMDPSKDLAAYGYGSVAWKERMESWKQKQERLHQMRNDGGGKDWDGDGDDGDLPLMDEARQPLSRKVPIPSSQINPYRMVIIIRLVVLGFFFHYRVMHPVPDAFALWLISVICEIWFAMSWILDQFPKWFPIERETYLDRLTLRFDKEGQTSQLAPIDFFVSTVDPLKEPPLVTANTVLSILAVDYPVDKVSCYVSDD…	1093	Wang et al 2010	Primary CW
Oryza sativa	Os_CESA4	Seq_07953	MMESGVPPCAACGDDAHAACRACSYALCKACLDEDAAEGRTTCARCGGEYGAPDPAHGQGAVVEEEVEESHEPAAGGVRERVTMASQLSDHQDEGVHARTMSTHARTISSVSGVGSELNDESGKPIWKNRVESWKEKKKEKKASAKKAAAKAQAPPVEEQIMDEKDLTDAYEPLSRIIPISKNKLTPYRAVIIMRLVVLGLFFHYRITNPVYSAFGLWMTSVICEIWFGFSWILDQFPKWCPINRETYVDRLIARYGDGEDSGLAPVDFFVSTVDPLKEPPLITANTVLSILAVDYPVEKISCYVSDDGSAMLTFESLAETAEFARRWVPFCKKYSIEPRAPEFYFSQKIDYLKDKIHPSFVKERRAMKRDYEEYKVRINALVAKAQKTPEEGWIMQDG…	989	Tanaka et al 2003; Wang et al 2010	Secondary CW
Oryza sativa	Os_CESA7	Seq_07948	MDTASVTGGEHKGKEKTCRVCGEEVAAREDGKPFVACAECGFPVCKPCYEYERSEGTQCCPQCNTRYKRHKGCPRVEGDEDDGGDMDDFEEEFQIKSPTKQKPPHEPVNFDVYSENGEQPAQKWRPGGPALSSFTGSVAGKDLEQEREMEGGMEWKDRIDKWKTKQEKRGKLNRDDSDDDDDKNDDEYMLLAEARQPLWRKVPIPSSKINPYRIVIVLRLVVLCFFLKFRITTPAMDAVPLWLASVICELWFALSWILDQLPKWSPVTRETYLDRLALRYERDGEPCRLAPIDFFVSTVDPLKEPPIITANTVLSILAVDYPVDRVSCYVSDDGASMLLFDTLSETAEFARRWVPFCKKFTIEPRAPEFYFSQKIDYLKDKVQPTFVKERRAMKREYEE…	1063	Tanaka et al 2003; Wang et al 2010	Secondary CW
Oryza sativa	Os_CESA8	Seq_07983	MDGDADAVKSGRHGSGQACQICGDGVGTTAEGDVFAACDVCGFPVCRPCYEYERKDGTQACPQCKTKYKRHKGSPAIRGEEGEDTDADDVSDYNYPASGSADQKQKIADRMRSWRMNAGGGGDVGRPKYDSGEIGLTKYDSGEIPRGYIPSVTNSQISGEIPGASPDHHMMSPTGNIGKRAPFPYVNHSPNPSREFSGSIGNVAWKERVDGWKLKQDKGAIPMTNGTSIAPSEGRGVGDIDASTDYNMEDALLNDETRQPLSRKVPLPSSRINPYRMVIVLRLVVLSIFLHYRITNPVRNAYPLWLLSVICEIWFALSWILDQFPKWFPINRETYLDRLALRYDREGEPSQLAAVDIFVSTVDPMKEPPLVTANTVLSILAVDYPVDKVSCYVSDDGAA…	1081	Wang et al 2010	Primary CW
Oryza sativa	Os_CESA9	Seq_07945	MEASAGLVAGSHNRNELVLIRGHEEPKPLRALSGQVCEICGDEVGRTVDGDLFVACNECGFPVCRPCYEYERREGTQNCPQCKTRYKRLKGSPRVPGDEDEEDIDDLEHEFNIDDEKQKQLQQDQDGMQNSHITEAMLHGKMSYGRGPDDGDGNSTPLPPIITGARSVPVSGEFPISNSHGHGEFSSSLHKRIHPYPVSEPGSAKWDEKKEVSWKERMDDWKSKQGIVAGGAPDPDDYDADVPLNDEARQPLSRKVSIASSKVNPYRMVIILRLVVLGFFLRYRILHPVPDAIPLWLTSIICEIWFAVSWILDQFPKWYPIDRETYLDRLSLRYEREGEPSLLSAVDLFVSTVDPLKEPPLVTANTVLSILAVDYPVDKVSCYVSDDGASMLTFESLSE…	1055	Tanaka et al 2003; Wang et al 2010	Secondary CW
Populus tremuloides	Ptr_CESA3	Seq_08376	MAGLVTGSSQTLHAKDELRPPTRQSATSKKCRVCGDEIGVKEDGEVFVACHVCGFPVCRPCYEYERSEGNQSCPQCNTRYKRHKGCPRVPGDNDDEDANFDDFDDEFQIKHHDHDESNQKNVFSRTEIEHYNEQEMHPIRPAFSSAGSVAGKDLEGEKEGYSNAEWQERVEKWKVRQEKRGLVSKDDGGNDQGEEDEYLMAEARQPLWRKIPIPSSRINPYRIVIVLRLIILCFFFRFWILTPASDAYALGLISVICEVWFGLSWILDQFPKWNPIERETYLDRLSMRFEREGEPNRLGPVDVFVSTVDPLKEPPIITANTVLSILSVDYPVDKVSCYVSDDGASMLLFDSLAETAEFARRWVPFCKKHNIEPRAPEFYFTQKIDYLKDKVHPNFVKER…	1042	Kalluri and Joshi 2004	Secondary CW
Populus tremuloides	Ptr_CESA3	Seq_09530	MAGLVTGSSQTLHAKDELRPPTRQSATSKKCRVCGDEIGVKEDGEVFVACHVCGFPVCRPCYEYERSEGNQSCPQCNTRYKRHKGCPRVPGDNDDEDANFDDFDDEFQIKHHDHDESNQKNVFSRTEIEHYNEQEMHPIRPAFSSAGSVAGKDLEGEKEGYSNAEWQERVEKWKVRQEKRGLVSKDDGGNDQGEEDEYLMAEARQPLWRKIPIPSSRINPYRIVIVLRLIILCFFFRFWILTPASDAYALGLISVICEVWFGLSWILDQFPKWNPIERETYLDRLSMRFEREGEPNRLGPVDVFVSTVDPLKEPPIITANTVLSILSVDYPVDKVSCYVSDDGASMLLFDSLAETAEFARRWVPFCKKHNIEPRAPEFYFTQKIDYLKDKVHPNFVKER…	1042	Kalluri and Joshi 2004	Secondary CW
Populus tremuloides	Ptr_CESA3	Seq_08502	MAGLVTGSSQTLHAKDELRPPTRQSATSKKCRVCGDEIGVKEDGEVFVACHVCGFPVCRPCYEYERSEGNQSCPQCNTRYKRHKGCPRVPGDNDDEDANFDDFDDEFQIKHHDHDESNQKNVFSRTEIEHYNEQEMHPIRPAFSSAGSVAGKDLEGEKEGYSNAEWQERVEKWKVRQEKRGLVSKDDGGNDQGEEDEYLMAEARQPLWRKIPIPSSRINPYRIVIVLRLIILCFFFRFWILTPASDAYALGLISVICEVWFGLSWILDQFPKWNPIERETYLDRLSMRFEREGEPNRLGPVDVFVSTVDPLKEPPIITANTVLSILSVDYPVDKVSCYVSDDGASMLLFDSLAETAEFARRWVPFCKKHNIEPRAPEFYFTQKIDYLKDKVHPNFVKER…	1042	Kalluri and Joshi 2004	Secondary CW
Populus tremuloides	Ptr_CESA4	Seq_08396	MEANAGMVAGSYRRNELVRIRHDSDSAPKPLKNLNGQTCQICGDNVGVTENGDIFVACNECAFPVCRPCYEYERKDGTQSCPQCKTRYRRHKGSPRVDGDEDEDDVDDLENEFNYAQGIGKARRQWQGEDIELSSSSRHESQPIPLLTNGQPVSGEIPCATPDNQSVRTTSGPLGPAERNVNSSPYIDPRQPVPVRIVDPSKDLNSYGLGNIDWKERVEGWKLKQDKNIMQMTNRYPEGKGDIEGTGSNGDELQMADDARQPLSRVVPISSSHLTPYRVGIILRLIILGFFLQYRVTHPVKDAYGLWLTSVICEIWFALSWLLDQFPKWMPINRETYLDRLALRYDRDGEPSQLAPIDIFVSTVDPMKEPPIVTANTVLSILAVDYPVDKVSCYVSDDG…	1083	Kalluri and Joshi 2004	Primary CW
Populus tremuloides	Ptr_CESA4	Seq_08518	MEANAGMVAGSYRRNELVRIRHDSDSAPKPLKNLNGQTCQICGDNVGVTENGDIFVACNECAFPVCRPCYEYERKDGTQSCPQCKTRYRRHKGSPRVDGDEDEDDVDDLENEFNYAQGIGKARRQWQGEDIELSSSSRHESQPIPLLTNGQPVSGEIPCATPDNQSVRTTSGPLGPAERNVNSSPYIDPRQPVPVRIVDPSKDLNSYGLGNIDWKERVEGWKLKQDKNIMQMTNRYPEGKGDIEGTGSNGDELQMADDARQPLSRVVPISSSHLTPYRVGIILRLIILGFFLQYRVTHPVKDAYGLWLTSVICEIWFALSWLLDQFPKWMPINRETYLDRLALRYDRDGEPSQLAPIDIFVSTVDPMKEPPIVTANTVLSILAVDYPVDKVSCYVSDDG…	1083	Kalluri and Joshi 2004	Primary CW
Populus tremuloides	Ptr_CESA4	Seq_09550	MEANAGMVAGSYRRNELVRIRHDSDSAPKPLKNLNGQTCQICGDNVGVTENGDIFVACNECAFPVCRPCYEYERKDGTQSCPQCKTRYRRHKGSPRVDGDEDEDDVDDLENEFNYAQGIGKARRQWQGEDIELSSSSRHESQPIPLLTNGQPVSGEIPCATPDNQSVRTTSGPLGPAERNVNSSPYIDPRQPVPVRIVDPSKDLNSYGLGNIDWKERVEGWKLKQDKNIMQMTNRYPEGKGDIEGTGSNGDELQMADDARQPLSRVVPISSSHLTPYRVGIILRLIILGFFLQYRVTHPVKDAYGLWLTSVICEIWFALSWLLDQFPKWMPINRETYLDRLALRYDRDGEPSQLAPIDIFVSTVDPMKEPPIVTANTVLSILAVDYPVDKVSCYVSDDG…	1083	Kalluri and Joshi 2004	Primary CW
Populus tremuloides	Ptr_CESA6	Seq_08412	MEVSAGLVAGSHNRNELVVIRRDGESAPRSLERVSRQICHICGDDVGLTVDGEVFVACNECAFPICRTCYEYERREGNQVCPQCKTRFKRLKGCARVHGDEEEDGIDDLENEFNFDGRNSNRHDMQHHGGLGGPESMRHYDPDLPHDLHHPLPQVPLLTNGQMVDDIRPEQHALVPSYMAPIGGSGKRIHPLPFSDSALPVQPRSMDPSKDLAAYGYGSIAWKERMESWKQKQDKLQMMKSENGDYDGDDPDLPLMDEARQPLSRKMPLPSSQINPYRMIIIVRLVVVGFFFHYRVTHPVNDAFALWLISVICEIWFAVSWILDQFPKWLPIDRETYLDRLSLRYEKEGQVSQLCPVDIYVSTVDPLKEPPLVTANTVLSILAVDYPVDKVSCYVSDDG…	1087	Samuga and Joshi 2004	Primary CW
Populus tremuloides	Ptr_CESA6	Seq_08500	MEVSAGLVAGSHNRNELVVIRRDGESAPRSLERVSRQICHICGDDVGLTVDGEVFVACNECAFPICRTCYEYERREGNQVCPQCKTRFKRLKGCARVHGDEEEDGIDDLENEFNFDGRNSNRHDMQHHGGLGGPESMRHYDPDLPHDLHHPLPQVPLLTNGQMVDDIRPEQHALVPSYMAPIGGSGKRIHPLPFSDSALPVQPRSMDPSKDLAAYGYGSIAWKERMESWKQKQDKLQMMKSENGDYDGDDPDLPLMDEARQPLSRKMPLPSSQINPYRMIIIVRLVVVGFFFHYRVTHPVNDAFALWLISVICEIWFAVSWILDQFPKWLPIDRETYLDRLSLRYEKEGQVSQLCPVDIYVSTVDPLKEPPLVTANTVLSILAVDYPVDKVSCYVSDDG…	1087	Samuga and Joshi 2004	Primary CW
Populus tremuloides	Ptr_CESA6	Seq_09560	MEVSAGLVAGSHNRNELVVIRRDGESAPRSLERVSRQICHICGDDVGLTVDGEVFVACNECAFPICRTCYEYERREGNQVCPQCKTRFKRLKGCARVHGDEEEDGIDDLENEFNFDGRNSNRHDMQHHGGLGGPESMRHYDPDLPHDLHHPLPQVPLLTNGQMVDDIRPEQHALVPSYMAPIGGSGKRIHPLPFSDSALPVQPRSMDPSKDLAAYGYGSIAWKERMESWKQKQDKLQMMKSENGDYDGDDPDLPLMDEARQPLSRKMPLPSSQINPYRMIIIVRLVVVGFFFHYRVTHPVNDAFALWLISVICEIWFAVSWILDQFPKWLPIDRETYLDRLSLRYEKEGQVSQLCPVDIYVSTVDPLKEPPLVTANTVLSILAVDYPVDKVSCYVSDDG…	1087	Samuga and Joshi 2004	Primary CW
Populus tremuloides	Ptr_CESA7	Seq_09536	MNTGGRLIAGSHNRNEFVLINADENARIKSVKELSGQVCQICGDEIEITVDGEPFVACNECAFPVCRPCYEYERREGNQACPQCKTRYKRLKGSPRVEGDEEEDDTDDLEHEFDYGNLDGLSPEQVAEAMLSSRITLGRASHSNTYGIPTQGELDSSPLSSKIPLLTYGEEDAEISSDRHALIVPPHMSHGNRVHPTSFSDPSIPSQPRPMVPKKDIAVYGYGSVAWKDRMEDWKKRQNAKLQVVKHKGGYDGGNFEGDELDDPDLPMMDEGRQPLSRKLPIPSSKINPYRMIIILRLVIIGIFFHYRILHPVNDAYGLWLTSVICEIWFAVSWILDQFPKWYPIERETYLDRLSLRYEKEGKPSELASVDVFVSTVDPMKEPPLITANTVLSILAVDY…	1096	Samuga and Joshi 2004	Primary CW
Populus tremuloides	Ptr_CESA7	Seq_08496	MNTGGRLIAGSHNRNEFVLINADENARIKSVKELSGQVCQICGDEIEITVDGEPFVACNECAFPVCRPCYEYERREGNQACPQCKTRYKRLKGSPRVEGDEEEDDTDDLEHEFDYGNLDGLSPEQVAEAMLSSRITLGRASHSNTYGIPTQGELDSSPLSSKIPLLTYGEEDAEISSDRHALIVPPHMSHGNRVHPTSFSDPSIPSQPRPMVPKKDIAVYGYGSVAWKDRMEDWKKRQNAKLQVVKHKGGYDGGNFEGDELDDPDLPMMDEGRQPLSRKLPIPSSKINPYRMIIILRLVIIGIFFHYRILHPVNDAYGLWLTSVICEIWFAVSWILDQFPKWYPIERETYLDRLSLRYEKEGKPSELASVDVFVSTVDPMKEPPLITANTVLSILAVDY…	1096	Samuga and Joshi 2004	Primary CW
Populus tremuloides	Ptr_CESA7	Seq_08398	MNTGGRLIAGSHNRNEFVLINADENARIKSVKELSGQVCQICGDEIEITVDGEPFVACNECAFPVCRPCYEYERREGNQACPQCKTRYKRLKGSPRVEGDEEEDDTDDLEHEFDYGNLDGLSPEQVAEAMLSSRITLGRASHSNTYGIPTQGELDSSPLSSKIPLLTYGEEDAEISSDRHALIVPPHMSHGNRVHPTSFSDPSIPSQPRPMVPKKDIAVYGYGSVAWKDRMEDWKKRQNAKLQVVKHKGGYDGGNFEGDELDDPDLPMMDEGRQPLSRKLPIPSSKINPYRMIIILRLVIIGIFFHYRILHPVNDAYGLWLTSVICEIWFAVSWILDQFPKWYPIERETYLDRLSLRYEKEGKPSELASVDVFVSTVDPMKEPPLITANTVLSILAVDY…	1096	Samuga and Joshi 2004	Primary CW
Triticum aestivum	Ta_CESA1	Seq_10779	MDGDADALKSGRHGAGDVCQICADGLGTTLDGDVFTACDVCRFPVCRPCYEHERKEGTQACLQCKTKYKRHRGSPAIRGEEGDDTDADDGSDFNYPASGTEDQKQKIADRMRSWRMNTGGSGNVGHPKYDSGEIGLSKYDSGEIPRGYVPSVTNSQMSGEIPGASPDHHMMSPTGNISRRAPFPYVNHSPNPSREFSGSIGNVAWKERVDGWKMKQDKGAIPMTNGTSIAPSEGRAATDIDASTEYNMEDALLNDETRQPLSRKVPIASSKINPYRMVIVLRLVVLSIFLHYRLTNPVRNAYPLWLLSVICEIWFALSWILDQFPKWFPINRETYLDRLALRYDREGEPSQLAAVDIFVSTVDPLKEPPIVTANTVLSILAVDYPVDKVSCYVSDDGAS…	1080	Kaur et al 2016	Primary CW
Triticum aestivum	Ta_CESA2	Seq_10877	MEASAGLVAGSHNRNELVVIRRDGEPGARPLKQQNRGACQICGDDLGLGPGGDPFVACNECAFPVCRDCYEYERREGTQNCPQCKTRYKRLKGCARVPGDEEEDGADDLEDEFNWRDRDDSQYAAESMLHAHMTYGRGGDLDGVHQPFQPNPNVPLLTNGQMVDDIPPEQHALVPSFVGGGGKRIHPLPYADSNLPVQPRSMDPSKDIGSYGYGSVAWKERMESWKQKQERLHQARNDGGKDWNGDGDDADLPLMDEARQPLSRKVPIPSSLINPYRMIIVIRLVIVCLFFHYRVMHPVHDAFVLWLISVICEIWFAMSWILDQFPKWFPIERETYLDRLTLRFDKEGQPSQLAPVDFFVSTVDPAKEPPLVTANTILSILAVDYPVDKLSCYVSDDGA…	1091	Kaur et al 2016	Primary CW
Triticum aestivum	Ta_CESA4	Seq_10758	MDTGEPKAKAAKVCRACGDDVGAREDGSPFVACAECGFPVCRPCYEYERSDGTQCCPQCNTRYKRHKGCPRVEGDEEDGDMDDLEDEFQVKSPKKPHEPVPFDVYSENGEQPPQKWRPGGPAMSSFGGSVAGKELEAEREMEGSMEWKERIDKWKTKQEKRGKLNRDNSDDDDDDKNDDEYMLLAEARQPLWRKLPVPSSQINPYRIVIVLRLVVLCFFLRFRIMTPANDAIPLWLVSVICELWFALSWILDQLPKWSPVTRETYLDRLALRYDREGEPSRLSPIDFFVSTVDPLKEPPIITANTVLSILAVDYPVDRNSCYVSDDGASMLCFDTLSETAEFARRWVPFCKKFAIEPRAPEFYFSQKIDYLKDKVQPTFVKERRAMKREYEEFKVRING…	1044	Kaur et al 2016	Secondary CW
Triticum aestivum	Ta_CESA6	Seq_10892	MVAGSHNRNEFVMIRNDGDAPAPGKEVKGTVGQACQICGDTVGVSATGDVFVACNECAFPVCRPCYEYERKDGVKCCPQCKTRYKRLKGSPRVPGDEEEEDVDDLDNEFNYKQGNGKGPEWQGEDIDLSSSSRHEPHHRIPRLTSGQQMSGEIPDASPDRHSIRSPTSSYVDPSVPVPVRIVDPSKDLNSYGLNSVDWKERVESWRVKQDKNMMQVTNKYPDARGGGGDMEGTGSNGEDMQMVDDARLPLSRIVPIPANQLNLYRIVIILRLIILCFFFQYRVSHPVRDAYGLWLVSVICEIWFALSWLLDQFPKWYPINRETYLDRLALRYDREGEPSQLCPIDIFVSTVDPLKEPPLITANTVLSILAVDYPVDKVSCYVSDDGSAMLTFESLSETA…	1069	Kaur et al 2016	Primary CW
Triticum aestivum	Ta_CESA7	Seq_10922	MEPGAHPPCAACGDDAHAACRACSYTLCKACLDEDVAEGRAACARCGGEYAVSDPANGKGSAVEEEEAAVEDQLVAEGLRGRVTMANQLSDRQDVVSHARTLSSMSGIGSELNDESGKPIWKNRVDSWKEKKNEKKASAKKAAAKAQVPPVEEQIMEEKDLTDAYEPLSRIIPISKNKLTPYRAVIIMRLVVLGLFFHYRITNPVDSAFGLWLTSVICEIWFGFSWILDQFPKWCPVNRETYVDRLIARYGDGEDSGLAPVDFFVSTVDPLKEPPLITANTVLSILAVDYPVEKISCYVSDDGAAMLTFESLAETAEFARRWVPFCKKFSIEPRTPEFYFSQKIDYLKDKIHPSFVKERRAMKRDYEEFKVRINALVAKAQKTPEEGWVMQDGTPWPGN…	983	Kaur et al 2016	Secondary CW
Triticum aestivum	Ta_CESA8	Seq_10863	MEAGAGLVAGSHNRNELVLIRGHEDHKPARALSGQVCEICGDEVGRTVDGDLFVACNECGFPVCRPCYEYERREGTQNCPQCKTRYKRLKGSPRVEGDEDEEDIDDLEHEFNIDDDKQQQHGALQNSHITEAMLHGKMSYGRASEDGGEGNNTPMVGIPPIITGNRSMPVSGEFPMSAGHGHGDFSSSLHKRIHPYPMSEPGSAKWGDEKKEVSWKERMDDWKSKQGIYGAADPDDMDADVPLNDEARQPLSRKVSIASSKVNPYRMVIILRLFVLCVFLRYRILNPVPEAIPLWLTSIVCEIWFAVSWILDQFPKWYPIDRETYLDRLSLRYEREGEPSMLSPVDLFVSTVDPLKEPPLVTANTVLSILAVDYPVDKVSCYVSDDGASMLSFESLSET…	1055	Kaur et al 2016	Secondary CW
Zea mays	Zm_CESA1	Seq_11961	MAANKGMVAGSHNRNEFVMIRHDGDVPGSAKPTKSANGQVCQICGDSVGVSATGDVFVACNECAFPVCRPCYEYERKEGNQCCPQCKTRYKRQKGSPRVHGDEDEEDVDDLDNEFNYKQGSGKGPEWQLQGDDADLSSSARHEPHHRIPRLTSGQQISGEIPDASPDRHSIRSPTSSYVDPSVPVPVRIVDPSKDLNSYGLNSVDWKERVESWRVKQDKNMMQVTNKYPEARGGDMEGTGSNGEXMQMVDDARLPLSRIVPISSNQLNLYRVVIILRLIILCFFFQYRVSHPVRDAYGLWLVSVICEVWFALSWLLDQFPKWYPINRETYLDRLALRYDREGEPSQLAPIDVFVSTVDPLKEPPLITANTVLSILSVDYPVDKVSCYVSDDGSAMLTFE…	1075	Kaur et al 2016	Primary CW
Zea mays	Zm_CESA10	Seq_11971	MDAGSVTGGLAAGSHMRDELHVMRAREEPNAKVRSADVKTCRVCADEVGTREDGQPFVACAECGFPVCRPCYEYERSEGTQCCPQCNTRYKRQKGCPRVEGDEEEGPEMDDFEDEFPAKSPKKPHEPVAFDVYSENGEHPAQKWRTGGQTLSSFTGSVAGKDLEAEREMEGSMEWKDRIDKWKTKQEKRGKLNHDDSDDDDDKNEDEYMLLAEARQPLWRKVPIPSSMINPYRIVIVLRLVVLCFFLKFRITTPATDAVPLWLASVICELWFAFSWILDQLPKWAPVTRETYLDRLALRYDREGEACRLSPIDFFVSTVDPLKEPPIITANTVLSILAVDYPVDRVSCYVSDDGASMLLFDALSETAEFARRWVPFCKKFAVEPRAPEFYFSQKIDYLK…	1078	Appenzeller et al 2004	Secondary CW
Zea mays	Zm_CESA11	Seq_11967	MMESAAAQSCAACGDDARAACRACSYALCRACLDEDAAEGRTTCARCGGDYAAINPARASEGTEAEEEVVENHHTAGGLRERVTMGSHLNDRQDEVSHARTMSSLSGIGSELNDESGKPIWKNRVESWKEKKNEKKASAKKTAAKAQPPPVEEQIMDEKDLTDAYEPLSRVIPISKNKLTPYRAVIIMRLIVLGLFFHYRITNPVNSAFGLWMTSVICEIWFGFSWILDQFPKWYPINRETYVDRLIARYGDGEESGLAPVDFFVSTVDPLKEPPLITANTVLSILAVDYPVEKISCYVSDDGSAMLTFESLAETAEYARKWVPFCKKYAIEPRAPEFYFSQKIDYLKDKIHPSFVKERRAMKRDYEEYKVRINALVAKAQKTPDEGWIMQDGTPWPGN…	983	Appenzeller et al 2004	Secondary CW
Zea mays	Zm_CESA12	Seq_11968	MEASAGLVAGSHNRNELVLIRGHEDPKPLRALSGQVCEICGDEVGLTVDGDLFVACNECGFPVCRPCYEYERREGTQNCPQCKTRYKRLKGSPRVAGDDDEEDIDDLEHEFNIDDENQQRQLEGNMQNSQITEAMLHGRMSYGRGPDDGDGNNTPQIPPIITGSRSVPVSGEFPITNGYGHGEVSSSLHKRIHPYPVSEPGSAKWDEKKEVSWKERMDDWKSKQGILGGGADPEDMDADVALNDEARQPLSRKVSIASSKVNPYRMVIVVRLVVLAFFLRYRILHPVPDAIGLWLVSIICEIWFAISWILDQFPKWFPIDRETYLDRLSLRYEREGEPSLLSAVDLFVSTVDPLKEPPLVTANTVLSILAVDYPVDKVSCYVSDDGASMLTFESLSETA…	1052	Appenzeller et al 2004	Secondary CW
Zea mays	Zm_CESA2	Seq_11969	MAANKGMVAGSHNRNEFVMIRHDGDAPVPAKPTKSANGQVCQICGDTVGVSATGDVFVACNECAFPVCRPCYEYERKEGNQCCPQCKTRYKRQKGSPRVHGDDEEEDVDDLDNEFNYKQGNGKGPEWQLQGDDADLSSSARHDPHHRIPRLTSGQQISGEIPDASPDRHSIRSPTSSYVDPSVPVPVRIVDPSKDLNSYGLNSVDWKERVESWRVKQDKNMLQVTNKYPEARGDMEGTGSNGEDMQMVDDARLPLSRIVPISSNQLNLYRIVIILRLIILCFFFQYRISHPVRNAYGLWLVSVICEVWFALSWLLDQFPKWYPINRETYLDRLALRYDREGEPSQLAPIDVFVSTVDPLKEPPLITANTVLSILAVDYPVDKVSCYVSDDGSAMLTFES…	1074	Kaur et al 2016	Primary CW
Zea mays	Zm_CESA4	Seq_11970	MEGDADGVKSGRRGGGQVCQICGDGVGTTAEGDVFAACDVCGFPVCRPCYEYERKDGTQACPQCKTKYKRHKGSPAIRGEEGDDTDADSDFNYPASGNEDQKQKIADRMRSWRMNAGGSGDVGRPKYDSGEIGLTKYDSGEIPRGYIPSVTNSQISGEIPGASPDHHMMSPTGNIGKRAPFPYVNHSPNPSREFSGSIGNVAWKERVDGWKMKQDKGTIPMTNGTSIAPSEGRGVGDIDASTDYNMEDALLNDETRQPLSRKVPLPSSRINPYRMVIVLRLIVLSIFLHYRITNPVRNAYPLWLLSVICEIWFALSWILDQFPKWFPINRETYLDRLALRYDREGEPSQLAAVDIFVSTVDPMKEPPLVTANTVLSILAVDYPVDKVSCYVSDDGAAML…	1077	Kaur et al 2016	Primary CW
Zea mays	Zm_CESA9	Seq_11966	MEGDADGVKSGRRGGGQVCQICGDGVGTTAEGDVFTACDVCGFPVCRPCYEYERKDGTQACPQCKNKYKRHKGSPAIRGEEGDDTDADDASDFNYPASGNDDQKQKIADRMRSWRMNAGGSGDVGRPKYDSGEIGLTKYDSGEIPRGYIPSVTNSQISGEIPGASPDHHMMSPTGNIGRRAPFPYMNHSSNPSREFSGSVGNVAWKERVDGWKMKQDKGTIPMTNGTSIAPSEGRGVGDIDASTDYNMEDALLNDETRQPLSRKVPLPSSRINPYRMVIVLRLIVLSIFLHYRITNPVRNAYPLWLLSVICEIWFALSWILDQFPKWFPINRETYLDRLALRYDREGEPSQLAAVDIFVSTVDPMKEPPLVTANTVLSILAVDYPVDKVSCYVSDDGAA…	1079	Kaur et al 2016	Primary CW

## Sheet: Table S4
Supplementary Table 4 - The CesA/Csl synteny network
Synteny_block	Gene_A	Gene_B	Species_A	Species_B
AA_AA106	AA_KFK32656.1	AA_KFK29749.1	Arabis alpina	Arabis alpina
AA_AB0	AA_KFK42626.1	AB_Alp6600	Arabis alpina	Arabis alpina
AA_AB1	AA_KFK44470.1	AB_Alp274020	Arabis alpina	Arabis alpina
AA_AB174	AA_KFK38191.1	AB_Alp174700	Arabis alpina	Arabis alpina
AA_AB251	AA_KFK39910.1	AB_Alp173810	Arabis alpina	Arabis alpina
AA_AB369	AA_KFK34844.1	AB_Alp287310	Arabis alpina	Arabis alpina
AA_AB371	AA_KFK33723.1	AB_Alp684640	Arabis alpina	Arabis alpina
AA_AB489	AA_KFK31669.1	AB_Alp89560	Arabis alpina	Arabis alpina
AA_AB493	AA_KFK31081.1	AB_Alp183690	Arabis alpina	Arabis alpina
AA_AB497	AA_KFK32656.1	AB_Alp41490	Arabis alpina	Arabis alpina
AA_AB581	AA_KFK29749.1	AB_Alp41490	Arabis alpina	Arabis alpina
AA_AB591	AA_KFK30429.1	AB_Alp487080	Arabis alpina	Arabis alpina
AA_AB618	AA_KFK29850.1	AB_Alp9880	Arabis alpina	Arabis alpina
AA_AB619	AA_KFK28549.1	AB_Alp150190	Arabis alpina	Arabis alpina
AA_AB623	AA_KFK28955.1	AB_Alp522020	Arabis alpina	Arabis alpina
AA_AB639	AA_KFK26523.1	AB_Alp49250	Arabis alpina	Arabis alpina
AA_AB709	AA_KFK25282.1	AB_Alp152760	Arabis alpina	Arabis alpina
AA_AB709	AA_KFK25952.1	AB_Alp264900	Arabis alpina	Arabis alpina
AA_AB723	AA_KFK25282.1	AB_Alp20930	Arabis alpina	Arabis alpina
AA_AB768	AA_KFK24842.1	AB_Alp226380	Arabis alpina	Arabis alpina
AA_AD181	AA_KFK38191.1	AD_AA29G00116	Arabis alpina	Aethionema arabicum
AA_AD224	AA_KFK39910.1	AD_AA8G00287	Arabis alpina	Aethionema arabicum
AA_AD31	AA_KFK42626.1	AD_AA32G00251	Arabis alpina	Aethionema arabicum
AA_AD359	AA_KFK33723.1	AD_AA53G01041	Arabis alpina	Aethionema arabicum
AA_AD372	AA_KFK34844.1	AD_AA61G00077	Arabis alpina	Aethionema arabicum
AA_AD38	AA_KFK44470.1	AD_AA39G00575	Arabis alpina	Aethionema arabicum
AA_AD400	AA_KFK32656.1	AD_AA102G00313	Arabis alpina	Aethionema arabicum
AA_AD410	AA_KFK31081.1	AD_AA19G00079	Arabis alpina	Aethionema arabicum
AA_AD430	AA_KFK31146.1	AD_AA32G00522	Arabis alpina	Aethionema arabicum
AA_AD431	AA_KFK31669.1	AD_AA32G00384	Arabis alpina	Aethionema arabicum
AA_AD434	AA_KFK31111.1	AD_AA32G00522	Arabis alpina	Aethionema arabicum
AA_AD443	AA_KFK31081.1	AD_AA32G00459	Arabis alpina	Aethionema arabicum
AA_AD493	AA_KFK29749.1	AD_AA102G00313	Arabis alpina	Aethionema arabicum
AA_AD547	AA_KFK28955.1	AD_AA54G00243	Arabis alpina	Aethionema arabicum
AA_AD550	AA_KFK28549.1	AD_AA57G00154	Arabis alpina	Aethionema arabicum
AA_AD598	AA_KFK24842.1	AD_AA19G00214	Arabis alpina	Aethionema arabicum
AA_AD635	AA_KFK25952.1	AD_AA40G00374	Arabis alpina	Aethionema arabicum
AA_AD636	AA_KFK25952.1	AD_AA40G00409	Arabis alpina	Aethionema arabicum
AA_AD648	AA_KFK25282.1	AD_AA44G00248	Arabis alpina	Aethionema arabicum
AA_AD670	AA_KFK26523.1	AD_AA53G00306	Arabis alpina	Aethionema arabicum
AA_AE1007	AA_KFK31111.1	AE_PSS16128.1	Arabis alpina	Actinidia chinensis
AA_AE1010	AA_KFK31669.1	AE_PSS14048.1	Arabis alpina	Actinidia chinensis
AA_AE1079	AA_KFK31669.1	AE_PSR94883.1	Arabis alpina	Actinidia chinensis
AA_AE1169	AA_KFK30429.1	AE_PSS21831.1	Arabis alpina	Actinidia chinensis
AA_AE1179	AA_KFK29850.1	AE_PSS17772.1	Arabis alpina	Actinidia chinensis
AA_AE1191	AA_KFK28955.1	AE_PSS11206.1	Arabis alpina	Actinidia chinensis
AA_AE1196	AA_KFK29850.1	AE_PSS11147.1	Arabis alpina	Actinidia chinensis
AA_AE1212	AA_KFK28549.1	AE_PSS04851.1	Arabis alpina	Actinidia chinensis
AA_AE1242	AA_KFK28549.1	AE_PSR98641.1	Arabis alpina	Actinidia chinensis
AA_AE1257	AA_KFK29850.1	AE_PSR91831.1	Arabis alpina	Actinidia chinensis
AA_AE1290	AA_KFK25838.1	AE_PSS35047.1	Arabis alpina	Actinidia chinensis
AA_AE1357	AA_KFK25282.1	AE_PSS26678.1	Arabis alpina	Actinidia chinensis
AA_AE1487	AA_KFK24842.1	AE_PSR98335.1	Arabis alpina	Actinidia chinensis
AA_AE190	AA_KFK42626.1	AE_PSR89536.1	Arabis alpina	Actinidia chinensis
AA_AE202	AA_KFK42626.1	AE_PSR85967.1	Arabis alpina	Actinidia chinensis
AA_AE472	AA_KFK38191.1	AE_PSS09624.1	Arabis alpina	Actinidia chinensis
AA_AE588	AA_KFK38191.1	AE_PSR86320.1	Arabis alpina	Actinidia chinensis
AA_AE810	AA_KFK33723.1	AE_PSS30403.1	Arabis alpina	Actinidia chinensis
AA_AE925	AA_KFK33723.1	AE_PSR87605.1	Arabis alpina	Actinidia chinensis
AA_AF128	AA_KFK39910.1	AF_PIA54793.1	Arabis alpina	Aquilegia coerulea
AA_AF229	AA_KFK33723.1	AF_PIA62174.1	Arabis alpina	Aquilegia coerulea
AA_AF389	AA_KFK28549.1	AF_PIA33940.1	Arabis alpina	Aquilegia coerulea
AA_AF8	AA_KFK42626.1	AF_PIA61197.1	Arabis alpina	Aquilegia coerulea
AA_AH297	AA_KFK28549.1	AH_XP_020105544.1	Arabis alpina	Ananas comosus
AA_AI187	AA_KFK39910.1	AI_D8U6I	Arabis alpina	Arachis duranensis
AA_AI249	AA_KFK39910.1	AI_PG6LA	Arabis alpina	Arachis duranensis
AA_AI264	AA_KFK38191.1	AI_D88HN	Arabis alpina	Arachis duranensis
AA_AI393	AA_KFK33723.1	AI_44Z6R	Arabis alpina	Arachis duranensis
AA_AI502	AA_KFK31111.1	AI_F8E8Y	Arabis alpina	Arachis duranensis
AA_AI538	AA_KFK28549.1	AI_V0G6T	Arabis alpina	Arachis duranensis
AA_AI54	AA_KFK42626.1	AI_A050J	Arabis alpina	Arachis duranensis
AA_AI571	AA_KFK29850.1	AI_36EYN	Arabis alpina	Arachis duranensis
AA_AI588	AA_KFK29850.1	AI_B8U1W	Arabis alpina	Arachis duranensis
AA_AI595	AA_KFK28549.1	AI_UPY7V	Arabis alpina	Arachis duranensis
AA_AI627	AA_KFK24842.1	AI_SE870	Arabis alpina	Arachis duranensis
AA_AI710	AA_KFK24842.1	AI_K1Z44	Arabis alpina	Arachis duranensis
AA_AM160	AA_KFK39910.1	AM_AH000378	Arabis alpina	Amaranthus hypochondriacus
AA_AM173	AA_KFK39910.1	AM_AH001498	Arabis alpina	Amaranthus hypochondriacus
AA_AM256	AA_KFK38191.1	AM_AH013613	Arabis alpina	Amaranthus hypochondriacus
AA_AM527	AA_KFK28955.1	AM_AH018125	Arabis alpina	Amaranthus hypochondriacus
AA_AM564	AA_KFK28955.1	AM_AH011334	Arabis alpina	Amaranthus hypochondriacus
AA_AM569	AA_KFK28549.1	AM_AH014802	Arabis alpina	Amaranthus hypochondriacus
AA_AM696	AA_KFK24842.1	AM_AH012669	Arabis alpina	Amaranthus hypochondriacus
AA_AN198	AA_KFK39910.1	AN_XP_016187540.1	Arabis alpina	Arachis ipaensis
AA_AN267	AA_KFK39910.1	AN_XP_016170078.1	Arabis alpina	Arachis ipaensis
AA_AN284	AA_KFK38191.1	AN_XP_016175701.1	Arabis alpina	Arachis ipaensis
AA_AN429	AA_KFK33723.1	AN_XP_016203234.1	Arabis alpina	Arachis ipaensis
AA_AN491	AA_KFK31111.1	AN_XP_020973953.1	Arabis alpina	Arachis ipaensis
AA_AN543	AA_KFK31111.1	AN_XP_016170612.1	Arabis alpina	Arachis ipaensis
AA_AN544	AA_KFK32656.1	AN_XP_016171697.1	Arabis alpina	Arachis ipaensis
AA_AN56	AA_KFK42626.1	AN_XP_016205232.1	Arabis alpina	Arachis ipaensis
AA_AN572	AA_KFK28549.1	AN_XP_020973159.1	Arabis alpina	Arachis ipaensis
AA_AN621	AA_KFK29850.1	AN_XP_016207180.1	Arabis alpina	Arachis ipaensis
AA_AN632	AA_KFK29850.1	AN_XP_016169714.1	Arabis alpina	Arachis ipaensis
AA_AN638	AA_KFK28549.1	AN_XP_016180605.1	Arabis alpina	Arachis ipaensis
AA_AN678	AA_KFK24842.1	AN_XP_016186351.2	Arabis alpina	Arachis ipaensis
AA_AO181	AA_KFK39910.1	AO_XP_020878199.1	Arabis alpina	Arabidopsis lyrata
AA_AO202	AA_KFK38191.1	AO_XP_020887490.1	Arabis alpina	Arabidopsis lyrata
AA_AO270	AA_KFK36462.1	AO_XP_002879565.1	Arabis alpina	Arabidopsis lyrata
AA_AO303	AA_KFK35562.1	AO_XP_002891856.1	Arabis alpina	Arabidopsis lyrata
AA_AO331	AA_KFK34844.1	AO_XP_002878056.1	Arabis alpina	Arabidopsis lyrata
AA_AO333	AA_KFK33723.1	AO_XP_020880954.1	Arabis alpina	Arabidopsis lyrata
AA_AO391	AA_KFK31669.1	AO_XP_020880688.1	Arabis alpina	Arabidopsis lyrata
AA_AO440	AA_KFK32656.1	AO_XP_020883384.1	Arabis alpina	Arabidopsis lyrata
AA_AO441	AA_KFK31146.1	AO_XP_002879394.1	Arabis alpina	Arabidopsis lyrata
AA_AO451	AA_KFK31081.1	AO_XP_020883975.1	Arabis alpina	Arabidopsis lyrata
AA_AO451	AA_KFK31111.1	AO_XP_020882862.1	Arabis alpina	Arabidopsis lyrata
AA_AO493	AA_KFK30429.1	AO_XP_002868836.1	Arabis alpina	Arabidopsis lyrata
AA_AO505	AA_KFK29850.1	AO_XP_020874071.1	Arabis alpina	Arabidopsis lyrata
AA_AO506	AA_KFK28549.1	AO_XP_020875070.1	Arabis alpina	Arabidopsis lyrata
AA_AO506	AA_KFK28955.1	AO_XP_020873284.1	Arabis alpina	Arabidopsis lyrata
AA_AO518	AA_KFK29749.1	AO_XP_020883384.1	Arabis alpina	Arabidopsis lyrata
AA_AO518	AA_KFK29850.1	AO_XP_020884290.1	Arabis alpina	Arabidopsis lyrata
AA_AO54	AA_KFK42626.1	AO_XP_002892121.1	Arabis alpina	Arabidopsis lyrata
AA_AO545	AA_KFK25282.1	AO_XP_020880653.1	Arabis alpina	Arabidopsis lyrata
AA_AO55	AA_KFK44470.1	AO_XP_002893324.1	Arabis alpina	Arabidopsis lyrata
AA_AO568	AA_KFK26523.1	AO_XP_002870144.1	Arabis alpina	Arabidopsis lyrata
AA_AO590	AA_KFK25282.1	AO_XP_002871389.1	Arabis alpina	Arabidopsis lyrata
AA_AO590	AA_KFK25952.1	AO_XP_002873827.1	Arabis alpina	Arabidopsis lyrata
AA_AO591	AA_KFK24842.1	AO_XP_020878220.1	Arabis alpina	Arabidopsis lyrata
AA_AO610	AA_KFK25838.1	AO_XP_020877108.1	Arabis alpina	Arabidopsis lyrata
AA_AP1007	AA_KFK31669.1	AP_0963s0001	Arabis alpina	Anacardium occidentalis
AA_AP1032	AA_KFK28549.1	AP_0106s0010	Arabis alpina	Anacardium occidentalis
AA_AP1044	AA_KFK30429.1	AP_0011s0263	Arabis alpina	Anacardium occidentalis
AA_AP1053	AA_KFK29749.1	AP_0013s0178	Arabis alpina	Anacardium occidentalis
AA_AP1053	AA_KFK29850.1	AP_0013s0009	Arabis alpina	Anacardium occidentalis
AA_AP1064	AA_KFK28955.1	AP_0015s0184	Arabis alpina	Anacardium occidentalis
AA_AP1067	AA_KFK28549.1	AP_0016s0329	Arabis alpina	Anacardium occidentalis
AA_AP1088	AA_KFK29749.1	AP_0019s0100	Arabis alpina	Anacardium occidentalis
AA_AP1088	AA_KFK29850.1	AP_0019s0001	Arabis alpina	Anacardium occidentalis
AA_AP1112	AA_KFK28955.1	AP_0004s2238	Arabis alpina	Anacardium occidentalis
AA_AP1159	AA_KFK24842.1	AP_0001s0699	Arabis alpina	Anacardium occidentalis
AA_AP1168	AA_KFK25282.1	AP_0001s1240	Arabis alpina	Anacardium occidentalis
AA_AP140	AA_KFK42626.1	AP_0006s1500	Arabis alpina	Anacardium occidentalis
AA_AP342	AA_KFK39910.1	AP_0010s1239	Arabis alpina	Anacardium occidentalis
AA_AP411	AA_KFK38191.1	AP_0002s1242	Arabis alpina	Anacardium occidentalis
AA_AP462	AA_KFK39910.1	AP_0005s1448	Arabis alpina	Anacardium occidentalis
AA_AP823	AA_KFK33723.1	AP_0006s0286	Arabis alpina	Anacardium occidentalis
AA_AP861	AA_KFK32656.1	AP_0013s0178	Arabis alpina	Anacardium occidentalis
AA_AP870	AA_KFK31111.1	AP_0014s0432	Arabis alpina	Anacardium occidentalis
AA_AP898	AA_KFK32656.1	AP_0019s0100	Arabis alpina	Anacardium occidentalis
AA_AP904	AA_KFK31669.1	AP_0002s1107	Arabis alpina	Anacardium occidentalis
AA_AP950	AA_KFK31669.1	AP_0006s1015	Arabis alpina	Anacardium occidentalis
AA_AQ139	AA_KFK28549.1	AQ_XP_020271875.1	Arabis alpina	Asparagus officinalis
AA_AQ19	AA_KFK42626.1	AQ_XP_020243574.1	Arabis alpina	Asparagus officinalis
AA_AR1022	AA_KFK24842.1	AR_XP_027364033.1	Arabis alpina	Abrus precatorius
AA_AR1027	AA_KFK25282.1	AR_XP_027367859.1	Arabis alpina	Abrus precatorius
AA_AR262	AA_KFK39910.1	AR_XP_027344298.1	Arabis alpina	Abrus precatorius
AA_AR283	AA_KFK39910.1	AR_XP_027345263.1	Arabis alpina	Abrus precatorius
AA_AR392	AA_KFK38191.1	AR_XP_027335490.1	Arabis alpina	Abrus precatorius
AA_AR583	AA_KFK33723.1	AR_XP_027359041.1	Arabis alpina	Abrus precatorius
AA_AR61	AA_KFK42626.1	AR_XP_027350020.1	Arabis alpina	Abrus precatorius
AA_AR653	AA_KFK31111.1	AR_XP_027339838.1	Arabis alpina	Abrus precatorius
AA_AR653	AA_KFK31113.1	AR_XP_027339835.1	Arabis alpina	Abrus precatorius
AA_AR664	AA_KFK31111.1	AR_XP_027345545.1	Arabis alpina	Abrus precatorius
AA_AR698	AA_KFK32656.1	AR_XP_027354329.1	Arabis alpina	Abrus precatorius
AA_AR720	AA_KFK31669.1	AR_XP_027365163.1	Arabis alpina	Abrus precatorius
AA_AR766	AA_KFK28549.1	AR_XP_027339063.1	Arabis alpina	Abrus precatorius
AA_AR787	AA_KFK28549.1	AR_XP_027348612.1	Arabis alpina	Abrus precatorius
AA_AR815	AA_KFK29850.1	AR_XP_027355070.1	Arabis alpina	Abrus precatorius
AA_AR868	AA_KFK29749.1	AR_XP_027330487.1	Arabis alpina	Abrus precatorius
AA_AR884	AA_KFK25282.1	AR_XP_027354429.1	Arabis alpina	Abrus precatorius
AA_AR947	AA_KFK24842.1	AR_XP_027350256.1	Arabis alpina	Abrus precatorius
AA_AU1010	AA_KFK29850.1	AU_RYR44546.1	Arabis alpina	Arachis hypogaea
AA_AU1017	AA_KFK28549.1	AU_RYR36206.1	Arabis alpina	Arachis hypogaea
AA_AU1042	AA_KFK28549.1	AU_RYR16799.1	Arabis alpina	Arachis hypogaea
AA_AU1065	AA_KFK29850.1	AU_RYR05719.1	Arabis alpina	Arachis hypogaea
AA_AU1069	AA_KFK29850.1	AU_RYQ94516.1	Arabis alpina	Arachis hypogaea
AA_AU1075	AA_KFK28549.1	AU_RYQ86939.1	Arabis alpina	Arachis hypogaea
AA_AU1079	AA_KFK28549.1	AU_RYQ82026.1	Arabis alpina	Arachis hypogaea
AA_AU1117	AA_KFK24842.1	AU_RYR71309.1	Arabis alpina	Arachis hypogaea
AA_AU1120	AA_KFK24842.1	AU_RYR71309.1	Arabis alpina	Arachis hypogaea
AA_AU1186	AA_KFK24842.1	AU_RYR53074.1	Arabis alpina	Arachis hypogaea
AA_AU1314	AA_KFK25282.1	AU_RYR18963.1	Arabis alpina	Arachis hypogaea
AA_AU137	AA_KFK42626.1	AU_RYR01762.1	Arabis alpina	Arachis hypogaea
AA_AU377	AA_KFK39910.1	AU_RYR42997.1	Arabis alpina	Arachis hypogaea
AA_AU387	AA_KFK38191.1	AU_RYR40141.1	Arabis alpina	Arachis hypogaea
AA_AU433	AA_KFK39910.1	AU_RYR23381.1	Arabis alpina	Arachis hypogaea
AA_AU46	AA_KFK42626.1	AU_RYR52169.1	Arabis alpina	Arachis hypogaea
AA_AU474	AA_KFK39910.1	AU_RYQ97894.1	Arabis alpina	Arachis hypogaea
AA_AU516	AA_KFK35562.1	AU_RYR79759.1	Arabis alpina	Arachis hypogaea
AA_AU649	AA_KFK36462.1	AU_RYQ86128.1	Arabis alpina	Arachis hypogaea
AA_AU828	AA_KFK31111.1	AU_RYR69184.1	Arabis alpina	Arachis hypogaea
AA_AU863	AA_KFK31111.1	AU_RYR43156.1	Arabis alpina	Arachis hypogaea
AA_AU866	AA_KFK32656.1	AU_RYR44393.1	Arabis alpina	Arachis hypogaea
AA_AU899	AA_KFK31111.1	AU_RYR21878.1	Arabis alpina	Arachis hypogaea
AA_AU932	AA_KFK32656.1	AU_RYQ94750.1	Arabis alpina	Arachis hypogaea
AA_AU935	AA_KFK31111.1	AU_RYQ97716.1	Arabis alpina	Arachis hypogaea
AA_AU935	AA_KFK31113.1	AU_RYQ97715.1	Arabis alpina	Arachis hypogaea
AA_AV1026	AA_KFK31111.1	AV_XP_025643201.1	Arabis alpina	Arachis hypogaea
AA_AV1080	AA_KFK31111.1	AV_XP_025671801.1	Arabis alpina	Arachis hypogaea
AA_AV1082	AA_KFK32656.1	AV_XP_025671987.1	Arabis alpina	Arachis hypogaea
AA_AV1108	AA_KFK28549.1	AV_XP_025683150.1	Arabis alpina	Arachis hypogaea
AA_AV1152	AA_KFK29850.1	AV_XP_025606442.1	Arabis alpina	Arachis hypogaea
AA_AV1166	AA_KFK29850.1	AV_XP_025615673.1	Arabis alpina	Arachis hypogaea
AA_AV1173	AA_KFK28549.1	AV_XP_025621820.1	Arabis alpina	Arachis hypogaea
AA_AV1194	AA_KFK28549.1	AV_XP_025640298.1	Arabis alpina	Arachis hypogaea
AA_AV1251	AA_KFK29850.1	AV_XP_025670996.1	Arabis alpina	Arachis hypogaea
AA_AV1256	AA_KFK28549.1	AV_XP_025682364.1	Arabis alpina	Arachis hypogaea
AA_AV1288	AA_KFK24842.1	AV_XP_025635923.1	Arabis alpina	Arachis hypogaea
AA_AV1474	AA_KFK24842.1	AV_XP_025636575.1	Arabis alpina	Arachis hypogaea
AA_AV159	AA_KFK42626.1	AV_XP_025660819.1	Arabis alpina	Arachis hypogaea
AA_AV375	AA_KFK39910.1	AV_XP_025684054.1	Arabis alpina	Arachis hypogaea
AA_AV441	AA_KFK39910.1	AV_XP_025614175.1	Arabis alpina	Arachis hypogaea
AA_AV458	AA_KFK38191.1	AV_XP_025618238.1	Arabis alpina	Arachis hypogaea
AA_AV491	AA_KFK39910.1	AV_XP_025641633.1	Arabis alpina	Arachis hypogaea
AA_AV55	AA_KFK42626.1	AV_XP_025604011.1	Arabis alpina	Arachis hypogaea
AA_AV556	AA_KFK39910.1	AV_XP_025672381.1	Arabis alpina	Arachis hypogaea
AA_AV571	AA_KFK38191.1	AV_XP_025674854.1	Arabis alpina	Arachis hypogaea
AA_AV592	AA_KFK35562.1	AV_XP_025689682.1	Arabis alpina	Arachis hypogaea
AA_AV791	AA_KFK33723.1	AV_XP_025701558.1	Arabis alpina	Arachis hypogaea
AA_AV938	AA_KFK31111.1	AV_XP_025687311.1	Arabis alpina	Arachis hypogaea
AA_AV997	AA_KFK32656.1	AV_XP_025615486.1	Arabis alpina	Arachis hypogaea
AA_BB0	AA_KFK42626.1	BB_OAP12955.1	Arabis alpina	Arabidopsis thaliana
AA_BB1	AA_KFK44470.1	BB_OAP14545.1	Arabis alpina	Arabidopsis thaliana
AA_BB157	AA_KFK38191.1	BB_OAP01729.1	Arabis alpina	Arabidopsis thaliana
AA_BB204	AA_KFK39910.1	BB_OAO95757.1	Arabis alpina	Arabidopsis thaliana
AA_BB223	AA_KFK35562.1	BB_OAP12846.1	Arabis alpina	Arabidopsis thaliana
AA_BB234	AA_KFK36462.1	BB_OAP09813.1	Arabis alpina	Arabidopsis thaliana
AA_BB313	AA_KFK34844.1	BB_OAP06760.1	Arabis alpina	Arabidopsis thaliana
AA_BB315	AA_KFK33723.1	BB_OAP02438.1	Arabis alpina	Arabidopsis thaliana
AA_BB373	AA_KFK32656.1	BB_OAP08872.1	Arabis alpina	Arabidopsis thaliana
AA_BB385	AA_KFK31081.1	BB_OAP11687.1	Arabis alpina	Arabidopsis thaliana
AA_BB385	AA_KFK31111.1	BB_OAP09580.1	Arabis alpina	Arabidopsis thaliana
AA_BB385	AA_KFK31113.1	BB_OAP07833.1	Arabis alpina	Arabidopsis thaliana
AA_BB404	AA_KFK32656.1	BB_OAO98344.1	Arabis alpina	Arabidopsis thaliana
AA_BB430	AA_KFK31669.1	BB_OAO94521.1	Arabis alpina	Arabidopsis thaliana
AA_BB451	AA_KFK29749.1	BB_OAP08872.1	Arabis alpina	Arabidopsis thaliana
AA_BB451	AA_KFK29850.1	BB_OAP08020.1	Arabis alpina	Arabidopsis thaliana
AA_BB464	AA_KFK29749.1	BB_OAO98344.1	Arabis alpina	Arabidopsis thaliana
AA_BB464	AA_KFK29850.1	BB_OAO97604.1	Arabis alpina	Arabidopsis thaliana
AA_BB464	AA_KFK30429.1	BB_OAP00588.1	Arabis alpina	Arabidopsis thaliana
AA_BB465	AA_KFK28549.1	BB_OAO98527.1	Arabis alpina	Arabidopsis thaliana
AA_BB465	AA_KFK28955.1	BB_OAO98703.1	Arabis alpina	Arabidopsis thaliana
AA_BB545	AA_KFK26523.1	BB_OAO97981.1	Arabis alpina	Arabidopsis thaliana
AA_BB550	AA_KFK25282.1	BB_OAO91309.1	Arabis alpina	Arabidopsis thaliana
AA_BB550	AA_KFK25952.1	BB_OAO91216.1	Arabis alpina	Arabidopsis thaliana
AA_BB560	AA_KFK25282.1	BB_OAO92750.1	Arabis alpina	Arabidopsis thaliana
AA_BB577	AA_KFK25839.1	BB_OAO96326.1	Arabis alpina	Arabidopsis thaliana
AA_BB593	AA_KFK24842.1	BB_OAO92544.1	Arabis alpina	Arabidopsis thaliana
AA_BC0	AA_KFK42626.1	BC_NP_171773.1	Arabis alpina	Arabidopsis thaliana
AA_BC1	AA_KFK44470.1	BC_NP_173818.1	Arabis alpina	Arabidopsis thaliana
AA_BC149	AA_KFK38191.1	BC_NP_187389.1	Arabis alpina	Arabidopsis thaliana
AA_BC190	AA_KFK39910.1	BC_NP_197666.1	Arabis alpina	Arabidopsis thaliana
AA_BC214	AA_KFK35562.1	BC_NP_175981.2	Arabis alpina	Arabidopsis thaliana
AA_BC228	AA_KFK36462.1	BC_NP_565813.1	Arabis alpina	Arabidopsis thaliana
AA_BC307	AA_KFK34844.1	BC_NP_191159.2	Arabis alpina	Arabidopsis thaliana
AA_BC310	AA_KFK33723.1	BC_NP_566835.1	Arabis alpina	Arabidopsis thaliana
AA_BC367	AA_KFK32656.1	BC_NP_180039.1	Arabis alpina	Arabidopsis thaliana
AA_BC368	AA_KFK31146.1	BC_NP_850190.1	Arabis alpina	Arabidopsis thaliana
AA_BC379	AA_KFK31081.1	BC_NP_001324935.1	Arabis alpina	Arabidopsis thaliana
AA_BC379	AA_KFK31111.1	BC_NP_180821.1	Arabis alpina	Arabidopsis thaliana
AA_BC379	AA_KFK31113.1	BC_NP_180820.2	Arabis alpina	Arabidopsis thaliana
AA_BC399	AA_KFK32656.1	BC_NP_194887.1	Arabis alpina	Arabidopsis thaliana
AA_BC425	AA_KFK31669.1	BC_NP_199216.2	Arabis alpina	Arabidopsis thaliana
AA_BC443	AA_KFK29749.1	BC_NP_180039.1	Arabis alpina	Arabidopsis thaliana
AA_BC443	AA_KFK29850.1	BC_NP_001318288.1	Arabis alpina	Arabidopsis thaliana
AA_BC456	AA_KFK29749.1	BC_NP_194887.1	Arabis alpina	Arabidopsis thaliana
AA_BC456	AA_KFK29850.1	BC_NP_194967.1	Arabis alpina	Arabidopsis thaliana
AA_BC456	AA_KFK30429.1	BC_NP_195532.1	Arabis alpina	Arabidopsis thaliana
AA_BC457	AA_KFK28955.1	BC_NP_194130.3	Arabis alpina	Arabidopsis thaliana
AA_BC458	AA_KFK28549.1	BC_NP_567564.1	Arabis alpina	Arabidopsis thaliana
AA_BC532	AA_KFK26523.1	BC_NP_001319964.1	Arabis alpina	Arabidopsis thaliana
AA_BC538	AA_KFK25952.1	BC_NP_197244.1	Arabis alpina	Arabidopsis thaliana
AA_BC540	AA_KFK24842.1	BC_NP_195996.1	Arabis alpina	Arabidopsis thaliana
AA_BC540	AA_KFK25282.1	BC_NP_196549.1	Arabis alpina	Arabidopsis thaliana
AA_BC549	AA_KFK25282.1	BC_NP_201279.1	Arabis alpina	Arabidopsis thaliana
AA_BD219	AA_KFK29749.1	BD_XP_006845528.1	Arabis alpina	Amborella trichopoda
AA_BD223	AA_KFK30429.1	BD_XP_006849943.1	Arabis alpina	Amborella trichopoda
AA_BD98	AA_KFK39910.1	BD_XP_006851749.1	Arabis alpina	Amborella trichopoda
AA_BG151	AA_KFK28549.1	BG_XP_003569818.1	Arabis alpina	Brachypodium distachyon
AA_BH262	AA_KFK28549.1	BH_D02G0667600	Arabis alpina	Brachypodium hybridum
AA_BH272	AA_KFK28549.1	BH_S01G0155600	Arabis alpina	Brachypodium hybridum
AA_BI1054	AA_KFK33723.1	BI_CDY47235.1	Arabis alpina	Brassica napus
AA_BI1136	AA_KFK31081.1	BI_CDY17138.1	Arabis alpina	Brassica napus
AA_BI1148	AA_KFK31081.1	BI_CDY19449.1	Arabis alpina	Brassica napus
AA_BI1164	AA_KFK31669.1	BI_CDY22315.1	Arabis alpina	Brassica napus
AA_BI1170	AA_KFK31081.1	BI_CDY23769.1	Arabis alpina	Brassica napus
AA_BI1210	AA_KFK32656.1	BI_CDY34762.1	Arabis alpina	Brassica napus
AA_BI1221	AA_KFK31081.1	BI_CDY37752.1	Arabis alpina	Brassica napus
AA_BI1311	AA_KFK28955.1	BI_CDY10979.1	Arabis alpina	Brassica napus
AA_BI1325	AA_KFK29749.1	BI_CDY13445.1	Arabis alpina	Brassica napus
AA_BI1325	AA_KFK29850.1	BI_CDY13484.1	Arabis alpina	Brassica napus
AA_BI1383	AA_KFK29749.1	BI_CDY34762.1	Arabis alpina	Brassica napus
AA_BI1432	AA_KFK28955.1	BI_CDY47605.1	Arabis alpina	Brassica napus
AA_BI1444	AA_KFK28955.1	BI_CDY50435.1	Arabis alpina	Brassica napus
AA_BI1465	AA_KFK30429.1	BI_CDY59104.1	Arabis alpina	Brassica napus
AA_BI1467	AA_KFK29748.1	BI_CDY60854.1	Arabis alpina	Brassica napus
AA_BI1470	AA_KFK28549.1	BI_CDY62555.1	Arabis alpina	Brassica napus
AA_BI1474	AA_KFK28549.1	BI_CDY64918.1	Arabis alpina	Brassica napus
AA_BI1480	AA_KFK25282.1	BI_CDY08854.1	Arabis alpina	Brassica napus
AA_BI1487	AA_KFK26523.1	BI_CDY09672.1	Arabis alpina	Brassica napus
AA_BI1492	AA_KFK24842.1	BI_CDY10358.1	Arabis alpina	Brassica napus
AA_BI1496	AA_KFK24842.1	BI_CDY11268.1	Arabis alpina	Brassica napus
AA_BI1516	AA_KFK25282.1	BI_CDY14504.1	Arabis alpina	Brassica napus
AA_BI1533	AA_KFK25282.1	BI_CDY18696.1	Arabis alpina	Brassica napus
AA_BI1592	AA_KFK25282.1	BI_CDY31305.1	Arabis alpina	Brassica napus
AA_BI1686	AA_KFK25282.1	BI_CDY46820.1	Arabis alpina	Brassica napus
AA_BI1703	AA_KFK25952.1	BI_CDY49919.1	Arabis alpina	Brassica napus
AA_BI1740	AA_KFK25952.1	BI_CDY55944.1	Arabis alpina	Brassica napus
AA_BI1742	AA_KFK25282.1	BI_CDY56540.1	Arabis alpina	Brassica napus
AA_BI38	AA_KFK42626.1	BI_CDY15261.1	Arabis alpina	Brassica napus
AA_BI452	AA_KFK38191.1	BI_CDY08003.1	Arabis alpina	Brassica napus
AA_BI460	AA_KFK39910.1	BI_CDY09164.1	Arabis alpina	Brassica napus
AA_BI547	AA_KFK39910.1	BI_CDY26949.1	Arabis alpina	Brassica napus
AA_BI731	AA_KFK35562.1	BI_CDY08263.1	Arabis alpina	Brassica napus
AA_BI811	AA_KFK36462.1	BI_CDY32110.1	Arabis alpina	Brassica napus
AA_BI833	AA_KFK36462.1	BI_CDY40448.1	Arabis alpina	Brassica napus
AA_BI959	AA_KFK33723.1	BI_CDY20029.1	Arabis alpina	Brassica napus
AA_BL1065	AA_KFK39910.1	BL_XP_013724029.1	Arabis alpina	Brassica napus
AA_BL1085	AA_KFK39910.1	BL_XP_013733291.1	Arabis alpina	Brassica napus
AA_BL1138	AA_KFK36462.1	BL_XP_013734304.1	Arabis alpina	Brassica napus
AA_BL1159	AA_KFK36462.1	BL_XP_013662095.1	Arabis alpina	Brassica napus
AA_BL1195	AA_KFK35562.1	BL_XP_013708946.1	Arabis alpina	Brassica napus
AA_BL1284	AA_KFK36462.1	BL_XP_013683554.1	Arabis alpina	Brassica napus
AA_BL1329	AA_KFK36462.1	BL_XP_022556373.1	Arabis alpina	Brassica napus
AA_BL1369	AA_KFK35562.1	BL_XP_013702459.1	Arabis alpina	Brassica napus
AA_BL1401	AA_KFK35562.1	BL_XP_022565756.1	Arabis alpina	Brassica napus
AA_BL1516	AA_KFK33723.1	BL_XP_013711076.1	Arabis alpina	Brassica napus
AA_BL1548	AA_KFK34844.1	BL_XP_013659881.1	Arabis alpina	Brassica napus
AA_BL1586	AA_KFK33723.1	BL_XP_013677567.1	Arabis alpina	Brassica napus
AA_BL165	AA_KFK42626.1	BL_XP_013719334.1	Arabis alpina	Brassica napus
AA_BL1676	AA_KFK33723.1	BL_XP_022561958.1	Arabis alpina	Brassica napus
AA_BL1699	AA_KFK34844.1	BL_XP_013654754.1	Arabis alpina	Brassica napus
AA_BL1724	AA_KFK33723.1	BL_XP_013697527.1	Arabis alpina	Brassica napus
AA_BL1741	AA_KFK33723.1	BL_XP_013692081.1	Arabis alpina	Brassica napus
AA_BL1844	AA_KFK31081.1	BL_XP_013747244.1	Arabis alpina	Brassica napus
AA_BL1858	AA_KFK31081.1	BL_XP_013696985.1	Arabis alpina	Brassica napus
AA_BL1895	AA_KFK31669.1	BL_XP_013706364.1	Arabis alpina	Brassica napus
AA_BL1925	AA_KFK31111.1	BL_XP_013747227.1	Arabis alpina	Brassica napus
AA_BL1929	AA_KFK32656.1	BL_XP_013664053.1	Arabis alpina	Brassica napus
AA_BL1976	AA_KFK31669.1	BL_XP_022551212.1	Arabis alpina	Brassica napus
AA_BL2031	AA_KFK31081.1	BL_XP_022557770.1	Arabis alpina	Brassica napus
AA_BL2034	AA_KFK31111.1	BL_XP_022557108.1	Arabis alpina	Brassica napus
AA_BL2093	AA_KFK32656.1	BL_XP_013660740.1	Arabis alpina	Brassica napus
AA_BL2136	AA_KFK28955.1	BL_XP_013710268.1	Arabis alpina	Brassica napus
AA_BL2160	AA_KFK29850.1	BL_XP_013650454.1	Arabis alpina	Brassica napus
AA_BL2164	AA_KFK29850.1	BL_XP_022552837.1	Arabis alpina	Brassica napus
AA_BL2183	AA_KFK29749.1	BL_XP_022572733.1	Arabis alpina	Brassica napus
AA_BL2183	AA_KFK29850.1	BL_NP_001302776.1	Arabis alpina	Brassica napus
AA_BL2192	AA_KFK29749.1	BL_XP_013650211.1	Arabis alpina	Brassica napus
AA_BL2194	AA_KFK28955.1	BL_XP_013737712.1	Arabis alpina	Brassica napus
AA_BL2222	AA_KFK30429.1	BL_XP_013731882.1	Arabis alpina	Brassica napus
AA_BL2275	AA_KFK29749.1	BL_XP_013664053.1	Arabis alpina	Brassica napus
AA_BL2292	AA_KFK28955.1	BL_XP_013671493.1	Arabis alpina	Brassica napus
AA_BL2312	AA_KFK29850.1	BL_XP_013670706.1	Arabis alpina	Brassica napus
AA_BL2316	AA_KFK29850.1	BL_XP_013695331.1	Arabis alpina	Brassica napus
AA_BL2319	AA_KFK30429.1	BL_XP_013729548.1	Arabis alpina	Brassica napus
AA_BL2327	AA_KFK29749.1	BL_XP_013670753.1	Arabis alpina	Brassica napus
AA_BL237	AA_KFK42626.1	BL_XP_013697507.1	Arabis alpina	Brassica napus
AA_BL2383	AA_KFK29850.1	BL_NP_001303220.1	Arabis alpina	Brassica napus
AA_BL2391	AA_KFK28955.1	BL_XP_022562603.1	Arabis alpina	Brassica napus
AA_BL2397	AA_KFK29749.1	BL_XP_022562679.1	Arabis alpina	Brassica napus
AA_BL2423	AA_KFK29749.1	BL_XP_013660740.1	Arabis alpina	Brassica napus
AA_BL2429	AA_KFK28549.1	BL_NP_001302870.1	Arabis alpina	Brassica napus
AA_BL2486	AA_KFK25952.1	BL_XP_013649793.1	Arabis alpina	Brassica napus
AA_BL2499	AA_KFK25282.1	BL_XP_013700891.1	Arabis alpina	Brassica napus
AA_BL2538	AA_KFK25282.1	BL_XP_013726758.1	Arabis alpina	Brassica napus
AA_BL2574	AA_KFK26523.1	BL_XP_013737354.1	Arabis alpina	Brassica napus
AA_BL2626	AA_KFK25282.1	BL_XP_013643123.1	Arabis alpina	Brassica napus
AA_BL2688	AA_KFK24842.1	BL_XP_013668370.1	Arabis alpina	Brassica napus
AA_BL2706	AA_KFK25952.1	BL_XP_022549201.1	Arabis alpina	Brassica napus
AA_BL2782	AA_KFK25952.1	BL_XP_013681644.1	Arabis alpina	Brassica napus
AA_BL2783	AA_KFK25282.1	BL_XP_013680299.1	Arabis alpina	Brassica napus
AA_BL2788	AA_KFK24842.1	BL_XP_022554177.1	Arabis alpina	Brassica napus
AA_BL2804	AA_KFK25282.1	BL_XP_013678371.1	Arabis alpina	Brassica napus
AA_BL2882	AA_KFK26523.1	BL_XP_013705204.1	Arabis alpina	Brassica napus
AA_BL2972	AA_KFK25952.1	BL_XP_013729141.1	Arabis alpina	Brassica napus
AA_BL2995	AA_KFK24842.1	BL_XP_013730139.1	Arabis alpina	Brassica napus
AA_BL2996	AA_KFK24842.1	BL_XP_013730139.1	Arabis alpina	Brassica napus
AA_BL694	AA_KFK39910.1	BL_XP_013679988.1	Arabis alpina	Brassica napus
AA_BL712	AA_KFK38191.1	BL_XP_013684650.1	Arabis alpina	Brassica napus
AA_BL729	AA_KFK39910.1	BL_XP_013716041.1	Arabis alpina	Brassica napus
AA_BL850	AA_KFK39910.1	BL_XP_013667174.1	Arabis alpina	Brassica napus
AA_BL914	AA_KFK38191.1	BL_XP_022555165.1	Arabis alpina	Brassica napus
AA_BL941	AA_KFK39910.1	BL_XP_022554497.1	Arabis alpina	Brassica napus
AA_BM1005	AA_KFK25952.1	BM_XP_013628879.1	Arabis alpina	Brassica oleracea
AA_BM1006	AA_KFK25282.1	BM_XP_013628583.1	Arabis alpina	Brassica oleracea
AA_BM1041	AA_KFK25282.1	BM_XP_013628520.1	Arabis alpina	Brassica oleracea
AA_BM109	AA_KFK44470.1	BM_XP_013593431.1	Arabis alpina	Brassica oleracea
AA_BM1094	AA_KFK26523.1	BM_XP_013593659.1	Arabis alpina	Brassica oleracea
AA_BM1126	AA_KFK24842.1	BM_XP_013612809.1	Arabis alpina	Brassica oleracea
AA_BM1127	AA_KFK25282.1	BM_XP_013611243.1	Arabis alpina	Brassica oleracea
AA_BM276	AA_KFK39910.1	BM_XP_013612757.1	Arabis alpina	Brassica oleracea
AA_BM288	AA_KFK38191.1	BM_XP_013629858.1	Arabis alpina	Brassica oleracea
AA_BM301	AA_KFK39910.1	BM_XP_013630311.1	Arabis alpina	Brassica oleracea
AA_BM389	AA_KFK39910.1	BM_XP_013612510.1	Arabis alpina	Brassica oleracea
AA_BM410	AA_KFK36462.1	BM_XP_013621737.1	Arabis alpina	Brassica oleracea
AA_BM422	AA_KFK35562.1	BM_XP_013629684.1	Arabis alpina	Brassica oleracea
AA_BM433	AA_KFK36462.1	BM_XP_013631444.1	Arabis alpina	Brassica oleracea
AA_BM491	AA_KFK35562.1	BM_XP_013592023.1	Arabis alpina	Brassica oleracea
AA_BM52	AA_KFK42626.1	BM_XP_013586296.1	Arabis alpina	Brassica oleracea
AA_BM529	AA_KFK33723.1	BM_XP_013620539.1	Arabis alpina	Brassica oleracea
AA_BM607	AA_KFK33723.1	BM_XP_013598285.1	Arabis alpina	Brassica oleracea
AA_BM620	AA_KFK34844.1	BM_XP_013602974.1	Arabis alpina	Brassica oleracea
AA_BM639	AA_KFK33723.1	BM_XP_013612225.1	Arabis alpina	Brassica oleracea
AA_BM674	AA_KFK31669.1	BM_XP_013620883.1	Arabis alpina	Brassica oleracea
AA_BM713	AA_KFK31081.1	BM_XP_013636696.1	Arabis alpina	Brassica oleracea
AA_BM730	AA_KFK31081.1	BM_XP_013634537.1	Arabis alpina	Brassica oleracea
AA_BM730	AA_KFK31111.1	BM_XP_013635832.1	Arabis alpina	Brassica oleracea
AA_BM769	AA_KFK31669.1	BM_XP_013598015.1	Arabis alpina	Brassica oleracea
AA_BM787	AA_KFK32656.1	BM_XP_013600090.1	Arabis alpina	Brassica oleracea
AA_BM818	AA_KFK28955.1	BM_XP_013639438.1	Arabis alpina	Brassica oleracea
AA_BM831	AA_KFK29749.1	BM_XP_013603983.1	Arabis alpina	Brassica oleracea
AA_BM833	AA_KFK29850.1	BM_XP_013595770.1	Arabis alpina	Brassica oleracea
AA_BM886	AA_KFK29749.1	BM_XP_013599139.1	Arabis alpina	Brassica oleracea
AA_BM886	AA_KFK29850.1	BM_XP_013597875.1	Arabis alpina	Brassica oleracea
AA_BM887	AA_KFK28955.1	BM_XP_013595231.1	Arabis alpina	Brassica oleracea
AA_BM888	AA_KFK28549.1	BM_XP_013598772.1	Arabis alpina	Brassica oleracea
AA_BM896	AA_KFK30429.1	BM_XP_013595205.1	Arabis alpina	Brassica oleracea
AA_BM921	AA_KFK29749.1	BM_XP_013600090.1	Arabis alpina	Brassica oleracea
AA_BM955	AA_KFK25952.1	BM_XP_013631960.1	Arabis alpina	Brassica oleracea
AA_BM982	AA_KFK25282.1	BM_XP_013620488.1	Arabis alpina	Brassica oleracea
AA_BN199	AA_KFK39910.1	BN_1261058856	Arabis alpina	Betula pendula
AA_BN344	AA_KFK33723.1	BN_1261060195	Arabis alpina	Betula pendula
AA_BN424	AA_KFK28955.1	BN_1261004246	Arabis alpina	Betula pendula
AA_BN486	AA_KFK24842.1	BN_1261000483	Arabis alpina	Betula pendula
AA_BP1004	AA_KFK29749.1	BP_RIA04140.1	Arabis alpina	Brassica rapa
AA_BP1023	AA_KFK25952.1	BP_RID81250.1	Arabis alpina	Brassica rapa
AA_BP1035	AA_KFK25952.1	BP_RID73563.1	Arabis alpina	Brassica rapa
AA_BP1046	AA_KFK25282.1	BP_RID76969.1	Arabis alpina	Brassica rapa
AA_BP1079	AA_KFK25952.1	BP_RID68622.1	Arabis alpina	Brassica rapa
AA_BP1080	AA_KFK25282.1	BP_RID68223.1	Arabis alpina	Brassica rapa
AA_BP1081	AA_KFK24842.1	BP_RID67928.1	Arabis alpina	Brassica rapa
AA_BP1103	AA_KFK26523.1	BP_RID72632.1	Arabis alpina	Brassica rapa
AA_BP1142	AA_KFK25282.1	BP_RID59097.1	Arabis alpina	Brassica rapa
AA_BP1172	AA_KFK25282.1	BP_RID43965.1	Arabis alpina	Brassica rapa
AA_BP1193	AA_KFK24842.1	BP_RID42951.1	Arabis alpina	Brassica rapa
AA_BP160	AA_KFK42626.1	BP_RID40056.1	Arabis alpina	Brassica rapa
AA_BP306	AA_KFK39910.1	BP_RID73865.1	Arabis alpina	Brassica rapa
AA_BP320	AA_KFK38191.1	BP_RID71255.1	Arabis alpina	Brassica rapa
AA_BP332	AA_KFK39910.1	BP_RID68882.1	Arabis alpina	Brassica rapa
AA_BP442	AA_KFK39910.1	BP_RID41498.1	Arabis alpina	Brassica rapa
AA_BP464	AA_KFK36462.1	BP_RID69706.1	Arabis alpina	Brassica rapa
AA_BP480	AA_KFK36462.1	BP_RID67048.1	Arabis alpina	Brassica rapa
AA_BP546	AA_KFK35562.1	BP_RID49211.1	Arabis alpina	Brassica rapa
AA_BP580	AA_KFK33723.1	BP_RID76348.1	Arabis alpina	Brassica rapa
AA_BP636	AA_KFK33723.1	BP_RID59969.1	Arabis alpina	Brassica rapa
AA_BP664	AA_KFK34844.1	BP_RID47227.1	Arabis alpina	Brassica rapa
AA_BP682	AA_KFK33723.1	BP_RID43463.1	Arabis alpina	Brassica rapa
AA_BP766	AA_KFK31081.1	BP_RID66891.1	Arabis alpina	Brassica rapa
AA_BP774	AA_KFK31081.1	BP_RID61979.1	Arabis alpina	Brassica rapa
AA_BP779	AA_KFK31669.1	BP_RID60628.1	Arabis alpina	Brassica rapa
AA_BP838	AA_KFK32656.1	BP_RID47905.1	Arabis alpina	Brassica rapa
AA_BP861	AA_KFK28955.1	BP_RID78592.1	Arabis alpina	Brassica rapa
AA_BP877	AA_KFK29749.1	BP_RID77730.1	Arabis alpina	Brassica rapa
AA_BP880	AA_KFK29850.1	BP_RID77661.1	Arabis alpina	Brassica rapa
AA_BP918	AA_KFK30429.1	BP_RID60802.1	Arabis alpina	Brassica rapa
AA_BP964	AA_KFK29749.1	BP_RID47905.1	Arabis alpina	Brassica rapa
AA_BP992	AA_KFK28549.1	BP_RIA05222.1	Arabis alpina	Brassica rapa
AA_BP995	AA_KFK29850.1	BP_RIA05093.1	Arabis alpina	Brassica rapa
AA_BP996	AA_KFK28955.1	BP_RIA04994.1	Arabis alpina	Brassica rapa
AA_BQ1013	AA_KFK25952.1	BQ_XP_018513229.1	Arabis alpina	Brassica rapa
AA_BQ1014	AA_KFK25282.1	BQ_XP_009131129.1	Arabis alpina	Brassica rapa
AA_BQ1016	AA_KFK24842.1	BQ_XP_009130779.1	Arabis alpina	Brassica rapa
AA_BQ1042	AA_KFK26523.1	BQ_XP_009136796.1	Arabis alpina	Brassica rapa
AA_BQ1092	AA_KFK25282.1	BQ_XP_009150553.1	Arabis alpina	Brassica rapa
AA_BQ1120	AA_KFK25282.1	BQ_XP_009112155.1	Arabis alpina	Brassica rapa
AA_BQ1141	AA_KFK24842.1	BQ_XP_009122674.1	Arabis alpina	Brassica rapa
AA_BQ155	AA_KFK42626.1	BQ_XP_009119615.1	Arabis alpina	Brassica rapa
AA_BQ284	AA_KFK39910.1	BQ_XP_009126562.1	Arabis alpina	Brassica rapa
AA_BQ301	AA_KFK38191.1	BQ_XP_009134962.1	Arabis alpina	Brassica rapa
AA_BQ314	AA_KFK39910.1	BQ_XP_018513435.1	Arabis alpina	Brassica rapa
AA_BQ404	AA_KFK39910.1	BQ_XP_009120642.1	Arabis alpina	Brassica rapa
AA_BQ428	AA_KFK36462.1	BQ_XP_009133031.1	Arabis alpina	Brassica rapa
AA_BQ444	AA_KFK36462.1	BQ_XP_009141504.1	Arabis alpina	Brassica rapa
AA_BQ469	AA_KFK35562.1	BQ_XP_009144734.1	Arabis alpina	Brassica rapa
AA_BQ547	AA_KFK33723.1	BQ_XP_018511877.1	Arabis alpina	Brassica rapa
AA_BQ598	AA_KFK33723.1	BQ_XP_009151892.1	Arabis alpina	Brassica rapa
AA_BQ619	AA_KFK34844.1	BQ_XP_018510239.1	Arabis alpina	Brassica rapa
AA_BQ621	AA_KFK33723.1	BQ_XP_009111589.1	Arabis alpina	Brassica rapa
AA_BQ723	AA_KFK31081.1	BQ_XP_009141287.1	Arabis alpina	Brassica rapa
AA_BQ732	AA_KFK31081.1	BQ_XP_009143896.1	Arabis alpina	Brassica rapa
AA_BQ737	AA_KFK31669.1	BQ_XP_009101742.1	Arabis alpina	Brassica rapa
AA_BQ79	AA_KFK44470.1	BQ_XP_009103139.1	Arabis alpina	Brassica rapa
AA_BQ798	AA_KFK32656.1	BQ_XP_009117109.1	Arabis alpina	Brassica rapa
AA_BQ813	AA_KFK31669.1	BQ_XP_009123929.1	Arabis alpina	Brassica rapa
AA_BQ817	AA_KFK28955.1	BQ_XP_009137605.1	Arabis alpina	Brassica rapa
AA_BQ832	AA_KFK29749.1	BQ_XP_009126841.1	Arabis alpina	Brassica rapa
AA_BQ834	AA_KFK29850.1	BQ_XP_009126053.1	Arabis alpina	Brassica rapa
AA_BQ849	AA_KFK29749.1	BQ_XP_009138023.1	Arabis alpina	Brassica rapa
AA_BQ849	AA_KFK29850.1	BQ_XP_009138081.1	Arabis alpina	Brassica rapa
AA_BQ850	AA_KFK28955.1	BQ_XP_009137409.1	Arabis alpina	Brassica rapa
AA_BQ851	AA_KFK28549.1	BQ_XP_009136956.1	Arabis alpina	Brassica rapa
AA_BQ881	AA_KFK30429.1	BQ_XP_009101962.1	Arabis alpina	Brassica rapa
AA_BQ924	AA_KFK29749.1	BQ_XP_009117109.1	Arabis alpina	Brassica rapa
AA_BQ944	AA_KFK25952.1	BQ_XP_009119010.1	Arabis alpina	Brassica rapa
AA_BQ968	AA_KFK25952.1	BQ_XP_009126184.1	Arabis alpina	Brassica rapa
AA_BQ979	AA_KFK25282.1	BQ_XP_009130469.1	Arabis alpina	Brassica rapa
AA_BR151	AA_KFK28549.1	BR_01G145700	Arabis alpina	Brachypodium stacei
AA_BS16	AA_KFK44470.1	BS_12659s0244	Arabis alpina	Boechera stricta
AA_BS220	AA_KFK38191.1	BS_2392s0025	Arabis alpina	Boechera stricta
AA_BS236	AA_KFK39910.1	BS_26527s0005	Arabis alpina	Boechera stricta
AA_BS317	AA_KFK36462.1	BS_23794s0533	Arabis alpina	Boechera stricta
AA_BS358	AA_KFK35562.1	BS_7128s0019	Arabis alpina	Boechera stricta
AA_BS391	AA_KFK34844.1	BS_20505s0153	Arabis alpina	Boechera stricta
AA_BS421	AA_KFK33723.1	BS_0556s0482	Arabis alpina	Boechera stricta
AA_BS481	AA_KFK31081.1	BS_23794s0793	Arabis alpina	Boechera stricta
AA_BS482	AA_KFK31146.1	BS_23794s0859	Arabis alpina	Boechera stricta
AA_BS510	AA_KFK32656.1	BS_27895s0018	Arabis alpina	Boechera stricta
AA_BS528	AA_KFK31669.1	BS_3148s0056	Arabis alpina	Boechera stricta
AA_BS557	AA_KFK32656.1	BS_7867s1013	Arabis alpina	Boechera stricta
AA_BS590	AA_KFK30429.1	BS_25542s0008	Arabis alpina	Boechera stricta
AA_BS597	AA_KFK29850.1	BS_26326s0105	Arabis alpina	Boechera stricta
AA_BS605	AA_KFK29749.1	BS_27895s0018	Arabis alpina	Boechera stricta
AA_BS611	AA_KFK28549.1	BS_30275s0353	Arabis alpina	Boechera stricta
AA_BS624	AA_KFK29749.1	BS_7867s1013	Arabis alpina	Boechera stricta
AA_BS624	AA_KFK29850.1	BS_7867s1095	Arabis alpina	Boechera stricta
AA_BS625	AA_KFK28955.1	BS_7867s0205	Arabis alpina	Boechera stricta
AA_BS653	AA_KFK25282.1	BS_13129s0005	Arabis alpina	Boechera stricta
AA_BS681	AA_KFK24842.1	BS_2128s0074	Arabis alpina	Boechera stricta
AA_BS709	AA_KFK25952.1	BS_26527s0472	Arabis alpina	Boechera stricta
AA_BS736	AA_KFK26523.1	BS_30275s0115	Arabis alpina	Boechera stricta
AA_BS748	AA_KFK25282.1	BS_0568s0321	Arabis alpina	Boechera stricta
AA_BS88	AA_KFK42626.1	BS_4824s0043	Arabis alpina	Boechera stricta
AA_BT113	AA_KFK28549.1	BT_1G199700	Arabis alpina	Brachypodium sylvaticum
AA_BU153	AA_KFK38191.1	BU_XP_010685109.1	Arabis alpina	Beta vulgaris
AA_BU179	AA_KFK39910.1	BU_XP_010690012.1	Arabis alpina	Beta vulgaris
AA_BU368	AA_KFK31526.1	BU_XP_010686462.1	Arabis alpina	Beta vulgaris
AA_BU411	AA_KFK28549.1	BU_XP_010686462.1	Arabis alpina	Beta vulgaris
AA_BU534	AA_KFK24842.1	BU_XP_010683891.1	Arabis alpina	Beta vulgaris
AA_BV184	AA_KFK39910.1	BV_PHT80034.1	Arabis alpina	Capsicum annuum
AA_BV217	AA_KFK39910.1	BV_PHT69139.1	Arabis alpina	Capsicum annuum
AA_BV443	AA_KFK28955.1	BV_PHT96061.1	Arabis alpina	Capsicum annuum
AA_BV445	AA_KFK28955.1	BV_PHT92214.1	Arabis alpina	Capsicum annuum
AA_BV453	AA_KFK28549.1	BV_PHT90269.1	Arabis alpina	Capsicum annuum
AA_BV593	AA_KFK24842.1	BV_PHT71047.1	Arabis alpina	Capsicum annuum
AA_BZ195	AA_KFK39910.1	BZ_XP_016577909.1	Arabis alpina	Capsicum annuum
AA_BZ22	AA_KFK42626.1	BZ_XP_016565821.1	Arabis alpina	Capsicum annuum
AA_BZ232	AA_KFK39910.1	BZ_XP_016547731.1	Arabis alpina	Capsicum annuum
AA_BZ463	AA_KFK28955.1	BZ_XP_016565823.1	Arabis alpina	Capsicum annuum
AA_BZ469	AA_KFK29749.1	BZ_XP_016549242.1	Arabis alpina	Capsicum annuum
AA_BZ482	AA_KFK28549.1	BZ_XP_016559692.1	Arabis alpina	Capsicum annuum
AA_BZ631	AA_KFK24842.1	BZ_XP_016543464.1	Arabis alpina	Capsicum annuum
AA_CA1084	AA_KFK24842.1	CA_XP_027070996.1	Arabis alpina	Coffea arabica
AA_CA283	AA_KFK39910.1	CA_XP_027106683.1	Arabis alpina	Coffea arabica
AA_CA288	AA_KFK39910.1	CA_XP_027084338.1	Arabis alpina	Coffea arabica
AA_CA529	AA_KFK35562.1	CA_XP_027064865.1	Arabis alpina	Coffea arabica
AA_CA717	AA_KFK31669.1	CA_XP_027094454.1	Arabis alpina	Coffea arabica
AA_CA724	AA_KFK31526.1	CA_XP_027102717.1	Arabis alpina	Coffea arabica
AA_CA844	AA_KFK28549.1	CA_XP_027102717.1	Arabis alpina	Coffea arabica
AA_CA915	AA_KFK28955.1	CA_XP_027080896.1	Arabis alpina	Coffea arabica
AA_CA916	AA_KFK29850.1	CA_XP_027080775.1	Arabis alpina	Coffea arabica
AA_CA926	AA_KFK29850.1	CA_XP_027084546.1	Arabis alpina	Coffea arabica
AA_CA940	AA_KFK30429.1	CA_XP_027087523.1	Arabis alpina	Coffea arabica
AA_CA947	AA_KFK30429.1	CA_XP_027088165.1	Arabis alpina	Coffea arabica
AA_CB1003	AA_KFK24842.1	CB_Carg05382	Arabis alpina	Cucurbita argyrosperma
AA_CB22	AA_KFK42626.1	CB_Carg11149	Arabis alpina	Cucurbita argyrosperma
AA_CB281	AA_KFK39910.1	CB_Carg02608	Arabis alpina	Cucurbita argyrosperma
AA_CB609	AA_KFK33723.1	CB_Carg02285	Arabis alpina	Cucurbita argyrosperma
AA_CB638	AA_KFK33723.1	CB_Carg04417	Arabis alpina	Cucurbita argyrosperma
AA_CB722	AA_KFK32656.1	CB_Carg02944	Arabis alpina	Cucurbita argyrosperma
AA_CB737	AA_KFK31081.1	CB_Carg06280	Arabis alpina	Cucurbita argyrosperma
AA_CB792	AA_KFK31669.1	CB_Carg11544	Arabis alpina	Cucurbita argyrosperma
AA_CB829	AA_KFK32656.1	CB_Carg21181	Arabis alpina	Cucurbita argyrosperma
AA_CB839	AA_KFK29850.1	CB_Carg00446	Arabis alpina	Cucurbita argyrosperma
AA_CB842	AA_KFK29850.1	CB_Carg02891	Arabis alpina	Cucurbita argyrosperma
AA_CB843	AA_KFK29749.1	CB_Carg02944	Arabis alpina	Cucurbita argyrosperma
AA_CB885	AA_KFK30429.1	CB_Carg04118	Arabis alpina	Cucurbita argyrosperma
AA_CB920	AA_KFK30429.1	CB_Carg18098	Arabis alpina	Cucurbita argyrosperma
AA_CB931	AA_KFK28549.1	CB_Carg19891	Arabis alpina	Cucurbita argyrosperma
AA_CB948	AA_KFK28549.1	CB_Carg14571	Arabis alpina	Cucurbita argyrosperma
AA_CB970	AA_KFK24842.1	CB_Carg00932	Arabis alpina	Cucurbita argyrosperma
AA_CC283	AA_KFK39910.1	CC_XP_004506130.1	Arabis alpina	Cicer arietinum
AA_CC296	AA_KFK38191.1	CC_XP_004510233.1	Arabis alpina	Cicer arietinum
AA_CC30	AA_KFK42626.1	CC_XP_004494400.1	Arabis alpina	Cicer arietinum
AA_CC417	AA_KFK33723.1	CC_XP_004489325.1	Arabis alpina	Cicer arietinum
AA_CC509	AA_KFK31111.1	CC_XP_004487423.1	Arabis alpina	Cicer arietinum
AA_CC545	AA_KFK31669.1	CC_XP_004495070.1	Arabis alpina	Cicer arietinum
AA_CC563	AA_KFK32656.1	CC_XP_004501227.1	Arabis alpina	Cicer arietinum
AA_CC601	AA_KFK28549.1	CC_XP_004485917.1	Arabis alpina	Cicer arietinum
AA_CC632	AA_KFK29850.1	CC_XP_004501313.1	Arabis alpina	Cicer arietinum
AA_CC650	AA_KFK28549.1	CC_XP_027191912.1	Arabis alpina	Cicer arietinum
AA_CC734	AA_KFK24842.1	CC_XP_004494136.1	Arabis alpina	Cicer arietinum
AA_CC753	AA_KFK24842.1	CC_XP_004497598.1	Arabis alpina	Cicer arietinum
AA_CC796	AA_KFK25282.1	CC_XP_004502891.1	Arabis alpina	Cicer arietinum
AA_CC809	AA_KFK25282.1	CC_XP_004503981.1	Arabis alpina	Cicer arietinum
AA_CE298	AA_KFK33723.1	CE_RAL40882.1	Arabis alpina	Cuscuta australis
AA_CE315	AA_KFK31081.1	CE_RAL54477.1	Arabis alpina	Cuscuta australis
AA_CE380	AA_KFK30429.1	CE_RAL53185.1	Arabis alpina	Cuscuta australis
AA_CE384	AA_KFK29850.1	CE_RAL52841.1	Arabis alpina	Cuscuta australis
AA_CE415	AA_KFK28549.1	CE_RAL44739.1	Arabis alpina	Cuscuta australis
AA_CE492	AA_KFK24842.1	CE_RAL44568.1	Arabis alpina	Cuscuta australis
AA_CF203	AA_KFK39910.1	CF_PHT35094.1	Arabis alpina	Capsicum baccatum
AA_CF209	AA_KFK39910.1	CF_PHT30086.1	Arabis alpina	Capsicum baccatum
AA_CF252	AA_KFK35562.1	CF_PHT43972.1	Arabis alpina	Capsicum baccatum
AA_CF404	AA_KFK28955.1	CF_PHT57831.1	Arabis alpina	Capsicum baccatum
AA_CF417	AA_KFK28549.1	CF_PHT55780.1	Arabis alpina	Capsicum baccatum
AA_CF439	AA_KFK29749.1	CF_PHT39992.1	Arabis alpina	Capsicum baccatum
AA_CF51	AA_KFK42626.1	CF_PHT38758.1	Arabis alpina	Capsicum baccatum
AA_CH193	AA_KFK39910.1	CH_KYP68635.1	Arabis alpina	Cajanus cajan
AA_CH247	AA_KFK39910.1	CH_KYP51834.1	Arabis alpina	Cajanus cajan
AA_CH405	AA_KFK31669.1	CH_KYP74140.1	Arabis alpina	Cajanus cajan
AA_CH459	AA_KFK31111.1	CH_KYP48281.1	Arabis alpina	Cajanus cajan
AA_CH560	AA_KFK25282.1	CH_KYP69388.1	Arabis alpina	Cajanus cajan
AA_CH568	AA_KFK24842.1	CH_KYP70943.1	Arabis alpina	Cajanus cajan
AA_CH578	AA_KFK25282.1	CH_KYP67815.1	Arabis alpina	Cajanus cajan
AA_CH74	AA_KFK42626.1	CH_KYP50973.1	Arabis alpina	Cajanus cajan
AA_CI167	AA_KFK39910.1	CI_CDP06989.1	Arabis alpina	Coffea canephora
AA_CI424	AA_KFK31669.1	CI_CDP03783.1	Arabis alpina	Coffea canephora
AA_CI511	AA_KFK28549.1	CI_CDO96844.1	Arabis alpina	Coffea canephora
AA_CI547	AA_KFK28955.1	CI_CDP12184.1	Arabis alpina	Coffea canephora
AA_CI548	AA_KFK29850.1	CI_CDP13491.1	Arabis alpina	Coffea canephora
AA_CI560	AA_KFK30429.1	CI_CDP14480.1	Arabis alpina	Coffea canephora
AA_CI632	AA_KFK24842.1	CI_CDP15350.1	Arabis alpina	Coffea canephora
AA_CM210	AA_KFK39910.1	CM_XP_024988743.1	Arabis alpina	Cynara cardunculus
AA_CM211	AA_KFK38191.1	CM_XP_024966312.1	Arabis alpina	Cynara cardunculus
AA_CM287	AA_KFK39910.1	CM_XP_024985956.1	Arabis alpina	Cynara cardunculus
AA_CM442	AA_KFK33723.1	CM_XP_024975038.1	Arabis alpina	Cynara cardunculus
AA_CM553	AA_KFK31669.1	CM_XP_024980751.1	Arabis alpina	Cynara cardunculus
AA_CM575	AA_KFK31526.1	CM_XP_024993042.1	Arabis alpina	Cynara cardunculus
AA_CM677	AA_KFK28549.1	CM_XP_024993042.1	Arabis alpina	Cynara cardunculus
AA_CM683	AA_KFK28955.1	CM_XP_024995489.1	Arabis alpina	Cynara cardunculus
AA_CM689	AA_KFK28955.1	CM_XP_024996680.1	Arabis alpina	Cynara cardunculus
AA_CN180	AA_KFK39910.1	CN_PHU15792.1	Arabis alpina	Capsicum chinense
AA_CN218	AA_KFK39910.1	CN_PHU03749.1	Arabis alpina	Capsicum chinense
AA_CN266	AA_KFK35562.1	CN_PHU12914.1	Arabis alpina	Capsicum chinense
AA_CN450	AA_KFK28549.1	CN_PHU26080.1	Arabis alpina	Capsicum chinense
AA_CN477	AA_KFK30429.1	CN_PHU10789.1	Arabis alpina	Capsicum chinense
AA_CN574	AA_KFK24842.1	CN_PHU05546.1	Arabis alpina	Capsicum chinense
AA_CO203	AA_KFK39910.1	CO_XP_006424348.1	Arabis alpina	Citrus clementina
AA_CO253	AA_KFK38191.1	CO_XP_006437242.1	Arabis alpina	Citrus clementina
AA_CO409	AA_KFK35562.1	CO_XP_006452614.1	Arabis alpina	Citrus clementina
AA_CO501	AA_KFK33723.1	CO_XP_006446437.1	Arabis alpina	Citrus clementina
AA_CO575	AA_KFK31669.1	CO_XP_024044881.1	Arabis alpina	Citrus clementina
AA_CO597	AA_KFK31111.1	CO_XP_024046092.1	Arabis alpina	Citrus clementina
AA_CO607	AA_KFK32656.1	CO_XP_006450205.1	Arabis alpina	Citrus clementina
AA_CO623	AA_KFK30429.1	CO_XP_006422380.1	Arabis alpina	Citrus clementina
AA_CO664	AA_KFK28955.1	CO_XP_006439302.2	Arabis alpina	Citrus clementina
AA_CO668	AA_KFK28549.1	CO_XP_006449537.1	Arabis alpina	Citrus clementina
AA_CO677	AA_KFK29749.1	CO_XP_006450205.1	Arabis alpina	Citrus clementina
AA_CO677	AA_KFK29850.1	CO_XP_006450469.1	Arabis alpina	Citrus clementina
AA_CO771	AA_KFK24842.1	CO_XP_006430317.1	Arabis alpina	Citrus clementina
AA_CO79	AA_KFK42626.1	CO_XP_006444438.1	Arabis alpina	Citrus clementina
AA_CP165	AA_KFK39910.1	CP_XP_027168600.1	Arabis alpina	Coffea eugenioides
AA_CP417	AA_KFK31669.1	CP_XP_027178305.1	Arabis alpina	Coffea eugenioides
AA_CP434	AA_KFK31526.1	CP_XP_027156624.1	Arabis alpina	Coffea eugenioides
AA_CP447	AA_KFK31114.1	CP_XP_027170244.1	Arabis alpina	Coffea eugenioides
AA_CP466	AA_KFK32656.1	CP_XP_027183551.1	Arabis alpina	Coffea eugenioides
AA_CP503	AA_KFK28549.1	CP_XP_027156624.1	Arabis alpina	Coffea eugenioides
AA_CP545	AA_KFK28955.1	CP_XP_027180670.1	Arabis alpina	Coffea eugenioides
AA_CP546	AA_KFK29850.1	CP_XP_027180709.1	Arabis alpina	Coffea eugenioides
AA_CP552	AA_KFK29749.1	CP_XP_027183551.1	Arabis alpina	Coffea eugenioides
AA_CP662	AA_KFK24842.1	CP_XP_027177355.1	Arabis alpina	Coffea eugenioides
AA_CR2	AA_KFK42626.1	CR_GAV57006.1	Arabis alpina	Cephalotus follicularis
AA_CR240	AA_KFK28549.1	CR_GAV57597.1	Arabis alpina	Cephalotus follicularis
AA_CR261	AA_KFK28955.1	CR_GAV68671.1	Arabis alpina	Cephalotus follicularis
AA_CR98	AA_KFK38191.1	CR_GAV70771.1	Arabis alpina	Cephalotus follicularis
AA_CS203	AA_KFK38191.1	CS_0133s0076	Arabis alpina	Capsella grandiflora
AA_CS467	AA_KFK36462.1	CS_0993s0075	Arabis alpina	Capsella grandiflora
AA_CS573	AA_KFK34844.1	CS_0925s0012	Arabis alpina	Capsella grandiflora
AA_CS630	AA_KFK31081.1	CS_0301s0074	Arabis alpina	Capsella grandiflora
AA_CS649	AA_KFK32656.1	CS_3807s0030	Arabis alpina	Capsella grandiflora
AA_CS710	AA_KFK28955.1	CS_1226s0064	Arabis alpina	Capsella grandiflora
AA_CS715	AA_KFK30429.1	CS_1383s0008	Arabis alpina	Capsella grandiflora
AA_CS744	AA_KFK29850.1	CS_2471s0030	Arabis alpina	Capsella grandiflora
AA_CS763	AA_KFK29749.1	CS_3807s0030	Arabis alpina	Capsella grandiflora
AA_CS768	AA_KFK29850.1	CS_4273s0009	Arabis alpina	Capsella grandiflora
AA_CS770	AA_KFK28549.1	CS_4306s0014	Arabis alpina	Capsella grandiflora
AA_CS807	AA_KFK25282.1	CS_1085s0072	Arabis alpina	Capsella grandiflora
AA_CS82	AA_KFK42626.1	CS_0566s0014	Arabis alpina	Capsella grandiflora
AA_CS830	AA_KFK24842.1	CS_0154s0028	Arabis alpina	Capsella grandiflora
AA_CS85	AA_KFK44470.1	CS_0605s0022	Arabis alpina	Capsella grandiflora
AA_CS862	AA_KFK25282.1	CS_2438s0029	Arabis alpina	Capsella grandiflora
AA_CS935	AA_KFK26523.1	CS_5494s0011	Arabis alpina	Capsella grandiflora
AA_CS942	AA_KFK25952.1	CS_6170s0012	Arabis alpina	Capsella grandiflora
AA_CS947	AA_KFK25838.1	CS_6845s0064	Arabis alpina	Capsella grandiflora
AA_CT120	AA_KFK42626.1	CT_16442	Arabis alpina	Cleome gynandra
AA_CT353	AA_KFK39910.1	CT_18701	Arabis alpina	Cleome gynandra
AA_CT502	AA_KFK33723.1	CT_10628	Arabis alpina	Cleome gynandra
AA_CT558	AA_KFK33723.1	CT_10594	Arabis alpina	Cleome gynandra
AA_CT655	AA_KFK31111.1	CT_13216	Arabis alpina	Cleome gynandra
AA_CT678	AA_KFK31081.1	CT_10006	Arabis alpina	Cleome gynandra
AA_CT712	AA_KFK29749.1	CT_07325	Arabis alpina	Cleome gynandra
AA_CT713	AA_KFK30429.1	CT_04716	Arabis alpina	Cleome gynandra
AA_CT726	AA_KFK28549.1	CT_00709	Arabis alpina	Cleome gynandra
AA_CT780	AA_KFK29850.1	CT_13487	Arabis alpina	Cleome gynandra
AA_CT859	AA_KFK25282.1	CT_08830	Arabis alpina	Cleome gynandra
AA_CT933	AA_KFK24842.1	CT_05728	Arabis alpina	Cleome gynandra
AA_CT947	AA_KFK25282.1	CT_10738	Arabis alpina	Cleome gynandra
AA_CU0	AA_KFK42626.1	CU_KDO87087.1	Arabis alpina	Citrus sinensis
AA_CU207	AA_KFK38191.1	CU_KDO60871.1	Arabis alpina	Citrus sinensis
AA_CU374	AA_KFK33723.1	CU_KDO66286.1	Arabis alpina	Citrus sinensis
AA_CU454	AA_KFK32656.1	CU_KDO67331.1	Arabis alpina	Citrus sinensis
AA_CU470	AA_KFK31669.1	CU_KDO60379.1	Arabis alpina	Citrus sinensis
AA_CU508	AA_KFK28549.1	CU_KDO77900.1	Arabis alpina	Citrus sinensis
AA_CU514	AA_KFK28955.1	CU_KDO76600.1	Arabis alpina	Citrus sinensis
AA_CU529	AA_KFK30429.1	CU_KDO68431.1	Arabis alpina	Citrus sinensis
AA_CU531	AA_KFK29749.1	CU_KDO67331.1	Arabis alpina	Citrus sinensis
AA_CU543	AA_KFK29850.1	CU_KDO61692.1	Arabis alpina	Citrus sinensis
AA_CU659	AA_KFK24842.1	CU_KDO61015.1	Arabis alpina	Citrus sinensis
AA_CV260	AA_KFK38191.1	CV_XP_006484866.1	Arabis alpina	Citrus sinensis
AA_CV268	AA_KFK39910.1	CV_XP_006484970.1	Arabis alpina	Citrus sinensis
AA_CV327	AA_KFK35562.1	CV_XP_006474851.1	Arabis alpina	Citrus sinensis
AA_CV415	AA_KFK33723.1	CV_XP_006470398.1	Arabis alpina	Citrus sinensis
AA_CV56	AA_KFK42626.1	CV_XP_006480029.1	Arabis alpina	Citrus sinensis
AA_CV562	AA_KFK31669.1	CV_XP_006479464.1	Arabis alpina	Citrus sinensis
AA_CV580	AA_KFK32656.1	CV_XP_006483490.1	Arabis alpina	Citrus sinensis
AA_CV627	AA_KFK28549.1	CV_XP_006467619.1	Arabis alpina	Citrus sinensis
AA_CV662	AA_KFK28955.1	CV_XP_015385403.1	Arabis alpina	Citrus sinensis
AA_CV666	AA_KFK29749.1	CV_XP_006483490.1	Arabis alpina	Citrus sinensis
AA_CV666	AA_KFK29850.1	CV_XP_006483338.1	Arabis alpina	Citrus sinensis
AA_CV669	AA_KFK30429.1	CV_XP_006486837.1	Arabis alpina	Citrus sinensis
AA_CV788	AA_KFK24842.1	CV_XP_006481909.1	Arabis alpina	Citrus sinensis
AA_CZ15	AA_KFK42626.1	CZ_017384	Arabis alpina	Citrullus lanatus
AA_CZ197	AA_KFK39910.1	CZ_008677	Arabis alpina	Citrullus lanatus
AA_CZ357	AA_KFK35562.1	CZ_003319	Arabis alpina	Citrullus lanatus
AA_CZ451	AA_KFK33723.1	CZ_010383	Arabis alpina	Citrullus lanatus
AA_CZ486	AA_KFK31111.1	CZ_010446	Arabis alpina	Citrullus lanatus
AA_CZ514	AA_KFK32656.1	CZ_009975	Arabis alpina	Citrullus lanatus
AA_CZ521	AA_KFK31669.1	CZ_007070	Arabis alpina	Citrullus lanatus
AA_CZ580	AA_KFK30429.1	CZ_015721	Arabis alpina	Citrullus lanatus
AA_CZ598	AA_KFK28549.1	CZ_019650	Arabis alpina	Citrullus lanatus
AA_CZ603	AA_KFK29850.1	CZ_020961	Arabis alpina	Citrullus lanatus
AA_CZ615	AA_KFK28955.1	CZ_012821	Arabis alpina	Citrullus lanatus
AA_DA1026	AA_KFK30429.1	DA_XP_022968930.1	Arabis alpina	Cucurbita maxima
AA_DA1082	AA_KFK25282.1	DA_XP_022978008.1	Arabis alpina	Cucurbita maxima
AA_DA1252	AA_KFK24842.1	DA_XP_023005840.1	Arabis alpina	Cucurbita maxima
AA_DA1305	AA_KFK24842.1	DA_XP_022972671.1	Arabis alpina	Cucurbita maxima
AA_DA37	AA_KFK42626.1	DA_XP_022984024.1	Arabis alpina	Cucurbita maxima
AA_DA381	AA_KFK39910.1	DA_XP_022995767.1	Arabis alpina	Cucurbita maxima
AA_DA482	AA_KFK35562.1	DA_XP_022975402.1	Arabis alpina	Cucurbita maxima
AA_DA504	AA_KFK35562.1	DA_XP_022981398.1	Arabis alpina	Cucurbita maxima
AA_DA688	AA_KFK33723.1	DA_XP_022989851.1	Arabis alpina	Cucurbita maxima
AA_DA695	AA_KFK33723.1	DA_XP_022993549.1	Arabis alpina	Cucurbita maxima
AA_DA785	AA_KFK32656.1	DA_XP_022981953.1	Arabis alpina	Cucurbita maxima
AA_DA800	AA_KFK31111.1	DA_XP_022986271.1	Arabis alpina	Cucurbita maxima
AA_DA810	AA_KFK31669.1	DA_XP_022992014.1	Arabis alpina	Cucurbita maxima
AA_DA847	AA_KFK31526.1	DA_XP_023001639.1	Arabis alpina	Cucurbita maxima
AA_DA888	AA_KFK31111.1	DA_XP_022970943.1	Arabis alpina	Cucurbita maxima
AA_DA902	AA_KFK28955.1	DA_XP_022979214.1	Arabis alpina	Cucurbita maxima
AA_DA918	AA_KFK29850.1	DA_XP_022976095.1	Arabis alpina	Cucurbita maxima
AA_DA920	AA_KFK29749.1	DA_XP_022976048.1	Arabis alpina	Cucurbita maxima
AA_DA940	AA_KFK29850.1	DA_XP_022980904.1	Arabis alpina	Cucurbita maxima
AA_DA948	AA_KFK28955.1	DA_XP_022985299.1	Arabis alpina	Cucurbita maxima
AA_DA960	AA_KFK30429.1	DA_XP_022989294.1	Arabis alpina	Cucurbita maxima
AA_DA963	AA_KFK28549.1	DA_XP_022994729.1	Arabis alpina	Cucurbita maxima
AA_DA988	AA_KFK28549.1	DA_XP_023001639.1	Arabis alpina	Cucurbita maxima
AA_DB260	AA_KFK39910.1	DB_XP_008458630.1	Arabis alpina	Cucumis melo
AA_DB375	AA_KFK35562.1	DB_XP_008463012.1	Arabis alpina	Cucumis melo
AA_DB455	AA_KFK33723.1	DB_XP_016902313.1	Arabis alpina	Cucumis melo
AA_DB471	AA_KFK31526.1	DB_XP_008446713.1	Arabis alpina	Cucumis melo
AA_DB533	AA_KFK31111.1	DB_XP_008455453.1	Arabis alpina	Cucumis melo
AA_DB546	AA_KFK31669.1	DB_XP_008459950.1	Arabis alpina	Cucumis melo
AA_DB559	AA_KFK32656.1	DB_XP_008466291.1	Arabis alpina	Cucumis melo
AA_DB561	AA_KFK28549.1	DB_XP_008446713.1	Arabis alpina	Cucumis melo
AA_DB618	AA_KFK30429.1	DB_XP_008451182.1	Arabis alpina	Cucumis melo
AA_DB620	AA_KFK28955.1	DB_XP_008451919.1	Arabis alpina	Cucumis melo
AA_DB647	AA_KFK29850.1	DB_XP_008466397.1	Arabis alpina	Cucumis melo
AA_DB648	AA_KFK29749.1	DB_XP_008466291.1	Arabis alpina	Cucumis melo
AA_DB70	AA_KFK42626.1	DB_XP_016901483.1	Arabis alpina	Cucumis melo
AA_DB706	AA_KFK24842.1	DB_XP_016899768.1	Arabis alpina	Cucumis melo
AA_DB798	AA_KFK24842.1	DB_XP_008462530.1	Arabis alpina	Cucumis melo
AA_DC136	AA_KFK38191.1	DC_RWR74637.1	Arabis alpina	Cinnamomum micranthum
AA_DC160	AA_KFK38191.1	DC_RWR79915.1	Arabis alpina	Cinnamomum micranthum
AA_DC385	AA_KFK31669.1	DC_RWR81190.1	Arabis alpina	Cinnamomum micranthum
AA_DC505	AA_KFK28549.1	DC_RWR96313.1	Arabis alpina	Cinnamomum micranthum
AA_DC556	AA_KFK24842.1	DC_RWR82381.1	Arabis alpina	Cinnamomum micranthum
AA_DC62	AA_KFK42626.1	DC_RWR94241.1	Arabis alpina	Cinnamomum micranthum
AA_DE1025	AA_KFK28549.1	DE_XP_022927120.1	Arabis alpina	Cucurbita moschiata
AA_DE1032	AA_KFK30429.1	DE_XP_022928356.1	Arabis alpina	Cucurbita moschiata
AA_DE1040	AA_KFK28955.1	DE_XP_022931262.1	Arabis alpina	Cucurbita moschiata
AA_DE1047	AA_KFK24842.1	DE_XP_022940613.1	Arabis alpina	Cucurbita moschiata
AA_DE1188	AA_KFK25282.1	DE_XP_022950048.1	Arabis alpina	Cucurbita moschiata
AA_DE17	AA_KFK42626.1	DE_XP_022934211.1	Arabis alpina	Cucurbita moschiata
AA_DE347	AA_KFK39910.1	DE_XP_022944193.1	Arabis alpina	Cucurbita moschiata
AA_DE400	AA_KFK39910.1	DE_XP_022958428.1	Arabis alpina	Cucurbita moschiata
AA_DE503	AA_KFK35562.1	DE_XP_022936083.1	Arabis alpina	Cucurbita moschiata
AA_DE511	AA_KFK35562.1	DE_XP_022941006.1	Arabis alpina	Cucurbita moschiata
AA_DE638	AA_KFK33723.1	DE_XP_022964199.1	Arabis alpina	Cucurbita moschiata
AA_DE666	AA_KFK33723.1	DE_XP_022939772.1	Arabis alpina	Cucurbita moschiata
AA_DE759	AA_KFK31081.1	DE_XP_022935333.1	Arabis alpina	Cucurbita moschiata
AA_DE784	AA_KFK32656.1	DE_XP_022937046.1	Arabis alpina	Cucurbita moschiata
AA_DE792	AA_KFK32656.1	DE_XP_022940963.1	Arabis alpina	Cucurbita moschiata
AA_DE798	AA_KFK31111.1	DE_XP_022943733.1	Arabis alpina	Cucurbita moschiata
AA_DE804	AA_KFK31111.1	DE_XP_022947176.1	Arabis alpina	Cucurbita moschiata
AA_DE824	AA_KFK31669.1	DE_XP_022953627.1	Arabis alpina	Cucurbita moschiata
AA_DE879	AA_KFK31526.1	DE_XP_022927120.1	Arabis alpina	Cucurbita moschiata
AA_DE914	AA_KFK29850.1	DE_XP_022936533.1	Arabis alpina	Cucurbita moschiata
AA_DE916	AA_KFK29749.1	DE_XP_022937046.1	Arabis alpina	Cucurbita moschiata
AA_DE920	AA_KFK29850.1	DE_XP_022940410.1	Arabis alpina	Cucurbita moschiata
AA_DE934	AA_KFK28955.1	DE_XP_022942364.1	Arabis alpina	Cucurbita moschiata
AA_DE969	AA_KFK30429.1	DE_XP_022952685.1	Arabis alpina	Cucurbita moschiata
AA_DE975	AA_KFK28549.1	DE_XP_022954738.1	Arabis alpina	Cucurbita moschiata
AA_DG210	AA_KFK39910.1	DG_XP_021899067.1	Arabis alpina	Carica papaya
AA_DG248	AA_KFK38191.1	DG_XP_021907224.1	Arabis alpina	Carica papaya
AA_DG316	AA_KFK35562.1	DG_XP_021905799.1	Arabis alpina	Carica papaya
AA_DG420	AA_KFK31669.1	DG_XP_021888576.1	Arabis alpina	Carica papaya
AA_DG467	AA_KFK32656.1	DG_XP_021903123.1	Arabis alpina	Carica papaya
AA_DG531	AA_KFK29749.1	DG_XP_021903123.1	Arabis alpina	Carica papaya
AA_DG536	AA_KFK28955.1	DG_XP_021905134.1	Arabis alpina	Carica papaya
AA_DG6	AA_KFK42626.1	DG_XP_021889187.1	Arabis alpina	Carica papaya
AA_DG672	AA_KFK24842.1	DG_XP_021908819.1	Arabis alpina	Carica papaya
AA_DH1019	AA_KFK28549.1	DH_XP_023520223.1	Arabis alpina	Cucurbita pepo
AA_DH1147	AA_KFK24842.1	DH_XP_023540806.1	Arabis alpina	Cucurbita pepo
AA_DH1174	AA_KFK25282.1	DH_XP_023543730.1	Arabis alpina	Cucurbita pepo
AA_DH32	AA_KFK42626.1	DH_XP_023526317.1	Arabis alpina	Cucurbita pepo
AA_DH339	AA_KFK39910.1	DH_XP_023532994.1	Arabis alpina	Cucurbita pepo
AA_DH484	AA_KFK35562.1	DH_XP_023525055.1	Arabis alpina	Cucurbita pepo
AA_DH521	AA_KFK35562.1	DH_XP_023535776.1	Arabis alpina	Cucurbita pepo
AA_DH608	AA_KFK33723.1	DH_XP_023553090.1	Arabis alpina	Cucurbita pepo
AA_DH707	AA_KFK33723.1	DH_XP_023550021.1	Arabis alpina	Cucurbita pepo
AA_DH754	AA_KFK32656.1	DH_XP_023524095.1	Arabis alpina	Cucurbita pepo
AA_DH790	AA_KFK32656.1	DH_XP_023535929.1	Arabis alpina	Cucurbita pepo
AA_DH803	AA_KFK31081.1	DH_XP_023540388.1	Arabis alpina	Cucurbita pepo
AA_DH834	AA_KFK31669.1	DH_XP_023548183.1	Arabis alpina	Cucurbita pepo
AA_DH857	AA_KFK31111.1	DH_XP_023512511.1	Arabis alpina	Cucurbita pepo
AA_DH879	AA_KFK31526.1	DH_XP_023520223.1	Arabis alpina	Cucurbita pepo
AA_DH892	AA_KFK28955.1	DH_XP_023516522.1	Arabis alpina	Cucurbita pepo
AA_DH895	AA_KFK29850.1	DH_XP_023524034.1	Arabis alpina	Cucurbita pepo
AA_DH911	AA_KFK30429.1	DH_XP_023529589.1	Arabis alpina	Cucurbita pepo
AA_DH929	AA_KFK29850.1	DH_XP_023535380.1	Arabis alpina	Cucurbita pepo
AA_DH931	AA_KFK29749.1	DH_XP_023535929.1	Arabis alpina	Cucurbita pepo
AA_DH952	AA_KFK28549.1	DH_XP_023541821.1	Arabis alpina	Cucurbita pepo
AA_DH984	AA_KFK28955.1	DH_XP_023552680.1	Arabis alpina	Cucurbita pepo
AA_DH994	AA_KFK30429.1	DH_XP_023554351.1	Arabis alpina	Cucurbita pepo
AA_DI1120	AA_KFK24842.1	DI_XP_021743150.1	Arabis alpina	Chenopodium quinoa
AA_DI315	AA_KFK39910.1	DI_XP_021774159.1	Arabis alpina	Chenopodium quinoa
AA_DI331	AA_KFK38191.1	DI_XP_021720140.1	Arabis alpina	Chenopodium quinoa
AA_DI364	AA_KFK39910.1	DI_XP_021732822.1	Arabis alpina	Chenopodium quinoa
AA_DI39	AA_KFK42626.1	DI_XP_021763246.1	Arabis alpina	Chenopodium quinoa
AA_DI395	AA_KFK38191.1	DI_XP_021749588.1	Arabis alpina	Chenopodium quinoa
AA_DI772	AA_KFK28549.1	DI_XP_021772555.1	Arabis alpina	Chenopodium quinoa
AA_DI783	AA_KFK28549.1	DI_XP_021724930.1	Arabis alpina	Chenopodium quinoa
AA_DI805	AA_KFK28955.1	DI_XP_021757701.1	Arabis alpina	Chenopodium quinoa
AA_DI821	AA_KFK28955.1	DI_XP_021767860.1	Arabis alpina	Chenopodium quinoa
AA_DI87	AA_KFK42626.1	DI_XP_021722261.1	Arabis alpina	Chenopodium quinoa
AA_DM155	AA_KFK39910.1	DM_XP_006287471.1	Arabis alpina	Capsella rubella
AA_DM175	AA_KFK38191.1	DM_XP_006297120.1	Arabis alpina	Capsella rubella
AA_DM235	AA_KFK36462.1	DM_XP_023640891.1	Arabis alpina	Capsella rubella
AA_DM267	AA_KFK35562.1	DM_XP_006303808.1	Arabis alpina	Capsella rubella
AA_DM293	AA_KFK34844.1	DM_XP_023639018.1	Arabis alpina	Capsella rubella
AA_DM295	AA_KFK33723.1	DM_XP_006290690.1	Arabis alpina	Capsella rubella
AA_DM350	AA_KFK31669.1	DM_XP_006281455.1	Arabis alpina	Capsella rubella
AA_DM401	AA_KFK31146.1	DM_XP_006293362.2	Arabis alpina	Capsella rubella
AA_DM402	AA_KFK32656.1	DM_XP_006293788.1	Arabis alpina	Capsella rubella
AA_DM414	AA_KFK31081.1	DM_XP_006293609.1	Arabis alpina	Capsella rubella
AA_DM414	AA_KFK31111.1	DM_XP_006296344.1	Arabis alpina	Capsella rubella
AA_DM448	AA_KFK30429.1	DM_XP_006282906.1	Arabis alpina	Capsella rubella
AA_DM460	AA_KFK29749.1	DM_XP_023635386.1	Arabis alpina	Capsella rubella
AA_DM461	AA_KFK29850.1	DM_XP_006285557.1	Arabis alpina	Capsella rubella
AA_DM462	AA_KFK28549.1	DM_XP_023634508.1	Arabis alpina	Capsella rubella
AA_DM462	AA_KFK28955.1	DM_XP_006283205.1	Arabis alpina	Capsella rubella
AA_DM476	AA_KFK29749.1	DM_XP_006293788.1	Arabis alpina	Capsella rubella
AA_DM476	AA_KFK29850.1	DM_XP_023639380.1	Arabis alpina	Capsella rubella
AA_DM50	AA_KFK42626.1	DM_XP_006306607.1	Arabis alpina	Capsella rubella
AA_DM505	AA_KFK25282.1	DM_XP_006279743.1	Arabis alpina	Capsella rubella
AA_DM51	AA_KFK44470.1	DM_XP_023644858.1	Arabis alpina	Capsella rubella
AA_DM526	AA_KFK26523.1	DM_XP_023635177.1	Arabis alpina	Capsella rubella
AA_DM542	AA_KFK24842.1	DM_XP_006287469.1	Arabis alpina	Capsella rubella
AA_DM542	AA_KFK25282.1	DM_XP_006286951.1	Arabis alpina	Capsella rubella
AA_DM542	AA_KFK25952.1	DM_XP_023636605.1	Arabis alpina	Capsella rubella
AA_DM559	AA_KFK25838.1	DM_XP_006287553.1	Arabis alpina	Capsella rubella
AA_DN10	AA_KFK44470.1	DN_XP_010498927.1	Arabis alpina	Camelina sativa
AA_DN1012	AA_KFK34844.1	DN_XP_010427404.1	Arabis alpina	Camelina sativa
AA_DN1013	AA_KFK33723.1	DN_XP_010425600.1	Arabis alpina	Camelina sativa
AA_DN1144	AA_KFK31081.1	DN_XP_010509927.1	Arabis alpina	Camelina sativa
AA_DN1146	AA_KFK31146.1	DN_XP_010510001.1	Arabis alpina	Camelina sativa
AA_DN1159	AA_KFK31081.1	DN_XP_010413915.1	Arabis alpina	Camelina sativa
AA_DN1159	AA_KFK31111.1	DN_XP_010413973.1	Arabis alpina	Camelina sativa
AA_DN1161	AA_KFK32656.1	DN_XP_010417219.1	Arabis alpina	Camelina sativa
AA_DN1168	AA_KFK31111.1	DN_XP_010413985.1	Arabis alpina	Camelina sativa
AA_DN1193	AA_KFK32656.1	DN_XP_010429444.1	Arabis alpina	Camelina sativa
AA_DN1229	AA_KFK31669.1	DN_XP_010441941.1	Arabis alpina	Camelina sativa
AA_DN1309	AA_KFK31081.1	DN_XP_010469517.1	Arabis alpina	Camelina sativa
AA_DN1309	AA_KFK31113.1	DN_XP_010469575.1	Arabis alpina	Camelina sativa
AA_DN1311	AA_KFK32656.1	DN_XP_010472471.1	Arabis alpina	Camelina sativa
AA_DN1319	AA_KFK31111.1	DN_XP_010469576.1	Arabis alpina	Camelina sativa
AA_DN1324	AA_KFK31146.1	DN_XP_010469575.1	Arabis alpina	Camelina sativa
AA_DN1342	AA_KFK31669.1	DN_XP_010481785.1	Arabis alpina	Camelina sativa
AA_DN1361	AA_KFK31669.1	DN_XP_010494402.1	Arabis alpina	Camelina sativa
AA_DN1400	AA_KFK29749.1	DN_XP_010417219.1	Arabis alpina	Camelina sativa
AA_DN1411	AA_KFK29749.1	DN_XP_010429444.1	Arabis alpina	Camelina sativa
AA_DN1411	AA_KFK29850.1	DN_XP_019085136.1	Arabis alpina	Camelina sativa
AA_DN1428	AA_KFK29749.1	DN_XP_010432844.1	Arabis alpina	Camelina sativa
AA_DN1432	AA_KFK29850.1	DN_XP_010432725.1	Arabis alpina	Camelina sativa
AA_DN1433	AA_KFK28549.1	DN_XP_010434497.1	Arabis alpina	Camelina sativa
AA_DN1433	AA_KFK28955.1	DN_XP_010433827.2	Arabis alpina	Camelina sativa
AA_DN145	AA_KFK42626.1	DN_XP_010457258.1	Arabis alpina	Camelina sativa
AA_DN146	AA_KFK44470.1	DN_XP_010460178.1	Arabis alpina	Camelina sativa
AA_DN1461	AA_KFK29850.1	DN_XP_019088170.1	Arabis alpina	Camelina sativa
AA_DN1462	AA_KFK28549.1	DN_XP_010439812.1	Arabis alpina	Camelina sativa
AA_DN1462	AA_KFK28955.1	DN_XP_019087889.1	Arabis alpina	Camelina sativa
AA_DN1474	AA_KFK30429.1	DN_XP_010446321.1	Arabis alpina	Camelina sativa
AA_DN1476	AA_KFK29749.1	DN_XP_010447519.1	Arabis alpina	Camelina sativa
AA_DN1486	AA_KFK29850.1	DN_XP_010447394.1	Arabis alpina	Camelina sativa
AA_DN1488	AA_KFK28549.1	DN_XP_019088868.1	Arabis alpina	Camelina sativa
AA_DN1489	AA_KFK28955.1	DN_XP_019089369.1	Arabis alpina	Camelina sativa
AA_DN1516	AA_KFK29749.1	DN_XP_010472471.1	Arabis alpina	Camelina sativa
AA_DN1516	AA_KFK29850.1	DN_XP_010472554.2	Arabis alpina	Camelina sativa
AA_DN1595	AA_KFK25282.1	DN_XP_010462809.1	Arabis alpina	Camelina sativa
AA_DN1651	AA_KFK25952.1	DN_XP_010420461.1	Arabis alpina	Camelina sativa
AA_DN1665	AA_KFK24842.1	DN_XP_010423663.1	Arabis alpina	Camelina sativa
AA_DN1710	AA_KFK26523.1	DN_XP_010434800.1	Arabis alpina	Camelina sativa
AA_DN1727	AA_KFK26523.1	DN_XP_010440127.1	Arabis alpina	Camelina sativa
AA_DN1730	AA_KFK25282.1	DN_XP_010444419.1	Arabis alpina	Camelina sativa
AA_DN1759	AA_KFK26523.1	DN_XP_010449754.1	Arabis alpina	Camelina sativa
AA_DN1776	AA_KFK24842.1	DN_XP_010452272.1	Arabis alpina	Camelina sativa
AA_DN1776	AA_KFK25282.1	DN_XP_010452989.1	Arabis alpina	Camelina sativa
AA_DN1776	AA_KFK25952.1	DN_XP_010453934.1	Arabis alpina	Camelina sativa
AA_DN1831	AA_KFK25282.1	DN_XP_010484268.1	Arabis alpina	Camelina sativa
AA_DN1867	AA_KFK24842.1	DN_XP_010490868.1	Arabis alpina	Camelina sativa
AA_DN1867	AA_KFK25282.1	DN_XP_010491630.1	Arabis alpina	Camelina sativa
AA_DN1867	AA_KFK25952.1	DN_XP_019097916.1	Arabis alpina	Camelina sativa
AA_DN203	AA_KFK42626.1	DN_XP_010474851.1	Arabis alpina	Camelina sativa
AA_DN205	AA_KFK44470.1	DN_XP_010477728.1	Arabis alpina	Camelina sativa
AA_DN425	AA_KFK38191.1	DN_XP_010451317.1	Arabis alpina	Camelina sativa
AA_DN485	AA_KFK39910.1	DN_XP_010421063.1	Arabis alpina	Camelina sativa
AA_DN558	AA_KFK39910.1	DN_XP_010454538.1	Arabis alpina	Camelina sativa
AA_DN578	AA_KFK38191.1	DN_XP_010464352.1	Arabis alpina	Camelina sativa
AA_DN626	AA_KFK38191.1	DN_XP_019097032.1	Arabis alpina	Camelina sativa
AA_DN662	AA_KFK39910.1	DN_XP_010493365.1	Arabis alpina	Camelina sativa
AA_DN697	AA_KFK35562.1	DN_XP_010501210.1	Arabis alpina	Camelina sativa
AA_DN706	AA_KFK36462.1	DN_XP_019100454.1	Arabis alpina	Camelina sativa
AA_DN742	AA_KFK36462.1	DN_XP_019101299.1	Arabis alpina	Camelina sativa
AA_DN753	AA_KFK36462.1	DN_XP_019102475.1	Arabis alpina	Camelina sativa
AA_DN869	AA_KFK35562.1	DN_XP_010480143.1	Arabis alpina	Camelina sativa
AA_DN9	AA_KFK42626.1	DN_XP_010481214.1	Arabis alpina	Camelina sativa
AA_DN916	AA_KFK34844.1	DN_XP_010504474.1	Arabis alpina	Camelina sativa
AA_DN917	AA_KFK33723.1	DN_XP_010502819.1	Arabis alpina	Camelina sativa
AA_DN966	AA_KFK34844.1	DN_XP_010516194.1	Arabis alpina	Camelina sativa
AA_DN967	AA_KFK33723.1	DN_XP_010514525.1	Arabis alpina	Camelina sativa
AA_DO36	AA_KFK38191.1	DO_XP_028065208.1	Arabis alpina	Camellia sinensis
AA_DQ257	AA_KFK39910.1	DQ_XP_004145779.1	Arabis alpina	Cucumis sativus
AA_DQ427	AA_KFK33723.1	DQ_XP_004142348.1	Arabis alpina	Cucumis sativus
AA_DQ467	AA_KFK31526.1	DQ_XP_011648504.1	Arabis alpina	Cucumis sativus
AA_DQ473	AA_KFK31111.1	DQ_XP_011649989.1	Arabis alpina	Cucumis sativus
AA_DQ490	AA_KFK32656.1	DQ_XP_004136306.1	Arabis alpina	Cucumis sativus
AA_DQ546	AA_KFK31669.1	DQ_XP_004140572.1	Arabis alpina	Cucumis sativus
AA_DQ569	AA_KFK28549.1	DQ_XP_011648504.1	Arabis alpina	Cucumis sativus
AA_DQ57	AA_KFK42626.1	DQ_XP_004152235.1	Arabis alpina	Cucumis sativus
AA_DQ597	AA_KFK29850.1	DQ_XP_004136343.1	Arabis alpina	Cucumis sativus
AA_DQ602	AA_KFK29749.1	DQ_XP_004136306.1	Arabis alpina	Cucumis sativus
AA_DQ614	AA_KFK28955.1	DQ_XP_004149011.1	Arabis alpina	Cucumis sativus
AA_DQ647	AA_KFK30429.1	DQ_XP_004144564.1	Arabis alpina	Cucumis sativus
AA_DQ711	AA_KFK24842.1	DQ_XP_004137864.1	Arabis alpina	Cucumis sativus
AA_DU226	AA_KFK38191.1	DU_XP_017255728.1	Arabis alpina	Daucus carota
AA_DU253	AA_KFK38191.1	DU_XP_017241534.1	Arabis alpina	Daucus carota
AA_DU514	AA_KFK33723.1	DU_XP_017238365.1	Arabis alpina	Daucus carota
AA_DU663	AA_KFK32656.1	DU_XP_017253828.1	Arabis alpina	Daucus carota
AA_DU666	AA_KFK31111.1	DU_XP_017250018.1	Arabis alpina	Daucus carota
AA_DU675	AA_KFK31111.1	DU_XP_017256655.1	Arabis alpina	Daucus carota
AA_DU722	AA_KFK29850.1	DU_XP_017225727.1	Arabis alpina	Daucus carota
AA_DU723	AA_KFK29850.1	DU_XP_017234798.1	Arabis alpina	Daucus carota
AA_DU809	AA_KFK25282.1	DU_XP_017239271.1	Arabis alpina	Daucus carota
AA_EC1068	AA_KFK31669.1	EC_XP_022728416.1	Arabis alpina	Durio zibethinus
AA_EC1076	AA_KFK32656.1	EC_XP_022732313.1	Arabis alpina	Durio zibethinus
AA_EC1129	AA_KFK28955.1	EC_XP_022721669.1	Arabis alpina	Durio zibethinus
AA_EC1138	AA_KFK30429.1	EC_XP_022743907.1	Arabis alpina	Durio zibethinus
AA_EC1157	AA_KFK29749.1	EC_XP_022750364.1	Arabis alpina	Durio zibethinus
AA_EC1171	AA_KFK29850.1	EC_XP_022755332.1	Arabis alpina	Durio zibethinus
AA_EC1182	AA_KFK30429.1	EC_XP_022763830.1	Arabis alpina	Durio zibethinus
AA_EC1218	AA_KFK28549.1	EC_XP_022715740.1	Arabis alpina	Durio zibethinus
AA_EC1238	AA_KFK30429.1	EC_XP_022725730.1	Arabis alpina	Durio zibethinus
AA_EC1248	AA_KFK29749.1	EC_XP_022732313.1	Arabis alpina	Durio zibethinus
AA_EC1250	AA_KFK29850.1	EC_XP_022729361.1	Arabis alpina	Durio zibethinus
AA_EC1432	AA_KFK24842.1	EC_XP_022767182.1	Arabis alpina	Durio zibethinus
AA_EC1449	AA_KFK25282.1	EC_XP_022774872.1	Arabis alpina	Durio zibethinus
AA_EC155	AA_KFK42626.1	EC_XP_022728415.1	Arabis alpina	Durio zibethinus
AA_EC1584	AA_KFK24842.1	EC_XP_022744470.1	Arabis alpina	Durio zibethinus
AA_EC1618	AA_KFK24842.1	EC_XP_022746851.1	Arabis alpina	Durio zibethinus
AA_EC374	AA_KFK39910.1	EC_XP_022752613.1	Arabis alpina	Durio zibethinus
AA_EC386	AA_KFK39910.1	EC_XP_022755935.1	Arabis alpina	Durio zibethinus
AA_EC391	AA_KFK38191.1	EC_XP_022758759.1	Arabis alpina	Durio zibethinus
AA_EC43	AA_KFK42626.1	EC_XP_022757918.1	Arabis alpina	Durio zibethinus
AA_EC510	AA_KFK38191.1	EC_XP_022727572.1	Arabis alpina	Durio zibethinus
AA_EC516	AA_KFK39910.1	EC_XP_022731464.1	Arabis alpina	Durio zibethinus
AA_EC666	AA_KFK35562.1	EC_XP_022716727.1	Arabis alpina	Durio zibethinus
AA_EC822	AA_KFK33723.1	EC_XP_022774426.1	Arabis alpina	Durio zibethinus
AA_EC884	AA_KFK33723.1	EC_XP_022739817.1	Arabis alpina	Durio zibethinus
AA_EC956	AA_KFK32656.1	EC_XP_022750364.1	Arabis alpina	Durio zibethinus
AA_ED295	AA_KFK38191.1	ED_XP_018717410.1	Arabis alpina	Eucalyptus grandis
AA_ED326	AA_KFK39910.1	ED_XP_010031452.1	Arabis alpina	Eucalyptus grandis
AA_ED501	AA_KFK33723.1	ED_XP_010029216.1	Arabis alpina	Eucalyptus grandis
AA_ED629	AA_KFK31111.1	ED_XP_010035546.1	Arabis alpina	Eucalyptus grandis
AA_ED639	AA_KFK29850.1	ED_NP_001289657.1	Arabis alpina	Eucalyptus grandis
AA_ED640	AA_KFK29850.1	ED_XP_010048223.1	Arabis alpina	Eucalyptus grandis
AA_ED654	AA_KFK28955.1	ED_XP_010053163.2	Arabis alpina	Eucalyptus grandis
AA_ED660	AA_KFK28549.1	ED_NP_001289645.1	Arabis alpina	Eucalyptus grandis
AA_ED754	AA_KFK24842.1	ED_XP_010050059.1	Arabis alpina	Eucalyptus grandis
AA_ED856	AA_KFK25282.1	ED_XP_010027732.1	Arabis alpina	Eucalyptus grandis
AA_ED894	AA_KFK24842.1	ED_XP_010038980.1	Arabis alpina	Eucalyptus grandis
AA_EE148	AA_KFK39910.1	EE_XP_010912224.1	Arabis alpina	Elaeis guineensis
AA_EE413	AA_KFK31669.1	EE_XP_010934249.1	Arabis alpina	Elaeis guineensis
AA_EE450	AA_KFK28549.1	EE_XP_010924731.1	Arabis alpina	Elaeis guineensis
AA_EF263	AA_KFK38191.1	EF_EYU39181.1	Arabis alpina	Erythranthe guttata
AA_EF279	AA_KFK39910.1	EF_EYU36982.1	Arabis alpina	Erythranthe guttata
AA_EF280	AA_KFK39910.1	EF_EYU36101.1	Arabis alpina	Erythranthe guttata
AA_EF451	AA_KFK33723.1	EF_EYU44708.1	Arabis alpina	Erythranthe guttata
AA_EF536	AA_KFK31669.1	EF_EYU46412.1	Arabis alpina	Erythranthe guttata
AA_EF6	AA_KFK42626.1	EF_EYU46772.1	Arabis alpina	Erythranthe guttata
AA_EF620	AA_KFK32656.1	EF_EYU22060.1	Arabis alpina	Erythranthe guttata
AA_EF671	AA_KFK29850.1	EF_EYU32338.1	Arabis alpina	Erythranthe guttata
AA_EF687	AA_KFK28549.1	EF_EYU28107.1	Arabis alpina	Erythranthe guttata
AA_EF705	AA_KFK28955.1	EF_EYU23308.1	Arabis alpina	Erythranthe guttata
AA_EF708	AA_KFK29749.1	EF_EYU22060.1	Arabis alpina	Erythranthe guttata
AA_EF760	AA_KFK24842.1	EF_EYU41550.1	Arabis alpina	Erythranthe guttata
AA_EF815	AA_KFK25282.1	EF_EYU31127.1	Arabis alpina	Erythranthe guttata
AA_EG175	AA_KFK39910.1	EG_XP_006400777.1	Arabis alpina	Eutrema salsugineum
AA_EG205	AA_KFK38191.1	EG_XP_006407847.1	Arabis alpina	Eutrema salsugineum
AA_EG305	AA_KFK36462.1	EG_XP_024016683.1	Arabis alpina	Eutrema salsugineum
AA_EG329	AA_KFK33723.1	EG_XP_006395375.1	Arabis alpina	Eutrema salsugineum
AA_EG368	AA_KFK34844.1	EG_XP_006403035.1	Arabis alpina	Eutrema salsugineum
AA_EG452	AA_KFK31669.1	EG_XP_006403149.1	Arabis alpina	Eutrema salsugineum
AA_EG456	AA_KFK32656.1	EG_XP_006404999.2	Arabis alpina	Eutrema salsugineum
AA_EG476	AA_KFK31146.1	EG_XP_006410386.1	Arabis alpina	Eutrema salsugineum
AA_EG48	AA_KFK42626.1	EG_XP_006418311.1	Arabis alpina	Eutrema salsugineum
AA_EG481	AA_KFK31081.1	EG_XP_006410449.1	Arabis alpina	Eutrema salsugineum
AA_EG481	AA_KFK31111.1	EG_XP_006410386.1	Arabis alpina	Eutrema salsugineum
AA_EG49	AA_KFK44470.1	EG_XP_006416032.1	Arabis alpina	Eutrema salsugineum
AA_EG525	AA_KFK29749.1	EG_XP_006404999.2	Arabis alpina	Eutrema salsugineum
AA_EG539	AA_KFK30429.1	EG_XP_006411601.1	Arabis alpina	Eutrema salsugineum
AA_EG550	AA_KFK29749.1	EG_XP_006412576.1	Arabis alpina	Eutrema salsugineum
AA_EG550	AA_KFK29850.1	EG_XP_006412477.1	Arabis alpina	Eutrema salsugineum
AA_EG551	AA_KFK28549.1	EG_XP_006414059.1	Arabis alpina	Eutrema salsugineum
AA_EG551	AA_KFK28955.1	EG_XP_006413487.1	Arabis alpina	Eutrema salsugineum
AA_EG588	AA_KFK25282.1	EG_XP_006394118.2	Arabis alpina	Eutrema salsugineum
AA_EG595	AA_KFK24842.1	EG_XP_006398833.1	Arabis alpina	Eutrema salsugineum
AA_EG595	AA_KFK25282.1	EG_XP_024012722.1	Arabis alpina	Eutrema salsugineum
AA_EG595	AA_KFK25952.1	EG_XP_024012174.1	Arabis alpina	Eutrema salsugineum
AA_EG671	AA_KFK26523.1	EG_XP_006414326.1	Arabis alpina	Eutrema salsugineum
AA_EM187	AA_KFK38191.1	EM_XP_004290158.1	Arabis alpina	Fragaria vesca
AA_EM197	AA_KFK39910.1	EM_XP_004294040.1	Arabis alpina	Fragaria vesca
AA_EM428	AA_KFK33723.1	EM_XP_004304587.1	Arabis alpina	Fragaria vesca
AA_EM466	AA_KFK31111.1	EM_XP_004287960.1	Arabis alpina	Fragaria vesca
AA_EM473	AA_KFK31669.1	EM_XP_004289981.1	Arabis alpina	Fragaria vesca
AA_EM490	AA_KFK32656.1	EM_XP_004291240.1	Arabis alpina	Fragaria vesca
AA_EM568	AA_KFK29850.1	EM_XP_004291468.1	Arabis alpina	Fragaria vesca
AA_EM582	AA_KFK30429.1	EM_XP_004292316.1	Arabis alpina	Fragaria vesca
AA_EM592	AA_KFK28549.1	EM_XP_011460622.1	Arabis alpina	Fragaria vesca
AA_EM620	AA_KFK28955.1	EM_XP_004300499.1	Arabis alpina	Fragaria vesca
AA_EM753	AA_KFK24842.1	EM_XP_004303037.1	Arabis alpina	Fragaria vesca
AA_EO346	AA_KFK39910.1	EO_XP_017621096.1	Arabis alpina	Gossypium arboreum
AA_EO35	AA_KFK42626.1	EO_XP_017637718.1	Arabis alpina	Gossypium arboreum
AA_EO394	AA_KFK35562.1	EO_XP_017641688.1	Arabis alpina	Gossypium arboreum
AA_EO539	AA_KFK33723.1	EO_XP_017607954.1	Arabis alpina	Gossypium arboreum
AA_EO612	AA_KFK32656.1	EO_XP_017630498.1	Arabis alpina	Gossypium arboreum
AA_EO739	AA_KFK28955.1	EO_XP_017634857.1	Arabis alpina	Gossypium arboreum
AA_EO762	AA_KFK28549.1	EO_XP_017649363.1	Arabis alpina	Gossypium arboreum
AA_EO779	AA_KFK28955.1	EO_XP_017608908.1	Arabis alpina	Gossypium arboreum
AA_EO830	AA_KFK24842.1	EO_XP_017616943.1	Arabis alpina	Gossypium arboreum
AA_EO831	AA_KFK25282.1	EO_XP_017622887.1	Arabis alpina	Gossypium arboreum
AA_EP160	AA_KFK28955.1	EP_PPS12082.1	Arabis alpina	Gossypium barbadense
AA_ER1004	AA_KFK31669.1	ER_XP_016701262.1	Arabis alpina	Gossypium hirsutum
AA_ER1089	AA_KFK32656.1	ER_XP_016689383.1	Arabis alpina	Gossypium hirsutum
AA_ER1160	AA_KFK31669.1	ER_XP_016712108.1	Arabis alpina	Gossypium hirsutum
AA_ER1198	AA_KFK32656.1	ER_XP_016726431.1	Arabis alpina	Gossypium hirsutum
AA_ER1242	AA_KFK29749.1	ER_XP_016744590.1	Arabis alpina	Gossypium hirsutum
AA_ER1251	AA_KFK28549.1	ER_XP_016752849.1	Arabis alpina	Gossypium hirsutum
AA_ER1266	AA_KFK28955.1	ER_XP_016673033.1	Arabis alpina	Gossypium hirsutum
AA_ER1287	AA_KFK28549.1	ER_XP_016684308.1	Arabis alpina	Gossypium hirsutum
AA_ER1358	AA_KFK28549.1	ER_XP_016711361.1	Arabis alpina	Gossypium hirsutum
AA_ER1397	AA_KFK29749.1	ER_XP_016726431.1	Arabis alpina	Gossypium hirsutum
AA_ER1400	AA_KFK29749.1	ER_XP_016728247.1	Arabis alpina	Gossypium hirsutum
AA_ER1618	AA_KFK24842.1	ER_XP_016687487.1	Arabis alpina	Gossypium hirsutum
AA_ER198	AA_KFK42626.1	ER_XP_016711858.1	Arabis alpina	Gossypium hirsutum
AA_ER22	AA_KFK42626.1	ER_XP_016735721.1	Arabis alpina	Gossypium hirsutum
AA_ER460	AA_KFK39910.1	ER_XP_016671976.1	Arabis alpina	Gossypium hirsutum
AA_ER594	AA_KFK39910.1	ER_XP_016719400.1	Arabis alpina	Gossypium hirsutum
AA_ER598	AA_KFK39910.1	ER_XP_016720038.1	Arabis alpina	Gossypium hirsutum
AA_ER757	AA_KFK35562.1	ER_XP_016706306.1	Arabis alpina	Gossypium hirsutum
AA_ER877	AA_KFK33723.1	ER_XP_016672832.1	Arabis alpina	Gossypium hirsutum
AA_ES1013	AA_KFK33723.1	ES_XP_003543833.1	Arabis alpina	Glycine max
AA_ES1049	AA_KFK33723.1	ES_XP_003553983.1	Arabis alpina	Glycine max
AA_ES1107	AA_KFK32656.1	ES_XP_003522670.1	Arabis alpina	Glycine max
AA_ES1130	AA_KFK32656.1	ES_XP_003526459.1	Arabis alpina	Glycine max
AA_ES1134	AA_KFK31111.1	ES_XP_006582367.1	Arabis alpina	Glycine max
AA_ES1173	AA_KFK31669.1	ES_XP_014618075.1	Arabis alpina	Glycine max
AA_ES1196	AA_KFK31111.1	ES_XP_003540290.1	Arabis alpina	Glycine max
AA_ES1205	AA_KFK31669.1	ES_XP_025980641.1	Arabis alpina	Glycine max
AA_ES1215	AA_KFK31111.1	ES_XP_006594901.1	Arabis alpina	Glycine max
AA_ES1264	AA_KFK32656.1	ES_XP_003550130.1	Arabis alpina	Glycine max
AA_ES1318	AA_KFK29850.1	ES_XP_003522623.1	Arabis alpina	Glycine max
AA_ES1340	AA_KFK29850.1	ES_XP_003526416.1	Arabis alpina	Glycine max
AA_ES1362	AA_KFK28549.1	ES_XP_025985368.1	Arabis alpina	Glycine max
AA_ES1457	AA_KFK29749.1	ES_XP_003550130.1	Arabis alpina	Glycine max
AA_ES1503	AA_KFK24842.1	ES_XP_003521436.1	Arabis alpina	Glycine max
AA_ES1555	AA_KFK25282.1	ES_XP_003525098.1	Arabis alpina	Glycine max
AA_ES1623	AA_KFK25282.1	ES_XP_003531396.1	Arabis alpina	Glycine max
AA_ES1654	AA_KFK24842.1	ES_XP_003535285.1	Arabis alpina	Glycine max
AA_ES1699	AA_KFK24842.1	ES_XP_003542549.1	Arabis alpina	Glycine max
AA_ES1818	AA_KFK24842.1	ES_XP_003554414.1	Arabis alpina	Glycine max
AA_ES224	AA_KFK42626.1	ES_XP_014627482.1	Arabis alpina	Glycine max
AA_ES41	AA_KFK42626.1	ES_XP_003521583.1	Arabis alpina	Glycine max
AA_ES437	AA_KFK38191.1	ES_XP_003520323.1	Arabis alpina	Glycine max
AA_ES557	AA_KFK39910.1	ES_XP_003539806.1	Arabis alpina	Glycine max
AA_ES565	AA_KFK39910.1	ES_XP_003551076.1	Arabis alpina	Glycine max
AA_ES610	AA_KFK38191.1	ES_XP_003547777.1	Arabis alpina	Glycine max
AA_EV1017	AA_KFK29749.1	EV_XP_012449423.1	Arabis alpina	Gossypium raimondii
AA_EV1031	AA_KFK28549.1	EV_XP_012455004.1	Arabis alpina	Gossypium raimondii
AA_EV1038	AA_KFK30429.1	EV_XP_012460989.1	Arabis alpina	Gossypium raimondii
AA_EV1095	AA_KFK25282.1	EV_XP_012469942.1	Arabis alpina	Gossypium raimondii
AA_EV1110	AA_KFK25952.1	EV_XP_012476823.1	Arabis alpina	Gossypium raimondii
AA_EV323	AA_KFK39910.1	EV_XP_012472821.1	Arabis alpina	Gossypium raimondii
AA_EV357	AA_KFK39910.1	EV_XP_012485058.1	Arabis alpina	Gossypium raimondii
AA_EV644	AA_KFK33723.1	EV_XP_012483767.1	Arabis alpina	Gossypium raimondii
AA_EV858	AA_KFK32656.1	EV_XP_012444331.1	Arabis alpina	Gossypium raimondii
AA_EV874	AA_KFK32656.1	EV_XP_012449423.1	Arabis alpina	Gossypium raimondii
AA_EV904	AA_KFK29749.1	EV_XP_012455667.1	Arabis alpina	Gossypium raimondii
AA_EV95	AA_KFK42626.1	EV_XP_012438018.1	Arabis alpina	Gossypium raimondii
AA_EV951	AA_KFK28955.1	EV_XP_012486644.1	Arabis alpina	Gossypium raimondii
AA_EV966	AA_KFK28955.1	EV_XP_012439802.1	Arabis alpina	Gossypium raimondii
AA_EV992	AA_KFK29850.1	EV_XP_012442294.1	Arabis alpina	Gossypium raimondii
AA_EV995	AA_KFK28549.1	EV_XP_012444932.1	Arabis alpina	Gossypium raimondii
AA_EZ100	AA_KFK42626.1	EZ_KHN20375.1	Arabis alpina	Glycine soja
AA_EZ1037	AA_KFK32656.1	EZ_KHN10263.1	Arabis alpina	Glycine soja
AA_EZ1051	AA_KFK31669.1	EZ_KHN05878.1	Arabis alpina	Glycine soja
AA_EZ1086	AA_KFK28549.1	EZ_KHN48007.1	Arabis alpina	Glycine soja
AA_EZ1088	AA_KFK28549.1	EZ_KHN47408.1	Arabis alpina	Glycine soja
AA_EZ1209	AA_KFK29850.1	EZ_KHN08123.1	Arabis alpina	Glycine soja
AA_EZ1212	AA_KFK29850.1	EZ_KHN07088.1	Arabis alpina	Glycine soja
AA_EZ1215	AA_KFK28549.1	EZ_KHN06411.1	Arabis alpina	Glycine soja
AA_EZ1242	AA_KFK24842.1	EZ_KHN48194.1	Arabis alpina	Glycine soja
AA_EZ1253	AA_KFK24842.1	EZ_KHN45690.1	Arabis alpina	Glycine soja
AA_EZ1324	AA_KFK25282.1	EZ_KHN34038.1	Arabis alpina	Glycine soja
AA_EZ1371	AA_KFK25282.1	EZ_KHN29142.1	Arabis alpina	Glycine soja
AA_EZ409	AA_KFK39910.1	EZ_KHN38673.1	Arabis alpina	Glycine soja
AA_EZ479	AA_KFK39910.1	EZ_KHN21460.1	Arabis alpina	Glycine soja
AA_EZ482	AA_KFK39910.1	EZ_KHN21108.1	Arabis alpina	Glycine soja
AA_EZ859	AA_KFK33723.1	EZ_KHN13288.1	Arabis alpina	Glycine soja
AA_EZ901	AA_KFK31669.1	EZ_KHN48936.1	Arabis alpina	Glycine soja
AA_EZ911	AA_KFK31111.1	EZ_KHN44859.1	Arabis alpina	Glycine soja
AA_EZ927	AA_KFK31111.1	EZ_KHN41241.1	Arabis alpina	Glycine soja
AA_EZ944	AA_KFK31111.1	EZ_KHN36521.1	Arabis alpina	Glycine soja
AA_EZ996	AA_KFK31113.1	EZ_KHN21212.1	Arabis alpina	Glycine soja
AA_FA1086	AA_KFK33723.1	FA_RZB71249.1	Arabis alpina	Glycine soja
AA_FA1125	AA_KFK33723.1	FA_RZB45971.1	Arabis alpina	Glycine soja
AA_FA1184	AA_KFK32656.1	FA_RZC15546.1	Arabis alpina	Glycine soja
AA_FA1207	AA_KFK32656.1	FA_RZC06327.1	Arabis alpina	Glycine soja
AA_FA1211	AA_KFK31111.1	FA_RZC09864.1	Arabis alpina	Glycine soja
AA_FA1250	AA_KFK31669.1	FA_RZB85589.1	Arabis alpina	Glycine soja
AA_FA1286	AA_KFK31111.1	FA_RZB76623.1	Arabis alpina	Glycine soja
AA_FA1296	AA_KFK31669.1	FA_RZB72218.1	Arabis alpina	Glycine soja
AA_FA1346	AA_KFK32656.1	FA_RZB57690.1	Arabis alpina	Glycine soja
AA_FA1409	AA_KFK29850.1	FA_RZC15387.1	Arabis alpina	Glycine soja
AA_FA1422	AA_KFK28549.1	FA_RZC12697.1	Arabis alpina	Glycine soja
AA_FA1432	AA_KFK29850.1	FA_RZC06177.1	Arabis alpina	Glycine soja
AA_FA1459	AA_KFK28549.1	FA_RZB96450.1	Arabis alpina	Glycine soja
AA_FA1558	AA_KFK29749.1	FA_RZB57690.1	Arabis alpina	Glycine soja
AA_FA1609	AA_KFK24842.1	FA_RZC21429.1	Arabis alpina	Glycine soja
AA_FA1669	AA_KFK25282.1	FA_RZC13112.1	Arabis alpina	Glycine soja
AA_FA1748	AA_KFK25282.1	FA_RZB96927.1	Arabis alpina	Glycine soja
AA_FA1779	AA_KFK24842.1	FA_RZB86017.1	Arabis alpina	Glycine soja
AA_FA1835	AA_KFK24842.1	FA_RZB72639.1	Arabis alpina	Glycine soja
AA_FA1958	AA_KFK24842.1	FA_RZB48661.1	Arabis alpina	Glycine soja
AA_FA243	AA_KFK42626.1	FA_RZB49068.1	Arabis alpina	Glycine soja
AA_FA42	AA_KFK42626.1	FA_RZC21839.1	Arabis alpina	Glycine soja
AA_FA470	AA_KFK38191.1	FA_RZC19767.1	Arabis alpina	Glycine soja
AA_FA573	AA_KFK39910.1	FA_RZB83862.1	Arabis alpina	Glycine soja
AA_FA580	AA_KFK39910.1	FA_RZB80345.1	Arabis alpina	Glycine soja
AA_FA618	AA_KFK39910.1	FA_RZB74947.1	Arabis alpina	Glycine soja
AA_FA658	AA_KFK38191.1	FA_RZB60188.1	Arabis alpina	Glycine soja
AA_FB115	AA_KFK39910.1	FB_XP_022000497.1	Arabis alpina	Helianthus annuus
AA_FB118	AA_KFK39910.1	FB_XP_022005732.1	Arabis alpina	Helianthus annuus
AA_FB211	AA_KFK33723.1	FB_XP_022011458.1	Arabis alpina	Helianthus annuus
AA_FB214	AA_KFK33723.1	FB_XP_022023311.1	Arabis alpina	Helianthus annuus
AA_FB229	AA_KFK31111.1	FB_XP_022036311.1	Arabis alpina	Helianthus annuus
AA_FC29	AA_KFK42626.1	FC_XP_021672819.1	Arabis alpina	Hevea brasiliensis
AA_FC369	AA_KFK32656.1	FC_XP_021671500.1	Arabis alpina	Hevea brasiliensis
AA_FC383	AA_KFK32656.1	FC_XP_021670203.1	Arabis alpina	Hevea brasiliensis
AA_FC419	AA_KFK29749.1	FC_XP_021671500.1	Arabis alpina	Hevea brasiliensis
AA_FC423	AA_KFK29850.1	FC_XP_021665476.1	Arabis alpina	Hevea brasiliensis
AA_FC433	AA_KFK29749.1	FC_XP_021670203.1	Arabis alpina	Hevea brasiliensis
AA_FC434	AA_KFK29850.1	FC_XP_021670977.1	Arabis alpina	Hevea brasiliensis
AA_FC458	AA_KFK28955.1	FC_XP_021642613.1	Arabis alpina	Hevea brasiliensis
AA_FF197	AA_KFK38191.1	FF_XP_021301203.1	Arabis alpina	Herrania umbratica
AA_FF213	AA_KFK39910.1	FF_XP_021278150.1	Arabis alpina	Herrania umbratica
AA_FF22	AA_KFK42626.1	FF_XP_021281412.1	Arabis alpina	Herrania umbratica
AA_FF348	AA_KFK35562.1	FF_XP_021287709.1	Arabis alpina	Herrania umbratica
AA_FF476	AA_KFK33723.1	FF_XP_021299113.1	Arabis alpina	Herrania umbratica
AA_FF508	AA_KFK31146.1	FF_XP_021275117.1	Arabis alpina	Herrania umbratica
AA_FF519	AA_KFK32656.1	FF_XP_021276445.1	Arabis alpina	Herrania umbratica
AA_FF528	AA_KFK31669.1	FF_XP_021279643.1	Arabis alpina	Herrania umbratica
AA_FF591	AA_KFK28955.1	FF_XP_021278801.1	Arabis alpina	Herrania umbratica
AA_FF594	AA_KFK30429.1	FF_XP_021288828.1	Arabis alpina	Herrania umbratica
AA_FF615	AA_KFK29850.1	FF_XP_021276777.1	Arabis alpina	Herrania umbratica
AA_FF624	AA_KFK29749.1	FF_XP_021276445.1	Arabis alpina	Herrania umbratica
AA_FF658	AA_KFK28549.1	FF_XP_021295116.1	Arabis alpina	Herrania umbratica
AA_FF710	AA_KFK25282.1	FF_XP_021275114.1	Arabis alpina	Herrania umbratica
AA_FF795	AA_KFK24842.1	FF_XP_021289150.1	Arabis alpina	Herrania umbratica
AA_FG86	AA_KFK28549.1	FG_HORVU3Hr1G071770	Arabis alpina	Hordeum vulgare
AA_FH224	AA_KFK38191.1	FH_XP_019166523.1	Arabis alpina	Ipomoea nil
AA_FH479	AA_KFK33723.1	FH_XP_019185666.1	Arabis alpina	Ipomoea nil
AA_FH589	AA_KFK31111.1	FH_XP_019193754.1	Arabis alpina	Ipomoea nil
AA_FH701	AA_KFK28955.1	FH_XP_019160402.1	Arabis alpina	Ipomoea nil
AA_FH719	AA_KFK30429.1	FH_XP_019168964.1	Arabis alpina	Ipomoea nil
AA_FH755	AA_KFK25282.1	FH_XP_019177260.1	Arabis alpina	Ipomoea nil
AA_FI180	AA_KFK38191.1	FI_XP_012085176.1	Arabis alpina	Jatropha curcas
AA_FI225	AA_KFK39910.1	FI_XP_012076191.1	Arabis alpina	Jatropha curcas
AA_FI309	AA_KFK35562.1	FI_XP_020534476.1	Arabis alpina	Jatropha curcas
AA_FI383	AA_KFK33723.1	FI_XP_012082082.1	Arabis alpina	Jatropha curcas
AA_FI512	AA_KFK32656.1	FI_XP_012076358.1	Arabis alpina	Jatropha curcas
AA_FI543	AA_KFK31669.1	FI_XP_020539115.1	Arabis alpina	Jatropha curcas
AA_FI565	AA_KFK30429.1	FI_XP_012078640.1	Arabis alpina	Jatropha curcas
AA_FI595	AA_KFK29749.1	FI_XP_012076358.1	Arabis alpina	Jatropha curcas
AA_FI595	AA_KFK29850.1	FI_XP_012076601.1	Arabis alpina	Jatropha curcas
AA_FI632	AA_KFK28955.1	FI_XP_012086685.1	Arabis alpina	Jatropha curcas
AA_FI639	AA_KFK28549.1	FI_XP_012091811.1	Arabis alpina	Jatropha curcas
AA_FI64	AA_KFK42626.1	FI_XP_012082837.1	Arabis alpina	Jatropha curcas
AA_FI718	AA_KFK25282.1	FI_XP_012075293.1	Arabis alpina	Jatropha curcas
AA_FM421	AA_KFK33723.1	FM_0053s0179	Arabis alpina	Kalanchoe fedtschenkoi
AA_FM45	AA_KFK42626.1	FM_0045s0306	Arabis alpina	Kalanchoe fedtschenkoi
AA_FM477	AA_KFK31111.1	FM_0011s1077	Arabis alpina	Kalanchoe fedtschenkoi
AA_FM570	AA_KFK29850.1	FM_0029s0048	Arabis alpina	Kalanchoe fedtschenkoi
AA_FM597	AA_KFK29749.1	FM_0058s0011	Arabis alpina	Kalanchoe fedtschenkoi
AA_FM618	AA_KFK30429.1	FM_0092s0094	Arabis alpina	Kalanchoe fedtschenkoi
AA_FM620	AA_KFK29850.1	FM_0095s0465	Arabis alpina	Kalanchoe fedtschenkoi
AA_FN472	AA_KFK33723.1	FN_0010s0068	Arabis alpina	Kalanchoe laxiflora
AA_FN760	AA_KFK29850.1	FN_0067s0107	Arabis alpina	Kalanchoe laxiflora
AA_FQ1085	AA_KFK25282.1	FQ_XP_019463308.1	Arabis alpina	Lupinus angustifolius
AA_FQ290	AA_KFK38191.1	FQ_XP_019465305.1	Arabis alpina	Lupinus angustifolius
AA_FQ403	AA_KFK38191.1	FQ_XP_019463230.1	Arabis alpina	Lupinus angustifolius
AA_FQ610	AA_KFK33723.1	FQ_XP_019442591.1	Arabis alpina	Lupinus angustifolius
AA_FQ632	AA_KFK33723.1	FQ_XP_019452895.1	Arabis alpina	Lupinus angustifolius
AA_FQ692	AA_KFK33723.1	FQ_XP_019428499.1	Arabis alpina	Lupinus angustifolius
AA_FQ709	AA_KFK32656.1	FQ_XP_019438365.1	Arabis alpina	Lupinus angustifolius
AA_FQ755	AA_KFK31111.1	FQ_XP_019453795.1	Arabis alpina	Lupinus angustifolius
AA_FQ766	AA_KFK31669.1	FQ_XP_019460066.1	Arabis alpina	Lupinus angustifolius
AA_FQ831	AA_KFK28549.1	FQ_XP_019444831.1	Arabis alpina	Lupinus angustifolius
AA_FQ840	AA_KFK29850.1	FQ_XP_019437718.1	Arabis alpina	Lupinus angustifolius
AA_FQ845	AA_KFK28549.1	FQ_XP_019439632.1	Arabis alpina	Lupinus angustifolius
AA_FQ909	AA_KFK29850.1	FQ_XP_019416733.1	Arabis alpina	Lupinus angustifolius
AA_FQ949	AA_KFK25282.1	FQ_XP_019459122.1	Arabis alpina	Lupinus angustifolius
AA_FQ962	AA_KFK25282.1	FQ_XP_019462661.1	Arabis alpina	Lupinus angustifolius
AA_FQ991	AA_KFK24842.1	FQ_XP_019444290.1	Arabis alpina	Lupinus angustifolius
AA_FR1	AA_KFK42626.1	FR_Lj1g3v4863120	Arabis alpina	Lotus japonicus
AA_FR198	AA_KFK39910.1	FR_Lj3g3v3006570	Arabis alpina	Lotus japonicus
AA_FR206	AA_KFK39910.1	FR_Lj3g3v1132300	Arabis alpina	Lotus japonicus
AA_FR275	AA_KFK35562.1	FR_Lj2g3v3315650	Arabis alpina	Lotus japonicus
AA_FR346	AA_KFK33723.1	FR_Lj2g3v1019880	Arabis alpina	Lotus japonicus
AA_FR389	AA_KFK32656.1	FR_Lj1g3v1991520	Arabis alpina	Lotus japonicus
AA_FR433	AA_KFK31114.1	FR_Lj3g3v2921120	Arabis alpina	Lotus japonicus
AA_FR513	AA_KFK28549.1	FR_Lj4g3v2605900	Arabis alpina	Lotus japonicus
AA_FR539	AA_KFK28549.1	FR_Lj6g3v1984430	Arabis alpina	Lotus japonicus
AA_FR561	AA_KFK24842.1	FR_Lj1g3v4694380	Arabis alpina	Lotus japonicus
AA_FR625	AA_KFK25282.1	FR_Lj4g3v2775550	Arabis alpina	Lotus japonicus
AA_FT143	AA_KFK28549.1	FT_01G26550.1lpe	Arabis alpina	Leersia perrieri
AA_FU143	AA_KFK39910.1	FU_XP_023753049.1	Arabis alpina	Lactuca sativa
AA_FU374	AA_KFK31669.1	FU_XP_023733490.1	Arabis alpina	Lactuca sativa
AA_FU438	AA_KFK28549.1	FU_XP_023732822.1	Arabis alpina	Lactuca sativa
AA_FU456	AA_KFK28955.1	FU_XP_023746132.1	Arabis alpina	Lactuca sativa
AA_FV183	AA_KFK38653.1	FV_Lsi02G018170	Arabis alpina	Lagenaria siceraria
AA_FV264	AA_KFK39910.1	FV_Lsi10G011960	Arabis alpina	Lagenaria siceraria
AA_FV299	AA_KFK35562.1	FV_Lsi02G018170	Arabis alpina	Lagenaria siceraria
AA_FV30	AA_KFK42626.1	FV_Lsi03G010960	Arabis alpina	Lagenaria siceraria
AA_FV399	AA_KFK33723.1	FV_Lsi02G015420	Arabis alpina	Lagenaria siceraria
AA_FV481	AA_KFK31526.1	FV_Lsi02G008270	Arabis alpina	Lagenaria siceraria
AA_FV500	AA_KFK32656.1	FV_Lsi04G022040	Arabis alpina	Lagenaria siceraria
AA_FV543	AA_KFK31669.1	FV_Lsi09G017950	Arabis alpina	Lagenaria siceraria
AA_FV560	AA_KFK31111.1	FV_Lsi11G014340	Arabis alpina	Lagenaria siceraria
AA_FV580	AA_KFK28549.1	FV_Lsi02G008270	Arabis alpina	Lagenaria siceraria
AA_FV583	AA_KFK29178.1	FV_Lsi02G018170	Arabis alpina	Lagenaria siceraria
AA_FV592	AA_KFK29850.1	FV_Lsi04G021410	Arabis alpina	Lagenaria siceraria
AA_FV594	AA_KFK29749.1	FV_Lsi04G022040	Arabis alpina	Lagenaria siceraria
AA_FV611	AA_KFK28955.1	FV_Lsi07G007350	Arabis alpina	Lagenaria siceraria
AA_FV645	AA_KFK30429.1	FV_Lsi11G013140	Arabis alpina	Lagenaria siceraria
AA_FV656	AA_KFK24842.1	FV_Lsi01G012550	Arabis alpina	Lagenaria siceraria
AA_FV677	AA_KFK27166.1	FV_Lsi02G018170	Arabis alpina	Lagenaria siceraria
AA_FV698	AA_KFK24842.1	FV_Lsi03G019450	Arabis alpina	Lagenaria siceraria
AA_FZ1007	AA_KFK29749.1	FZ_10020120	Arabis alpina	Linum usitatissimum
AA_FZ1020	AA_KFK30429.1	FZ_10026568	Arabis alpina	Linum usitatissimum
AA_FZ1021	AA_KFK30429.1	FZ_10013851	Arabis alpina	Linum usitatissimum
AA_FZ1022	AA_KFK29749.1	FZ_10026923	Arabis alpina	Linum usitatissimum
AA_FZ1027	AA_KFK29850.1	FZ_10006161	Arabis alpina	Linum usitatissimum
AA_FZ1034	AA_KFK28549.1	FZ_10007296	Arabis alpina	Linum usitatissimum
AA_FZ1207	AA_KFK24842.1	FZ_10035580	Arabis alpina	Linum usitatissimum
AA_FZ29	AA_KFK42626.1	FZ_10010024	Arabis alpina	Linum usitatissimum
AA_FZ317	AA_KFK39910.1	FZ_10009387	Arabis alpina	Linum usitatissimum
AA_FZ372	AA_KFK38191.1	FZ_10038217	Arabis alpina	Linum usitatissimum
AA_FZ453	AA_KFK38191.1	FZ_10025886	Arabis alpina	Linum usitatissimum
AA_FZ480	AA_KFK39910.1	FZ_10020539	Arabis alpina	Linum usitatissimum
AA_FZ59	AA_KFK42626.1	FZ_10025046	Arabis alpina	Linum usitatissimum
AA_FZ628	AA_KFK35562.1	FZ_10016625	Arabis alpina	Linum usitatissimum
AA_FZ714	AA_KFK33723.1	FZ_10039440	Arabis alpina	Linum usitatissimum
AA_FZ716	AA_KFK33723.1	FZ_10039475	Arabis alpina	Linum usitatissimum
AA_FZ863	AA_KFK31111.1	FZ_10030035	Arabis alpina	Linum usitatissimum
AA_FZ871	AA_KFK32656.1	FZ_10020120	Arabis alpina	Linum usitatissimum
AA_FZ899	AA_KFK32656.1	FZ_10026923	Arabis alpina	Linum usitatissimum
AA_FZ921	AA_KFK28955.1	FZ_10003196	Arabis alpina	Linum usitatissimum
AA_FZ973	AA_KFK29850.1	FZ_10041063	Arabis alpina	Linum usitatissimum
AA_FZ975	AA_KFK28955.1	FZ_10032415	Arabis alpina	Linum usitatissimum
AA_FZ986	AA_KFK28955.1	FZ_10023056	Arabis alpina	Linum usitatissimum
AA_FZ992	AA_KFK28549.1	FZ_10029245	Arabis alpina	Linum usitatissimum
AA_GA188	AA_KFK28549.1	GA_XP_009416421.1	Arabis alpina	Musa acuminata
AA_GB223	AA_KFK39910.1	GB_XP_022140517.1	Arabis alpina	Momordica charantia
AA_GB316	AA_KFK35562.1	GB_XP_022139561.1	Arabis alpina	Momordica charantia
AA_GB385	AA_KFK33723.1	GB_XP_022133438.1	Arabis alpina	Momordica charantia
AA_GB457	AA_KFK32656.1	GB_XP_022139225.1	Arabis alpina	Momordica charantia
AA_GB498	AA_KFK31526.1	GB_XP_022140168.1	Arabis alpina	Momordica charantia
AA_GB548	AA_KFK31669.1	GB_XP_022157526.1	Arabis alpina	Momordica charantia
AA_GB551	AA_KFK29850.1	GB_XP_022133174.1	Arabis alpina	Momordica charantia
AA_GB553	AA_KFK29749.1	GB_XP_022139225.1	Arabis alpina	Momordica charantia
AA_GB578	AA_KFK30429.1	GB_XP_022135687.1	Arabis alpina	Momordica charantia
AA_GB585	AA_KFK28955.1	GB_XP_022136405.1	Arabis alpina	Momordica charantia
AA_GB591	AA_KFK28549.1	GB_XP_022140168.1	Arabis alpina	Momordica charantia
AA_GB726	AA_KFK24842.1	GB_XP_022143697.1	Arabis alpina	Momordica charantia
AA_GB736	AA_KFK24842.1	GB_XP_022144694.1	Arabis alpina	Momordica charantia
AA_GB92	AA_KFK42626.1	GB_XP_022155291.1	Arabis alpina	Momordica charantia
AA_GE129	AA_KFK39910.1	GE_OVA17870.1	Arabis alpina	Macleaya cordata
AA_GE380	AA_KFK31669.1	GE_OVA02334.1	Arabis alpina	Macleaya cordata
AA_GE459	AA_KFK24842.1	GE_OVA17870.1	Arabis alpina	Macleaya cordata
AA_GE58	AA_KFK42626.1	GE_OVA02581.1	Arabis alpina	Macleaya cordata
AA_GF1012	AA_KFK29850.1	GF_RXH92058.1	Arabis alpina	Malus domestica
AA_GF1033	AA_KFK28549.1	GF_RXH86313.1	Arabis alpina	Malus domestica
AA_GF1039	AA_KFK30429.1	GF_RXH87823.1	Arabis alpina	Malus domestica
AA_GF1050	AA_KFK28955.1	GF_RXH78076.1	Arabis alpina	Malus domestica
AA_GF1069	AA_KFK29850.1	GF_RXH72442.1	Arabis alpina	Malus domestica
AA_GF1073	AA_KFK29651.1	GF_RXH74234.1	Arabis alpina	Malus domestica
AA_GF299	AA_KFK39910.1	GF_RXI04718.1	Arabis alpina	Malus domestica
AA_GF319	AA_KFK38191.1	GF_RXH98005.1	Arabis alpina	Malus domestica
AA_GF363	AA_KFK38191.1	GF_RXH87036.1	Arabis alpina	Malus domestica
AA_GF382	AA_KFK39910.1	GF_RXH83521.1	Arabis alpina	Malus domestica
AA_GF699	AA_KFK33723.1	GF_RXH89452.1	Arabis alpina	Malus domestica
AA_GF778	AA_KFK33723.1	GF_RXH69409.1	Arabis alpina	Malus domestica
AA_GF81	AA_KFK42749.1	GF_RXH87229.1	Arabis alpina	Malus domestica
AA_GF814	AA_KFK31526.1	GF_RXH99069.1	Arabis alpina	Malus domestica
AA_GF821	AA_KFK31669.1	GF_RXH98196.1	Arabis alpina	Malus domestica
AA_GF853	AA_KFK32656.1	GF_RXH91917.1	Arabis alpina	Malus domestica
AA_GF862	AA_KFK31111.1	GF_RXH89993.1	Arabis alpina	Malus domestica
AA_GF879	AA_KFK31669.1	GF_RXH87229.1	Arabis alpina	Malus domestica
AA_GF941	AA_KFK31111.1	GF_RXH68009.1	Arabis alpina	Malus domestica
AA_GF967	AA_KFK29651.1	GF_RXI05554.1	Arabis alpina	Malus domestica
AA_GF985	AA_KFK28549.1	GF_RXH99069.1	Arabis alpina	Malus domestica
AA_GF994	AA_KFK30429.1	GF_RXH97857.1	Arabis alpina	Malus domestica
AA_GG1000	AA_KFK29850.1	GG_XP_008366693.1	Arabis alpina	Malus domestica
AA_GG1020	AA_KFK28549.1	GG_XP_008383611.2	Arabis alpina	Malus domestica
AA_GG1025	AA_KFK30429.1	GG_XP_028965676.1	Arabis alpina	Malus domestica
AA_GG1033	AA_KFK28955.1	GG_XP_017191507.2	Arabis alpina	Malus domestica
AA_GG1051	AA_KFK29850.1	GG_XP_008394069.2	Arabis alpina	Malus domestica
AA_GG1319	AA_KFK25282.1	GG_XP_017178755.2	Arabis alpina	Malus domestica
AA_GG291	AA_KFK39910.1	GG_XP_008360269.2	Arabis alpina	Malus domestica
AA_GG314	AA_KFK38191.1	GG_XP_008372541.2	Arabis alpina	Malus domestica
AA_GG355	AA_KFK38191.1	GG_XP_008382576.1	Arabis alpina	Malus domestica
AA_GG373	AA_KFK39910.1	GG_XP_028944458.1	Arabis alpina	Malus domestica
AA_GG685	AA_KFK33723.1	GG_XP_008379277.2	Arabis alpina	Malus domestica
AA_GG771	AA_KFK33723.1	GG_XP_028952994.1	Arabis alpina	Malus domestica
AA_GG808	AA_KFK31526.1	GG_XP_028959415.1	Arabis alpina	Malus domestica
AA_GG813	AA_KFK31669.1	GG_XP_028958403.1	Arabis alpina	Malus domestica
AA_GG847	AA_KFK32656.1	GG_XP_008357432.2	Arabis alpina	Malus domestica
AA_GG935	AA_KFK31114.1	GG_XP_008342030.2	Arabis alpina	Malus domestica
AA_GG975	AA_KFK28549.1	GG_XP_028959415.1	Arabis alpina	Malus domestica
AA_GG980	AA_KFK30429.1	GG_XP_008382513.2	Arabis alpina	Malus domestica
AA_GH1016	AA_KFK24842.1	GH_XP_021619500.1	Arabis alpina	Manihot esculenta
AA_GH1044	AA_KFK24842.1	GH_XP_021622164.1	Arabis alpina	Manihot esculenta
AA_GH1083	AA_KFK25282.1	GH_XP_021630131.1	Arabis alpina	Manihot esculenta
AA_GH290	AA_KFK39910.1	GH_XP_021610074.1	Arabis alpina	Manihot esculenta
AA_GH356	AA_KFK39910.1	GH_XP_021628313.1	Arabis alpina	Manihot esculenta
AA_GH359	AA_KFK38191.1	GH_XP_021630598.1	Arabis alpina	Manihot esculenta
AA_GH366	AA_KFK38191.1	GH_XP_021633796.1	Arabis alpina	Manihot esculenta
AA_GH55	AA_KFK42626.1	GH_XP_021613480.1	Arabis alpina	Manihot esculenta
AA_GH663	AA_KFK33723.1	GH_XP_021598401.1	Arabis alpina	Manihot esculenta
AA_GH706	AA_KFK32656.1	GH_XP_021608088.1	Arabis alpina	Manihot esculenta
AA_GH743	AA_KFK31669.1	GH_XP_021629400.1	Arabis alpina	Manihot esculenta
AA_GH753	AA_KFK31669.1	GH_XP_021633193.1	Arabis alpina	Manihot esculenta
AA_GH766	AA_KFK31081.1	GH_XP_021595776.1	Arabis alpina	Manihot esculenta
AA_GH813	AA_KFK28955.1	GH_XP_021604408.1	Arabis alpina	Manihot esculenta
AA_GH817	AA_KFK29749.1	GH_XP_021608088.1	Arabis alpina	Manihot esculenta
AA_GH817	AA_KFK29850.1	GH_XP_021608204.1	Arabis alpina	Manihot esculenta
AA_GH887	AA_KFK28549.1	GH_XP_021596258.1	Arabis alpina	Manihot esculenta
AA_GH894	AA_KFK29850.1	GH_XP_021597567.1	Arabis alpina	Manihot esculenta
AA_GI265	AA_KFK39910.1	GI_N02518	Arabis alpina	Mimulus guttatus
AA_GI300	AA_KFK38191.1	GI_D02479	Arabis alpina	Mimulus guttatus
AA_GI301	AA_KFK39910.1	GI_D02330	Arabis alpina	Mimulus guttatus
AA_GI547	AA_KFK33723.1	GI_H00151	Arabis alpina	Mimulus guttatus
AA_GI569	AA_KFK32656.1	GI_A00427	Arabis alpina	Mimulus guttatus
AA_GI629	AA_KFK31669.1	GI_D00465	Arabis alpina	Mimulus guttatus
AA_GI678	AA_KFK28955.1	GI_A00610	Arabis alpina	Mimulus guttatus
AA_GI680	AA_KFK29749.1	GI_A00427	Arabis alpina	Mimulus guttatus
AA_GI708	AA_KFK28549.1	GI_M01014	Arabis alpina	Mimulus guttatus
AA_GI73	AA_KFK42626.1	GI_D00114	Arabis alpina	Mimulus guttatus
AA_GI740	AA_KFK29850.1	GI_E01791	Arabis alpina	Mimulus guttatus
AA_GI778	AA_KFK24842.1	GI_J00497	Arabis alpina	Mimulus guttatus
AA_GI923	AA_KFK25282.1	GI_H02466	Arabis alpina	Mimulus guttatus
AA_GM193	AA_KFK38191.1	GM_XP_010100793.1	Arabis alpina	Morus notabilis
AA_GM245	AA_KFK35562.1	GM_XP_010088429.1	Arabis alpina	Morus notabilis
AA_GM378	AA_KFK31669.1	GM_XP_024018384.1	Arabis alpina	Morus notabilis
AA_GM426	AA_KFK32656.1	GM_XP_010112120.1	Arabis alpina	Morus notabilis
AA_GQ194	AA_KFK28549.1	GQ_05G265800	Arabis alpina	Miscanthus sinensis
AA_GQ199	AA_KFK28549.1	GQ_06G263100	Arabis alpina	Miscanthus sinensis
AA_GS259	AA_KFK39910.1	GS_RHN60566.1	Arabis alpina	Medicago truncatula
AA_GS321	AA_KFK38191.1	GS_RHN38993.1	Arabis alpina	Medicago truncatula
AA_GS480	AA_KFK33723.1	GS_RHN49883.1	Arabis alpina	Medicago truncatula
AA_GS519	AA_KFK31669.1	GS_RHN79992.1	Arabis alpina	Medicago truncatula
AA_GS531	AA_KFK31111.1	GS_RHN75539.1	Arabis alpina	Medicago truncatula
AA_GS540	AA_KFK32656.1	GS_RHN70768.1	Arabis alpina	Medicago truncatula
AA_GS570	AA_KFK31111.1	GS_RHN60380.1	Arabis alpina	Medicago truncatula
AA_GS624	AA_KFK28549.1	GS_RHN72121.1	Arabis alpina	Medicago truncatula
AA_GS631	AA_KFK29850.1	GS_RHN70659.1	Arabis alpina	Medicago truncatula
AA_GS689	AA_KFK28549.1	GS_RHN42653.1	Arabis alpina	Medicago truncatula
AA_GS724	AA_KFK24842.1	GS_RHN79627.1	Arabis alpina	Medicago truncatula
AA_GS853	AA_KFK24842.1	GS_RHN48618.1	Arabis alpina	Medicago truncatula
AA_GS93	AA_KFK42626.1	GS_RHN48995.1	Arabis alpina	Medicago truncatula
AA_GT310	AA_KFK38191.1	GT_XP_003626941.2	Arabis alpina	Medicago truncatula
AA_GT462	AA_KFK33723.1	GT_XP_013450865.1	Arabis alpina	Medicago truncatula
AA_GT502	AA_KFK31669.1	GT_XP_013468443.1	Arabis alpina	Medicago truncatula
AA_GT514	AA_KFK31111.1	GT_XP_003596942.1	Arabis alpina	Medicago truncatula
AA_GT522	AA_KFK32656.1	GT_XP_013461923.1	Arabis alpina	Medicago truncatula
AA_GT546	AA_KFK31111.1	GT_XP_013455682.1	Arabis alpina	Medicago truncatula
AA_GT596	AA_KFK28549.1	GT_XP_013462596.1	Arabis alpina	Medicago truncatula
AA_GT604	AA_KFK29850.1	GT_XP_003603419.1	Arabis alpina	Medicago truncatula
AA_GT667	AA_KFK28549.1	GT_XP_003629793.2	Arabis alpina	Medicago truncatula
AA_GT700	AA_KFK24842.1	GT_XP_013468072.1	Arabis alpina	Medicago truncatula
AA_GT92	AA_KFK42626.1	GT_XP_003625939.2	Arabis alpina	Medicago truncatula
AA_GZ217	AA_KFK39910.1	GZ_XP_010243535.1	Arabis alpina	Nelumbo nucifera
AA_GZ568	AA_KFK31669.1	GZ_XP_010262430.1	Arabis alpina	Nelumbo nucifera
AA_GZ655	AA_KFK28955.1	GZ_XP_010267670.1	Arabis alpina	Nelumbo nucifera
AA_GZ718	AA_KFK24842.1	GZ_XP_010243535.1	Arabis alpina	Nelumbo nucifera
AA_GZ871	AA_KFK24842.1	GZ_XP_010278246.1	Arabis alpina	Nelumbo nucifera
AA_HD146	AA_KFK28549.1	HD_XP_015697864.1	Arabis alpina	Oryza brachyantha
AA_HE0	AA_KFK42626.1	HE_XP_022875706.1	Arabis alpina	Olea europea
AA_HE335	AA_KFK33723.1	HE_XP_022883348.1	Arabis alpina	Olea europea
AA_HE482	AA_KFK28549.1	HE_XP_022898714.1	Arabis alpina	Olea europea
AA_HE496	AA_KFK28955.1	HE_XP_022849637.1	Arabis alpina	Olea europea
AA_HF140	AA_KFK28549.1	HF_01G0253800	Arabis alpina	Oryza glaberrima
AA_HH123	AA_KFK28549.1	HH_ORUFI01G34090.1oru	Arabis alpina	Oryza rufipogon
AA_HI162	AA_KFK28549.1	HI_NP_001044252.1	Arabis alpina	Oryza sativa
AA_HL144	AA_KFK28549.1	HL_EAZ13547.1	Arabis alpina	Oryza sativa
AA_HL57	AA_KFK40030.1	HL_EEE65324.1	Arabis alpina	Oryza sativa
AA_HM153	AA_KFK28549.1	HM_EEC71479.1	Arabis alpina	Oryza sativa
AA_HN170	AA_KFK28549.1	HN_XP_015621242.1	Arabis alpina	Oryza sativa
AA_HQ135	AA_KFK28549.1	HQ_12513	Arabis alpina	Oropetium thomaeum
AA_HS160	AA_KFK38191.1	HS_PON75073.1	Arabis alpina	Parasponia andersonii
AA_HS205	AA_KFK39910.1	HS_PON53358.1	Arabis alpina	Parasponia andersonii
AA_HS366	AA_KFK33723.1	HS_PON47456.1	Arabis alpina	Parasponia andersonii
AA_HS430	AA_KFK31669.1	HS_PON44355.1	Arabis alpina	Parasponia andersonii
AA_HS453	AA_KFK30429.1	HS_PON75195.1	Arabis alpina	Parasponia andersonii
AA_HS588	AA_KFK24842.1	HS_PON56106.1	Arabis alpina	Parasponia andersonii
AA_HT206	AA_KFK39910.1	HT_XP_021812131.1	Arabis alpina	Prunus avium
AA_HT210	AA_KFK38191.1	HT_XP_021814164.1	Arabis alpina	Prunus avium
AA_HT345	AA_KFK33723.1	HT_XP_021822183.1	Arabis alpina	Prunus avium
AA_HT489	AA_KFK31111.1	HT_XP_021822889.1	Arabis alpina	Prunus avium
AA_HT497	AA_KFK31669.1	HT_XP_021831324.1	Arabis alpina	Prunus avium
AA_HT533	AA_KFK28549.1	HT_XP_021813217.1	Arabis alpina	Prunus avium
AA_HU0	AA_KFK42626.1	HU_00001g00303	Arabis alpina	Petunia axillaris
AA_HU194	AA_KFK38191.1	HU_00054g00025	Arabis alpina	Petunia axillaris
AA_HU253	AA_KFK39910.1	HU_00789g00411	Arabis alpina	Petunia axillaris
AA_HU369	AA_KFK33723.1	HU_00129g00836	Arabis alpina	Petunia axillaris
AA_HU411	AA_KFK31111.1	HU_00007g00222	Arabis alpina	Petunia axillaris
AA_HU456	AA_KFK31669.1	HU_00415g00078	Arabis alpina	Petunia axillaris
AA_HU496	AA_KFK28955.1	HU_00074g00547	Arabis alpina	Petunia axillaris
AA_HU552	AA_KFK25282.1	HU_00025g00276	Arabis alpina	Petunia axillaris
AA_HV280	AA_KFK39910.1	HV_XP_009364844.1	Arabis alpina	Pyrus x bretschneideri
AA_HV314	AA_KFK38191.1	HV_XP_009372200.1	Arabis alpina	Pyrus x bretschneideri
AA_HV359	AA_KFK39910.1	HV_XP_009337395.1	Arabis alpina	Pyrus x bretschneideri
AA_HV624	AA_KFK33723.1	HV_XP_009344546.1	Arabis alpina	Pyrus x bretschneideri
AA_HV625	AA_KFK33723.1	HV_XP_009349872.1	Arabis alpina	Pyrus x bretschneideri
AA_HV642	AA_KFK31669.1	HV_XP_009370338.1	Arabis alpina	Pyrus x bretschneideri
AA_HV652	AA_KFK31111.1	HV_XP_018502316.1	Arabis alpina	Pyrus x bretschneideri
AA_HV653	AA_KFK32656.1	HV_XP_009353336.1	Arabis alpina	Pyrus x bretschneideri
AA_HV741	AA_KFK28549.1	HV_XP_009351521.1	Arabis alpina	Pyrus x bretschneideri
AA_HV762	AA_KFK28549.1	HV_XP_009352735.1	Arabis alpina	Pyrus x bretschneideri
AA_HV763	AA_KFK29749.1	HV_XP_009353311.1	Arabis alpina	Pyrus x bretschneideri
AA_HV770	AA_KFK29850.1	HV_XP_009355721.1	Arabis alpina	Pyrus x bretschneideri
AA_HV777	AA_KFK30429.1	HV_XP_018503518.1	Arabis alpina	Pyrus x bretschneideri
AA_HZ16	AA_KFK42626.1	HZ_XP_008789900.1	Arabis alpina	Phoenix dactylifera
AA_HZ203	AA_KFK31669.1	HZ_XP_008785168.1	Arabis alpina	Phoenix dactylifera
AA_HZ249	AA_KFK28549.1	HZ_XP_008792332.1	Arabis alpina	Phoenix dactylifera
AA_IA1021	AA_KFK29850.1	IA_06G265800	Arabis alpina	Populus deltoides
AA_IA1022	AA_KFK29749.1	IA_06G284400	Arabis alpina	Populus deltoides
AA_IA1042	AA_KFK30429.1	IA_09G175600	Arabis alpina	Populus deltoides
AA_IA1047	AA_KFK28549.1	IA_11G064700	Arabis alpina	Populus deltoides
AA_IA1071	AA_KFK29749.1	IA_18G010600	Arabis alpina	Populus deltoides
AA_IA1071	AA_KFK29850.1	IA_18G029600	Arabis alpina	Populus deltoides
AA_IA148	AA_KFK42626.1	IA_14G131100	Arabis alpina	Populus deltoides
AA_IA15	AA_KFK42626.1	IA_02G223500	Arabis alpina	Populus deltoides
AA_IA320	AA_KFK38191.1	IA_02G275400	Arabis alpina	Populus deltoides
AA_IA345	AA_KFK39910.1	IA_04G193900	Arabis alpina	Populus deltoides
AA_IA413	AA_KFK39910.1	IA_09G156700	Arabis alpina	Populus deltoides
AA_IA806	AA_KFK31113.1	IA_02G250400	Arabis alpina	Populus deltoides
AA_IA821	AA_KFK31669.1	IA_02G285000	Arabis alpina	Populus deltoides
AA_IA878	AA_KFK32656.1	IA_06G284400	Arabis alpina	Populus deltoides
AA_IA905	AA_KFK31669.1	IA_11G149000	Arabis alpina	Populus deltoides
AA_IA923	AA_KFK31111.1	IA_14G165400	Arabis alpina	Populus deltoides
AA_IA942	AA_KFK32656.1	IA_18G010600	Arabis alpina	Populus deltoides
AA_IA958	AA_KFK28955.1	IA_01G092000	Arabis alpina	Populus deltoides
AA_IA979	AA_KFK28955.1	IA_03G153800	Arabis alpina	Populus deltoides
AA_IA987	AA_KFK28549.1	IA_04G064500	Arabis alpina	Populus deltoides
AA_IA994	AA_KFK30429.1	IA_04G214800	Arabis alpina	Populus deltoides
AA_IC10	AA_KFK42626.1	IC_XP_011042830.1	Arabis alpina	Populus euphratica
AA_IC251	AA_KFK39910.1	IC_XP_011044347.1	Arabis alpina	Populus euphratica
AA_IC255	AA_KFK39910.1	IC_XP_011005673.1	Arabis alpina	Populus euphratica
AA_IC279	AA_KFK38191.1	IC_XP_011024589.1	Arabis alpina	Populus euphratica
AA_IC461	AA_KFK35562.1	IC_XP_011038831.1	Arabis alpina	Populus euphratica
AA_IC673	AA_KFK31669.1	IC_XP_011024456.1	Arabis alpina	Populus euphratica
AA_IC707	AA_KFK32656.1	IC_XP_011031389.1	Arabis alpina	Populus euphratica
AA_IC741	AA_KFK32656.1	IC_XP_011044975.1	Arabis alpina	Populus euphratica
AA_IC745	AA_KFK31111.1	IC_XP_011047235.1	Arabis alpina	Populus euphratica
AA_IC797	AA_KFK28955.1	IC_XP_011022475.1	Arabis alpina	Populus euphratica
AA_IC805	AA_KFK29850.1	IC_XP_011026459.1	Arabis alpina	Populus euphratica
AA_IC825	AA_KFK29749.1	IC_XP_011031389.1	Arabis alpina	Populus euphratica
AA_IC846	AA_KFK28549.1	IC_XP_011039391.1	Arabis alpina	Populus euphratica
AA_IC847	AA_KFK29850.1	IC_XP_011039709.1	Arabis alpina	Populus euphratica
AA_IC851	AA_KFK30429.1	IC_XP_011040936.1	Arabis alpina	Populus euphratica
AA_IC861	AA_KFK29749.1	IC_XP_011044975.1	Arabis alpina	Populus euphratica
AA_IC874	AA_KFK28549.1	IC_XP_010999776.1	Arabis alpina	Populus euphratica
AA_IC877	AA_KFK30429.1	IC_XP_011000846.1	Arabis alpina	Populus euphratica
AA_IC943	AA_KFK25282.1	IC_XP_011021978.1	Arabis alpina	Populus euphratica
AA_IE129	AA_KFK39910.1	IE_PKI78769.1	Arabis alpina	Punica granatum
[truncated: 351,662+ more rows]

## Sheet: Table S5
Supplementary Table 5 - List of the 7997 CesA superfamily genes found through BLAST and HMMER search across the 222 genomes with a BUSCO representation > 75% (Viridiplantae set)
[truncated: 7,998 more rows]

[truncated: 6 more sheets: Table S6, Table S7, Table S8, Table S9, Table S10, Table S11]
